# Supplementary material for: Transcriptome-Wide N6-Methyladenosine Methylome Alteration in the Rat Spinal Cord After Acute Traumatic Spinal Cord Injury
Source: Front Neurosci. 2022 May 30;16:848119. doi: 10.3389/fnins.2022.848119 (PMC9189298; doi:10.3389/fnins.2022.848119)
Supplement: Supplementary file 1 [file Table_1.xlsx]

## Sheet: report_Filtered_data_stat
Table S1. Primers used in this study
Gene	Primer type	Primer Sequence （5’-3’）
Actb	Forward	GGGAAATCGTGCGTGACATT
	Reward	GCGGCAGTGGCCATCTC
Gfap	Forward	TCCAGATCCGAGAAACCAGC
	Reward	CCGCATCTCCACCGTCTTTA
Tlr4	Forward	TCTGAGCTTCAACCCCCTGA
	Reward	TTGTCTCAATTTCACACCTGGA
Scd	Forward	GTGCCGTGGGCGAGG
	Reward	TCAGAAGCCCAGAACTCAGC
Mvp	Forward	CTAGCCATTGAGACGGAGGC
	Reward	GAGTGGATTTCAGGCCCAGG
Ngf	Forward	GGGCCCAATAAAGGCTTTGC
	Reward	TTACGCTATGCACCTCAGAGT
Mbp	Forward	GGCAGCACCGCTCTTGAA
	Reward	CAGCCTCTCCTCGGTGAATC
Trpm2	Forward	TGTGGGAGACACTGCAGAAC
	Reward	CCCATGGGGTTCAAAGGGAA
Sp3	Forward	AACACACTATGACCGCTCCC
	Reward	CCAAGGCAGCCATTTCCTCT
Asic1	Forward	TCTCCGGGGAGCCTTTTAAC
	Reward	CCATACCGAGTGAAGACCACT
Chl1	Forward	GACGGGATCTCTGTGGGCAA
	Reward	TGCAGTTAGTTTATTACACCTGAGC
Irf9	Forward	TCGGTCGCTCAGGTGTGATA
	Reward	GGGCCAACTTCATGCAAAGG
Mal	Forward	TCATGGTGGGGAGACTTCCT
	Reward	CATAGGCGAACACCACTGC
Tlr7	Forward	CGTGCCTTCAAGAAAGATGCC
	Reward	TGCAGAAGCAGCATTGCATA
Nsf	Forward	CTCAGTTGTGTGGTCGTGGA
	Reward	CCGATGGGGACGTAATCGAG
