# Supplementary material for: Transcriptome-Wide N6-Methyladenosine Methylome Alteration in the Rat Spinal Cord After Acute Traumatic Spinal Cord Injury
Source: Front Neurosci. 2022 May 30;16:848119. doi: 10.3389/fnins.2022.848119 (PMC9189298; doi:10.3389/fnins.2022.848119)
Supplement: Supplementary file 2 [file Table_2.xlsx]

## Sheet: report_Filtered_data_stat
Table S2. The detailed information of raw data
Sample	Raw reads	Raw bases	Clean reads	Clean bases	Valid bases	Q30	GC
SCI1 input	34.27	10.28	35.26	7.63	74.19	93.72	52.37
SCI1	36.27	10.88	37.06	8	73.53	94.62	53.06
SCI2 input	25.24	7.57	24.89	5.6	73.94	93.52	52.99
SCI2	24.48	7.34	24.19	5.37	73.14	95.3	52.97
SCI3 input	33.87	10.16	35.03	7.52	74.05	92.59	52.9
SCI3	35.58	10.67	36.98	7.79	72.96	90.32	53.27
Sham1 input	33.36	10.01	35.08	7.59	75.84	92.56	51.96
Sham1	33.23	9.97	37.01	7.83	78.52	92.64	53.42
Sham2 input	36.44	10.93	35.12	8.2	75.02	93.21	52.69
Sham2	45.7	13.71	37.15	10.02	73.06	90.56	52.87
Sham3 input	30.84	9.25	35.1	6.98	75.46	93.78	53.24
Sham3	29.6	8.88	37.1	7.64	77.34	93.01	52.89
