# Supplementary material for: Transcriptome-Wide N6-Methyladenosine Methylome Alteration in the Rat Spinal Cord After Acute Traumatic Spinal Cord Injury
Source: Front Neurosci. 2022 May 30;16:848119. doi: 10.3389/fnins.2022.848119 (PMC9189298; doi:10.3389/fnins.2022.848119)
Supplement: Supplementary file 3 [file Table_3.xlsx]

## Sheet: Sheet1
Table S3. Statistical analysis of reads mapped in reference genome
Sample	Total reads	Total mapped reads	Multiple mapped	Uniquely mapped	Reads mapped in proper pairs
SCI1_input	70510488	63291846(89.76%)	4339827(6.15%)	58952019(83.60%)	62212542(88.23%)
SCI1	74113464	68643782(92.61%)	4606810(6.21%)	64036972(86.40%)	67652350(91.28%)
SCI2_input	49785718	46307165(93.01%)	3144833(6.31%)	43162332(86.69%)	45554932(91.50%)
SCI2	48381610	42635727(88.12%)	2854867(5.90%)	39780860(82.22%)	42274238(87.37%)
SCI3_input	70057892	63347276(90.42%)	4423471(6.31%)	58923805(84.10%)	62354872(89.00%)
SCI3	73961360	64523390(87.23%)	4322627(5.84%)	60200763(81.39%)	62642242(84.69%)
Sham1_input	70156928	64058336(91.30%)	4155944(5.92%)	59902392(85.38%)	63093232(89.93%)
Sham1	74010520	68886920(93.07%)	4221564(5.70%)	64665356(87.37%)	67919684(91.77%)
Sham2_input	70249596	62898773(89.53%)	4094917(5.82%)	58803856(83.70%)	61736858(87.88%)
Sham2	74299604	69332994(93.31%)	4352273(5.85%)	64980721(87.45%)	68156482(91.73%)
Sham3_input	70191368	61830380(88.08%)	4088785(5.82%)	57741595(82.26%)	60633724(86.38%)
Sham3	74193648	68171854(91.88%)	4404822(5.93%)	63767032(85.94%)	67119490(90.46%)
