# Supplementary material for: Transcriptome-Wide N6-Methyladenosine Methylome Alteration in the Rat Spinal Cord After Acute Traumatic Spinal Cord Injury
Source: Front Neurosci. 2022 May 30;16:848119. doi: 10.3389/fnins.2022.848119 (PMC9189298; doi:10.3389/fnins.2022.848119)
Supplement: Supplementary file 4 [file Table_4.xlsx]

## Sheet: Sheet1
Table S4. The m6A peak number on each gene
Gene name	Peak number	Chromosome
Shprh	1	1
Hivep2	1	1
Map7	1	1
Bclaf1	1	1
Eya4	1	1
Rspo3	1	1
Tulp4	1	1
Wtap	1	1
Igf2r	1	1
LOC108349099	1	1
Qk	1	1
LOC100125364	1	1
Lix1	1	1
LOC100365363	1	1
LOC102555377	1	1
Zbtb45	1	1
Zfp418	1	1
Zfp865	1	1
Zfp579	1	1
Tnnt1	1	1
Cdc42ep5	1	1
LOC100911727	1	1
LOC103690015	1	1
Prkd2	1	1
Rsph6a	1	1
Ercc2	1	1
Irgq	1	1
Zfp526	1	1
Numbl	1	1
Fbl	1	1
Sars2	1	1
Polr2i	1	1
LOC108348197	1	1
Rhpn2	1	1
Cep89	1	1
LOC102555672	1	1
Dzf17	1	1
Kcnc1	1	1
Nav2	1	1
Htatip2	1	1
Slc17a6	1	1
Hmgn5b	1	1
Mtmr10	1	1
Tm2d3	1	1
LOC499179	1	1
Zfp710	1	1
LOC100911186	1	1
Vps33b	1	1
Zscan2	1	1
Adamtsl3	1	1
Efl1	1	1
Tmem126a	1	1
Ccdc90b	1	1
Rab30	1	1
Rsf1	1	1
Lrrc32	1	1
Rab6a	1	1
Ampd3	1	1
Tead1	1	1
Rassf10	1	1
Spon1	1	1
LOC102548665	1	1
Pik3c2a	1	1
Ccp110	1	1
Fbrs	1	1
Inpp5f	1	1
Zranb1	1	1
Bccip	1	1
LOC100909609	1	1
Dhcr7	1	1
Oraov1	1	1
Mrgprf	1	1
RGD1311946	1	1
Kmt5b	1	1
Chka	1	1
Brms1	1	1
Ap5b1	1	1
Atl3	1	1
Patl1	1	1
Fam111a	1	1
Abhd17b	1	1
Smarca2	1	1
Vldlr	1	1
Plpp6	1	1
Cdc37l1	1	1
Pcgf5	1	1
Hectd2	1	1
Btaf1	1	1
Exoc6	1	1
Cep55	1	1
LOC108349825	1	1
LOC681458	1	1
Peo1	1	1
Sorcs3	1	1
Add3	1	1
Slc18a2	1	1
Nanos1	1	1
Sash1	1	1
Stxbp5	1	1
Rab32	1	1
Grm1	1	1
Phactr2	1	1
Soga3	1	1
Irx2	1	1
LOC102549842	1	1
LOC102551340	1	1
Fbxo5	1	1
Rgs17	1	1
Rsph3	1	1
Agpat4	1	1
Pde10a	1	1
Dact2	1	1
Rgmb	1	1
Prpf31	1	1
LOC108348450	1	1
Usp29	1	1
Zfp628	1	1
Dhx34	1	1
Pou2f2	1	1
Dedd2	1	1
Sptbn4	1	1
Cebpg	1	1
Uri1	1	1
Ccdc155	1	1
Kcnj14	1	1
Kcnj11	1	1
Hps5	1	1
Mrgprx3	1	1
Nipa1	1	1
LOC102552061	1	1
LOC102555617	1	1
Chrna7	1	1
Tjp1	1	1
Arrdc4	1	1
Cpeb1	1	1
Hdgfrp3	1	1
Il16	1	1
Zfand6	1	1
Spcs2	1	1
P2ry2	1	1
Eif4g2	1	1
Btbd10	1	1
Itpripl2	1	1
Usp31	1	1
Hs3st4	1	1
Xpo6	1	1
Ikzf5	1	1
Echs1	1	1
Cend1	1	1
Kdm2a	1	1
Syt12	1	1
Frmd8	1	1
Ccdc88b	1	1
Incenp	1	1
RGD1305704	1	1
Zfp91	1	1
LOC499331	1	1
Carnmt1	1	1
Nmrk1	1	1
Rfk	1	1
Fam122a	1	1
Asah2	1	1
Ifit1bl	1	1
Sorbs1	1	1
Frat2	1	1
Chuk	1	1
Nt5c2	1	1
Gpam	1	1
Dclre1a	1	1
Afap1l2	1	1
LOC100911751	1	1
Pdzd8	1	1
Cacul1	1	1
Marf1	1	10
LOC103693257	1	10
Gspt1	1	10
Rsl1d1l1	1	10
Zc3h7a	1	10
Rbm25l1	1	10
Crebbp	1	10
RGD1561157	1	10
Nudcd2	1	10
Gabrb2	1	10
Atp10b	1	10
Slu7	1	10
Trim7	1	10
RGD1564036	1	10
Adamts2	1	10
Rapgef6	1	10
Gria1	1	10
Hist3h2a	1	10
Trim11	1	10
RGD1304587	1	10
Nlrp3	1	10
Med9	1	10
Drc3	1	10
Ttc19	1	10
Pirt	1	10
Gas7	1	10
Trpv1	1	10
Rtn4rl1	1	10
Gosr1	1	10
LOC103693389	1	10
Fam222b	1	10
Suz12	1	10
Rhot1	1	10
Rhbdl3	1	10
Zfp207	1	10
Psmd11	1	10
Lig3	1	10
Slfn5	1	10
Ppm1d	1	10
Tbx2	1	10
Tbx4	1	10
Ska2	1	10
Trim37	1	10
Mks1	1	10
LOC103693417	1	10
Cox11	1	10
Hoxb4	1	10
Cbx1	1	10
RGD1565533	1	10
Dcaf7	1	10
Cep112	1	10
Kcnj16	1	10
Kcnj2	1	10
Mettl23	1	10
Birc5	1	10
Rnf213	1	10
Rptor	1	10
LOC103689934	1	10
Foxk2	1	10
Ercc4	1	10
Snx29	1	10
Rbfox1	1	10
Kctd5	1	10
Ccnf	1	10
Haghl	1	10
Crebrf	1	10
Kcnip1	1	10
Sgcd	1	10
Maml1	1	10
Rufy1	1	10
Ppp2ca	1	10
Cdc42se2	1	10
Lyrm7	1	10
Tnip1	1	10
Fat2	1	10
Faxdc2	1	10
Tmem11	1	10
Rnf112	1	10
Prpsap2	1	10
Zfp287	1	10
Zfp286a	1	10
Derl2	1	10
LOC102547395	1	10
Smtnl2	1	10
Emc6	1	10
LOC100912068	1	10
Nlk	1	10
Fam58b	1	10
RGD1310429	1	10
Ggnbp2	1	10
Dgke	1	10
Tom1l1	1	10
Wfikkn2	1	10
Luc7l3	1	10
Cacna1g	1	10
Tbkbp1	1	10
Top2a	1	10
Krt26	1	10
Map3k14	1	10
Pitpnc1	1	10
Slc16a6	1	10
Abca8a	1	10
Btbd17	1	10
Nat9	1	10
Sumo2	1	10
Tbc1d16	1	10
Mafg	1	10
Gbe1	1	11
Jam2	1	11
Gabpa	1	11
Usp16	1	11
Ttc3	1	11
B3galt5	1	11
Arl6	1	11
St3gal6	1	11
Tfg	1	11
Plcxd2	1	11
Slc35a5	1	11
Atp6v1a	1	11
Qtrt2	1	11
Xxylt1	1	11
Tmem44	1	11
Lppos	1	11
Bcl6	1	11
Masp1	1	11
Dgkg	1	11
Tmem41a	1	11
Dnm1l	1	11
Ube2v2	1	11
Adamts1	1	11
Brwd1	1	11
Dscam	1	11
Tomm70	1	11
Zbtb11	1	11
Cd47	1	11
Wdr5b	1	11
Ccdc14	1	11
Heg1	1	11
Lmln	1	11
Rnf168	1	11
Ncbp2	1	11
Hrasls	1	11
Dvl3	1	11
Klhl24	1	11
Snap29	1	11
Spidr	1	11
Brca2	1	12
Pds5b	1	12
Elavl1	1	12
Slc7a1	1	12
Zfp394	1	12
Iqce	1	12
LOC103689975	1	12
Cux1	1	12
Pom121	1	12
Gtf2ird1	1	12
Pitpnm2	1	12
Gpr81	1	12
Mapkapk5	1	12
Suds3	1	12
P2rx2	1	12
Mtus2	1	12
Cdk8	1	12
Zkscan5	1	12
Lmtk2	1	12
LOC102554879	1	12
Mcm7	1	12
Tbl2	1	12
Rfc2	1	12
Gtf2ird2	1	12
Tyw1	1	12
LOC102556092	1	12
Snrnp35	1	12
P2rx4	1	12
Hvcn1	1	12
Brap	1	12
Naa25	1	12
Med13l	1	12
Ung	1	12
Golga3	1	12
Chfr	1	12
LOC100909512	1	12
Cdh20	1	13
RGD1307235	1	13
Nucks1	1	13
Nuak2	1	13
Rbbp5	1	13
Lmod1	1	13
Tnnt2	1	13
Zbtb41	1	13
Uchl5	1	13
Tpr	1	13
Edem3	1	13
Ncf2	1	13
Angptl1	1	13
Astn1	1	13
Pigc	1	13
Kifap3	1	13
Slc19a2	1	13
Ildr2	1	13
LOC100910278	1	13
Kcnj10	1	13
Fmn2	1	13
Zfp238	1	13
Cnst	1	13
Ush2a	1	13
Batf3	1	13
Lpgat1	1	13
Plxna2	1	13
Rnf152	1	13
Cdh19	1	13
Insig2	1	13
Dpp10	1	13
Nckap5	1	13
Zranb3	1	13
Srgap2	1	13
Plekha6	1	13
Ipo9	1	13
Ptprc	1	13
Trove2	1	13
Smg7	1	13
LOC108352555	1	13
Fam20b	1	13
Klhl20	1	13
Mettl13	1	13
Pogk	1	13
Rgs4	1	13
Ddr2	1	13
Uhmk1	1	13
Atf6	1	13
Kcnj9	1	13
Kif26b	1	13
Ahctf1	1	13
Ppp2r5a	1	13
Rcor3	1	13
Hsd11b1	1	13
G0s2	1	13
Mfsd7	1	14
Tmed5	1	14
Evi5	1	14
Glmn	1	14
Klhl8	1	14
Nkx6-1	1	14
Sowahb	1	14
Ankrd17	1	14
LOC108352737	1	14
Lnx1	1	14
Sgcb	1	14
Fryl	1	14
Tec	1	14
Smim14	1	14
Sepsecs	1	14
Fam184b	1	14
Zbtb49	1	14
Tnip2	1	14
LOC100910790	1	14
Prr14l	1	14
LOC103693776	1	14
LOC100911576	1	14
Ppp3r1	1	14
Zrsr1	1	14
Pus10	1	14
Ppp4r3b	1	14
Ccdc88a	1	14
Asb3	1	14
LOC100910207	1	14
Lrrc8c	1	14
LOC679894	1	14
Dmp1	1	14
Aff1	1	14
Arhgap24	1	14
Fgf5	1	14
Prdm8	1	14
Bmp2k	1	14
LOC100911949	1	14
Thap6	1	14
Stap1	1	14
Gabrb1	1	14
Tbc1d1	1	14
LOC100911506	1	14
Rbpj	1	14
Kctd8	1	14
Gnpda2	1	14
Pp2d1	1	14
Cfap99	1	14
Whsc1	1	14
Depdc5	1	14
Tug1	1	14
Mtmr3	1	14
Ddc	1	14
Grb10	1	14
Cobl	1	14
LOC316820	1	14
Aftph	1	14
Ugp2	1	14
B3gnt2	1	14
RGD1305110	1	14
Papolg	1	14
Eml6	1	14
Dlg5	1	15
Nr1d2	1	15
LOC498453	1	15
Samd4a	1	15
Socs4	1	15
Naa30	1	15
Parp2	1	15
Nynrin	1	15
Zmym2	1	15
Sacs	1	15
LOC102547503	1	15
Fbxo16	1	15
Lpar6	1	15
Pcdh17	1	15
Pibf1	1	15
Lmo7	1	15
Cln5	1	15
Vcl	1	15
LOC103689945	1	15
Zfp385d	1	15
Gnpnat1	1	15
Exoc5	1	15
Acin1	1	15
RGD1560492	1	15
Myh6	1	15
Tm9sf1	1	15
Tinf2	1	15
Zdhhc20	1	15
LOC108352929	1	15
Nup58	1	15
Bnip3l	1	15
Nefm	1	15
Hmbox1	1	15
Xpo7	1	15
Pcdh8	1	15
Pcdh9	1	15
Mzt1	1	15
LOC108352957	1	15
Ednrb	1	15
Rnf219	1	15
Rbm26	1	15
Gpr183	1	15
Dennd6a	1	16
Il17rd	1	16
Pbrm1	1	16
Parg	1	16
Drgx	1	16
LOC102548752	1	16
Mau2	1	16
Clcn3	1	16
Galnt7	1	16
Trappc11	1	16
Cyp4v3	1	16
Mtus1	1	16
Cnot7	1	16
Wrn	1	16
Tacc1	1	16
Htra4	1	16
Gins4	1	16
LOC100910418	1	16
Vdac3	1	16
Tubgcp3	1	16
Fam155a	1	16
Slmap	1	16
Cacna1d	1	16
Mettl6	1	16
Ankrd28	1	16
Wdfy4	1	16
Mapk8	1	16
Bmpr1a	1	16
Ldb3	1	16
Ushbp1	1	16
Lrrc25	1	16
Nat1	1	16
Spock3	1	16
Sh3rf1	1	16
Gpm6a	1	16
Acsl1	1	16
Pcm1	1	16
Zdhhc2	1	16
Micu3	1	16
Gsr	1	16
Purg	1	16
Rnf122	1	16
Erlin2	1	16
Alg11	1	16
Dcun1d2	1	16
Diras2	1	17
Dek	1	17
Nup153	1	17
Elovl2	1	17
LOC102547830	1	17
LOC103694063	1	17
Slc35b3	1	17
LOC103689971	1	17
Carmil1	1	17
Zfp192	1	17
Zscan26	1	17
Cdk13	1	17
Arhgap12	1	17
LOC103690178	1	17
LOC108348584	1	17
Prpf18	1	17
LOC102547897	1	17
Pter	1	17
LOC108353137	1	17
Mllt10	1	17
Zfp367	1	17
LOC102549506	1	17
Sfxn1	1	17
Secisbp2	1	17
Cks2	1	17
Spin1	1	17
Rnf144b	1	17
Cap2	1	17
Tbc1d7	1	17
Dsp	1	17
Serpinb9	1	17
Wrnip1	1	17
Fam65b	1	17
Zfp184	1	17
Elmo1	1	17
Gli3	1	17
LOC100912163	1	17
Arid4b	1	17
RGD1562037	1	17
Adarb2	1	17
Gtpbp4	1	17
Ryr2	1	17
Ankrd16	1	17
Usp6nl	1	17
Sephs1	1	17
LOC108348078	1	17
Acbd5	1	17
Colec12	1	18
Cabyr	1	18
Trappc8	1	18
B4galt6	1	18
LOC102547666	1	18
Ammecr1l	1	18
LOC688637	1	18
Apc	1	18
Pura	1	18
Hars2	1	18
Zmat2	1	18
Pcdhgb8	1	18
Eif1a	1	18
Ap3s1	1	18
Tnfaip8	1	18
Csnk1g3	1	18
Napg	1	18
Wdr7	1	18
St8sia3	1	18
Zfp532	1	18
Chmp1b	1	18
LOC100911798	1	18
Ldlrad4	1	18
Mex3c	1	18
Pias2	1	18
Ankrd29	1	18
Cdh2	1	18
Zscan30	1	18
Rprd1a	1	18
Syt4	1	18
Nrep	1	18
Fam13b	1	18
Lrrtm2	1	18
Cd14	1	18
Diaph1	1	18
Arap3	1	18
Arhgap26	1	18
Trim36	1	18
Fem1c	1	18
Tmed7	1	18
Cdo1	1	18
Sema6a	1	18
Cep120	1	18
LOC108348793	1	18
Zfp608	1	18
Afap1l1	1	18
Txnl1	1	18
Fech	1	18
Mc4r	1	18
Smad4	1	18
Rnf165	1	18
RGD1308601	1	18
Adnp2	1	18
Ctdp1	1	18
Nfatc1	1	18
Cnot1	1	19
Nudt21	1	19
Irx5	1	19
Rpgrip1l	1	19
Siah1	1	19
Clgn	1	19
Trmt1	1	19
Smarca5	1	19
Abce1	1	19
Mmaa	1	19
Arhgap10	1	19
Cyb5b	1	19
Il34	1	19
Hp	1	19
Ddx19b	1	19
Gan	1	19
Hsbp1	1	19
Crispld2	1	19
Afg3l1	1	19
Kcnk1	1	19
LOC102553609	1	19
Rbl2	1	19
Chd9	1	19
Papd5	1	19
LOC102550863	1	19
LOC108353207	1	19
LOC363301	1	19
Smpd3	1	19
Nfat5	1	19
Ap1g1	1	19
Zfhx3	1	19
Maf	1	19
Cdyl2	1	19
Sdr42e1	1	19
Tldc1	1	19
Fam92b	1	19
Ttc13	1	19
LOC100912538	1	2
Tmem161b	1	2
Edil3	1	2
Ankrd34b	1	2
Arhgef26	1	2
Col4a3bp	1	2
Fam169a	1	2
Gfm2	1	2
LOC100910438	1	2
Dimt1	1	2
Ercc8	1	2
Mier3	1	2
Il6st	1	2
Dhx29	1	2
Hcn1	1	2
Paip1	1	2
Ttc33	1	2
Fyb	1	2
Rictor	1	2
Cdh10	1	2
Zfp622	1	2
Ctnnd2	1	2
LOC102553736	1	2
LOC100360380	1	2
Pld1	1	2
Phc3	1	2
Pik3ca	1	2
Hspa4l	1	2
Noct	1	2
Rab33b	1	2
Supt20h	1	2
Rnf13	1	2
Tsc22d2	1	2
Eif2a	1	2
Rsrc1	1	2
Ppm1l	1	2
Ctso	1	2
Map9	1	2
Ash1l	1	2
Pygo2	1	2
Tpm3	1	2
Tdrkh	1	2
Rfx5	1	2
Otud7b	1	2
Prkab2	1	2
Wars2	1	2
Igsf3	1	2
Ngf	1	2
Csde1	1	2
Trim33	1	2
Slc16a1	1	2
Kcnd3	1	2
Dram2	1	2
Lrif1	1	2
Wdr47	1	2
Plppr4	1	2
Frrs1	1	2
F3	1	2
Tram1l1	1	2
Ints12	1	2
Cxxc4	1	2
Dnajb14	1	2
Odf2l	1	2
Col24a1	1	2
Syde2	1	2
Ssx2ip	1	2
Usp33	1	2
Zzz3	1	2
Negr1	1	2
Wls	1	2
Cast	1	2
Xrcc4	1	2
Arhgef28	1	2
F2r	1	2
Sv2c	1	2
Ankdd1b	1	2
Utp15	1	2
Pik3r1	1	2
Srek1	1	2
Rnf180	1	2
Zswim6	1	2
Gpbp1	1	2
Snx18	1	2
Ccdc152	1	2
C7	1	2
Wdr70	1	2
Brix1	1	2
Pkia	1	2
Cyp7b1	1	2
Skil	1	2
Prkci	1	2
Fxr1	1	2
Mfsd8	1	2
Pcdh18	1	2
P2ry14	1	2
P2ry12	1	2
Igsf10	1	2
Ift80	1	2
Trim59	1	2
B3galnt1	1	2
Sptssb	1	2
Rapgef2	1	2
Glrb	1	2
Arfip1	1	2
Pip5k1a	1	2
Prune	1	2
Rprd2	1	2
Chd1l	1	2
Man1a2	1	2
Magi3	1	2
Mov10	1	2
LOC100911417	1	2
Cept1	1	2
Mettl14	1	2
Sec24b	1	2
Npnt	1	2
Dapp1	1	2
Hs2st1	1	2
Rpf1	1	2
Prkacb	1	2
Dnajb4	1	2
Adgrl2	1	2
Srsf11	1	2
RT1-M6-1	1	20
RT1-T24-4	1	20
Col11a2	1	20
Prrt1	1	20
LOC102546968	1	20
Mapk14	1	20
Srsf3	1	20
Uhrf1bp1	1	20
Rrp1b	1	20
Trappc10	1	20
Col18a1	1	20
Pcnt	1	20
Arid5b	1	20
Reep3	1	20
LOC102551701	1	20
Slc35f1	1	20
Pln	1	20
Traf3ip2	1	20
Rev3l	1	20
Cdk19	1	20
Atg5	1	20
Hace1	1	20
Znrd1as1	1	20
Ppp1r10	1	20
Cyp21a1	1	20
RT1-CE5	1	20
Daxx	1	20
Stk38	1	20
Snrpd3	1	20
Fam13c	1	20
Ccdc6	1	20
Rtkn2	1	20
Jmjd1c	1	20
Rufy2	1	20
Chst3	1	20
Srgn	1	20
Ddx50	1	20
Grik2	1	20
Psd4	1	3
Fut7	1	3
Gpsm1	1	3
LOC100912042	1	3
Rapgef1	1	3
Pomt1	1	3
Cntrl	1	3
Arhgap15	1	3
Epc2	1	3
44262	1	3
Slc4a10	1	3
Gca	1	3
Scn2a	1	3
Csrnp3	1	3
Klhl23	1	3
Cdca7	1	3
Scrn3	1	3
Hoxd9	1	3
Hnrnpa3	1	3
Ssfa2	1	3
Nup35	1	3
Zfp804a	1	3
Zc3h15	1	3
Fam171b	1	3
Harbi1	1	3
Phf21a	1	3
Chst1	1	3
Fbxo3	1	3
Spint1	1	3
Rtf1	1	3
Snap23	1	3
LOC103691872	1	3
Casc4	1	3
Sema6d	1	3
Usp8	1	3
Tmem87b	1	3
Btbd3	1	3
Itch	1	3
Myh7b	1	3
Procr	1	3
Phf20	1	3
Ctnnbl1	1	3
Zswim3	1	3
Arfgef2	1	3
Dok5	1	3
Stx16	1	3
Slc17a9	1	3
Col20a1	1	3
Pcmtd2	1	3
Fcna	1	3
Inpp5e	1	3
Surf4	1	3
Sardh	1	3
LOC100909750	1	3
Fubp3	1	3
Pbx3	1	3
Psmd5	1	3
Zbtb6	1	3
Strbp	1	3
Stam2	1	3
Prpf40a	1	3
Rbms1	1	3
LOC103690017	1	3
Chn1	1	3
Ttc30a1	1	3
Calcrl	1	3
Ptprj	1	3
Nr1h3	1	3
Tcp11l1	1	3
Aqr	1	3
Zfp770	1	3
Meis2	1	3
Rasgrp1	1	3
Ino80	1	3
Sptbn5	1	3
Tmem87a	1	3
Spg11	1	3
LOC102548101	1	3
Anapc1	1	3
Pdyn	1	3
Lzts3	1	3
Mkks	1	3
Rbbp9	1	3
LOC102548514	1	3
Acss1	1	3
Ninl	1	3
Bcl2l1	1	3
Rbm39	1	3
LOC102550999	1	3
LOC102551164	1	3
Chd6	1	3
Znfx1	1	3
Adnp	1	3
Ppp1r3d	1	3
Lama5	1	3
Cables2	1	3
Prkag2	1	4
Fam126a	1	4
Orc5	1	4
Reln	1	4
Napepld	1	4
Dmtf1	1	4
LOC100912481	1	4
Mterf1	1	4
Ankib1	1	4
Mios	1	4
Foxp2	1	4
Cav2	1	4
Kcnd2	1	4
Klhdc10	1	4
Mkln1	1	4
LOC102547399	1	4
LOC103692137	1	4
Vopp1	1	4
Ppm1k	1	4
Rnf103	1	4
Ggcx	1	4
LOC100910130	1	4
Loxl3	1	4
Rtkn	1	4
Slc4a5	1	4
RGD1560795	1	4
Alms1	1	4
LOC103690067	1	4
RGD1306746	1	4
Efcc1	1	4
Mitf	1	4
Cntn4	1	4
Grm7	1	4
Thumpd3	1	4
Setd5	1	4
Ift122	1	4
Rasgef1a	1	4
Dcp1b	1	4
Cecr2	1	4
Bcl2l13	1	4
Tspan11	1	4
LOC689800	1	4
Borcs5	1	4
Fam234b	1	4
Lmo3	1	4
Lyrm5	1	4
Sspn	1	4
Fgfr1op2	1	4
Stk38l	1	4
Lmbr1	1	4
LOC100909675	1	4
Kmt2e	1	4
LOC103692025	1	4
Pclo	1	4
Sema3e	1	4
Abcb4	1	4
Akap9	1	4
Slc25a13	1	4
Rpa3	1	4
Tmem168	1	4
Iqub	1	4
Tmem209	1	4
Podxl	1	4
Slc35b4	1	4
LOC108350691	1	4
LOC500077	1	4
Wdr91	1	4
Dgki	1	4
Zc3hav1	1	4
Zfp777	1	4
Zfp467	1	4
LOC100910678	1	4
Jazf1	1	4
Fkbp14	1	4
Nod1	1	4
Pde1c	1	4
Lancl2	1	4
Fam13a	1	4
Tgoln2	1	4
Tcf7l1	1	4
Ctnna2	1	4
Aplf	1	4
Chchd4	1	4
Suclg2	1	4
Foxp1	1	4
Zfp422	1	4
Wnk1	1	4
Ccdc77	1	4
C3ar1	1	4
Pex5	1	4
Eno2	1	4
Kcna5	1	4
Tigar	1	4
Tead4	1	4
Klrk1	1	4
Arhgdib	1	4
Itpr2	1	4
Tmtc1	1	4
Vcpip1	1	5
Clvs1	1	5
Calb1	1	5
Mmp16	1	5
Epha7	1	5
Akirin2	1	5
Reck	1	5
Zcchc7	1	5
Ncbp1	1	5
Dnajc25	1	5
Ugcg	1	5
Slc31a1	1	5
Prpf4	1	5
Col27a1	1	5
Pappa	1	5
Trim32	1	5
Tlr4	1	5
Kdm4c	1	5
Lurap1l	1	5
LOC100910558	1	5
Adamtsl1	1	5
Klhl9	1	5
Tek	1	5
Foxd3	1	5
Dab1	1	5
Spata6	1	5
Trabd2b	1	5
Stil	1	5
Mknk1	1	5
Med8	1	5
Slfnl1	1	5
LOC108351025	1	5
Mtf1	1	5
Epha10	1	5
Rspo1	1	5
Snip1	1	5
Zbtb8os	1	5
Fam46b	1	5
Pafah2	1	5
Tcea3	1	5
Luzp1	1	5
Usp48	1	5
Kif17	1	5
Tmco4	1	5
Emc1	1	5
Padi2	1	5
Dffa	1	5
Rere	1	5
Gdap1	1	5
Prex2	1	5
Cspp1	1	5
RGD1561849	1	5
Pcmtd1	1	5
Tmem68	1	5
Plag1	1	5
NEWGENE_1306455	1	5
Tox	1	5
Plekhf2	1	5
Zfp292	1	5
RGD1359108	1	5
Ddx58	1	5
Ubap2	1	5
Fam166b	1	5
Cd72	1	5
Gne	1	5
Rnf38	1	5
Tstd2	1	5
Epb41l4b	1	5
Ptpn3	1	5
Ptbp3	1	5
Cdk5rap2	1	5
Megf9	1	5
Ptprd	1	5
Mpdz	1	5
Mllt3	1	5
Plaa	1	5
Jak1	1	5
Mroh7	1	5
Zyg11b	1	5
Btf3l4	1	5
Tmem69	1	5
Cdc20	1	5
RGD1564804	1	5
Zc3h12a	1	5
Ago1	1	5
Zmym4	1	5
S100pbp	1	5
Rab42	1	5
Med18	1	5
Zfp593	1	5
Pdik1l	1	5
Fam43b	1	5
Igsf21	1	5
Crocc	1	5
Kazn	1	5
LOC108351056	1	5
Tnfrsf1b	1	5
Kif1b	1	5
LOC103692512	1	5
LOC108351061	1	5
H6pd	1	5
B3galt6	1	5
Ndufaf7	1	6
Atl2	1	6
Gemin6	1	6
Plekhh2	1	6
Msh6	1	6
Alk	1	6
LOC108351181	1	6
Lbh	1	6
Dnmt3a	1	6
Ldah	1	6
Nbas	1	6
Rock2	1	6
Cmpk2	1	6
Sh3yl1	1	6
Ccdc71l	1	6
Atxn7l1	1	6
Ispd	1	6
Etv1	1	6
Pnpla8	1	6
Nrcam	1	6
Arhgap5	1	6
Srp54a	1	6
Fam177a1	1	6
Frmd6	1	6
Daam1	1	6
Pcnx4	1	6
Hif1a	1	6
Gphn	1	6
Rad51b	1	6
Pcnx1	1	6
Papln	1	6
Ptgr2	1	6
Esrrb	1	6
Cipc	1	6
Samd15	1	6
Nrxn3	1	6
Gpr65	1	6
Zc3h14	1	6
Kcnk13	1	6
Cpsf2	1	6
Rin3	1	6
Ubr7	1	6
Unc79	1	6
Ppp4r4	1	6
Ppp2r5c	1	6
Traf3	1	6
Tnfaip2	1	6
Eif5	1	6
Tmem121	1	6
Esyt2	1	6
Heatr5b	1	6
Eif2ak2	1	6
Cyp1b1	1	6
Dhx57	1	6
Map4k3	1	6
Slc8a1	1	6
Thada	1	6
Srbd1	1	6
Pigf	1	6
Mcfd2	1	6
LOC100909597	1	6
Yipf4	1	6
Wdr43	1	6
Agbl5	1	6
Itsn2	1	6
Fam84a	1	6
Trib2	1	6
Atp6v1c2	1	6
Rnf144a	1	6
Cbll1	1	6
Gpr22	1	6
Nova1	1	6
Strn3	1	6
Heatr5a	1	6
Cfl2	1	6
Ppp2r3c	1	6
Klhl28	1	6
Mdga2	1	6
LOC102552179	1	6
LOC108351252	1	6
Six1	1	6
Sgpp1	1	6
Zbtb25	1	6
Ccdc177	1	6
Dpf3	1	6
Numb	1	6
Entpd5	1	6
Aldh6a1	1	6
Pomt2	1	6
Tmed8	1	6
Sptlc2	1	6
Rps6ka5	1	6
Ppp4r3a	1	6
LOC100233176	1	6
Btbd7	1	6
LOC103692716	1	6
Pan2	1	7
Gna15	1	7
Gng7	1	7
Mex3d	1	7
C2cd4c	1	7
Zfp955a	1	7
Myo1f	1	7
Rfx4	1	7
Ric8b	1	7
Nfyb	1	7
Igf1	1	7
Fgd6	1	7
Dusp6	1	7
Slc6a15	1	7
Osbpl8	1	7
Kcnc2	1	7
Zfc3h1	1	7
Ctdsp2	1	7
Agap2	1	7
Oxr1	1	7
Ebag9	1	7
Mal2	1	7
Nsmce2	1	7
Ncf4	1	7
Gga1	1	7
Fam83f	1	7
Tnrc6b	1	7
Ep300	1	7
Cntn1	1	7
Pphln1	1	7
Tuba1c	1	7
Asic1	1	7
Letmd1	1	7
Sp1	1	7
LOC102555317	1	7
Rbms2	1	7
Zc3h10	1	7
Erbb3	1	7
Cactin	1	7
Dot1l	1	7
Brd4	1	7
Wiz	1	7
LOC102546572	1	7
Tmem263	1	7
LOC100910996	1	7
Chst11	1	7
Syt1	1	7
Atxn7l3b	1	7
Tbc1d15	1	7
Cnot2	1	7
Frs2	1	7
Tbc1d30	1	7
Srgap1	1	7
Tmem5	1	7
Nxph4	1	7
Tspyl5	1	7
Rnf19a	1	7
Zhx1	1	7
Wdyhv1	1	7
Tatdn1	1	7
Fam49b	1	7
Adcy8	1	7
Fam135b	1	7
Ptk2	1	7
Jrk	1	7
Tnfrsf13c	1	7
Pacsin2	1	7
RGD1304694	1	7
Slc2a13	1	7
Gxylt1	1	7
Yaf2	1	7
Prickle1	1	7
Pus7l	1	7
Slc38a1	1	7
LOC103690317	1	7
Lmbr1l	1	7
Smagp	1	7
Krt8	1	7
Aaas	1	7
Sp7	1	7
Tmem123	1	8
Ccdc82	1	8
Fam76b	1	8
Snx19	1	8
Siae	1	8
Vwa5a	1	8
Hspa8	1	8
LOC102549942	1	8
Mpzl3	1	8
Zfp259	1	8
LOC103693094	1	8
Kdelc2	1	8
Ireb2	1	8
Parp6	1	8
Snapc5	1	8
RGD1562747	1	8
Megf11	1	8
LOC108351745	1	8
LOC102554622	1	8
Ttk	1	8
Cyb5r4	1	8
Plscr1	1	8
Stag1	1	8
Ryk	1	8
Slco2a1	1	8
Cacna2d2	1	8
Ucn2	1	8
Epm2aip1	1	8
Ubp1	1	8
Osbpl10	1	8
Abhd5	1	8
Zfp167	1	8
Kif15	1	8
Lars2	1	8
Ccr5	1	8
Cep126	1	8
Amotl1	1	8
Fut4	1	8
Med17	1	8
RGD1309534	1	8
Zfp560	1	8
S1pr2	1	8
Kank2	1	8
Herpud2	1	8
Barx2	1	8
Fli1	1	8
Fam118b	1	8
Ubash3b	1	8
Tbcel	1	8
Cbl	1	8
Abcg4	1	8
Hmbs	1	8
Ccdc84	1	8
Kmt2a	1	8
Dixdc1	1	8
Ddx10	1	8
Cul5	1	8
Tnfaip8l3	1	8
Dmxl2	1	8
LOC108351723	1	8
RGD1309779	1	8
Dis3l	1	8
Plekho2	1	8
Fam81a	1	8
Rnf111	1	8
Ccpg1os	1	8
Unc13c	1	8
Phip	1	8
Me1	1	8
Syncrip	1	8
LOC501033	1	8
U2surp	1	8
Trpc1	1	8
Pls1	1	8
Clstn2	1	8
Ppp2r3a	1	8
Dnajc13	1	8
Gpr62	1	8
Rad54l2	1	8
Apeh	1	8
Arih2	1	8
Klhl18	1	8
Fbxl2	1	8
Myd88	1	8
Scn11a	1	8
Tbc1d5	1	9
Satb1	1	9
Sgo1	1	9
Ptprs	1	9
Gltscr1l	1	9
Srf	1	9
Cul9	1	9
Ttbk1	1	9
Enpp4	1	9
Slc25a27	1	9
Prim2	1	9
Eif5b	1	9
Npas2	1	9
Il1r1	1	9
Wdr75	1	9
Slc39a10	1	9
RGD1306941	1	9
Fam117b	1	9
Abi2	1	9
Nrp2	1	9
Pikfyve	1	9
Map2	1	9
Rpe	1	9
Tmem169	1	9
Cnot9	1	9
Mff	1	9
Cab39	1	9
Agap1	1	9
Klhl30	1	9
Twsg1	1	9
Dlgap1	1	9
LOC102555570	1	9
Yes1	1	9
Slc5a7	1	9
Ak5	1	9
Ccdc94	1	9
Uxs1	1	9
Treml2	1	9
Zfp318	1	9
Adgrf5	1	9
Mut	1	9
Ptp4a1	1	9
Uggt1	1	9
Tmem131	1	9
Rev1	1	9
Aff3	1	9
Tex30	1	9
Hecw2	1	9
Sf3b1	1	9
Rftn2	1	9
Tyw5	1	9
Kctd18	1	9
Tmem237	1	9
Ica1l	1	9
Ino80d	1	9
Zfp142	1	9
Epha4	1	9
Cul3	1	9
Usp40	1	9
Col6a3	1	9
Ptprm	1	9
Adcyap1	1	9
Ndp	1	X
RGD1565685	1	X
Wdr13	1	X
Nudt11	1	X
LOC681355	1	X
Clcn4	1	X
Tlr8	1	X
Ofd1	1	X
Zrsr2	1	X
Cdkl5	1	X
Tab3	1	X
Stard8	1	X
Med12	1	X
Uprt	1	X
Bhlhb9	1	X
Mum1l1	1	X
Rnf128	1	X
Lonrf3	1	X
Ube2a	1	X
Nkap	1	X
Gria3	1	X
Ints6l	1	X
Gpr34	1	X
Gnl3l	1	X
Shroom2	1	X
Gemin8	1	X
Ap1s2	1	X
Ctps2	1	X
Map3k15	1	X
Acot9	1	X
Ptges3l1	1	X
Spin4	1	X
Arhgef9	1	X
Taf9b	1	X
Chm	1	X
Nap1l3	1	X
Pcdh19	1	X
Gla	1	X
Armcx2	1	X
Capn6	1	X
Trpc5	1	X
Klhl13	1	X
44445	1	X
LOC102546820	1	X
Tmem255a	1	X
LOC108348144	1	X
Dcaf12	1	X
Apln	1	X
Elf4	1	X
Fgf13	1	X
Slitrk4	1	X
Fam50a	1	X
Atp2b3	1	X
Arhgef6	1	X
Ddx3	1	Y
Luzp2	1	1
Flrt1	1	1
Smg6	1	10
Triap1	1	12
Mycbp2	1	15
Fbxo30	2	1
Chd1	2	1
Tenm4	2	1
Ppfibp2	2	1
Ipo7	2	1
Tnrc6a	2	1
Dock1	2	1
Adgra1	2	1
LOC100910717	2	1
Fam45a	2	1
Zfp748	2	1
Smim17	2	1
Nipa2	2	1
Mef2a	2	1
Tmem135	2	1
Crebzf	2	1
Acer3	2	1
Rrp8	2	1
Nlrp10	2	1
Smg1	2	1
Tle4	2	1
Cpeb3	2	1
Mgea5	2	1
Aff4	2	10
Kif3a	2	10
Ankfy1	2	10
Vezf1	2	10
Mmd	2	10
Cdk12	2	10
Bahcc1	2	10
RGD1309748	2	10
Gabra1	2	10
Cyb5d1	2	10
Usp32	2	10
Ypel2	2	10
Plxdc1	2	10
Gpatch8	2	10
Kpna2	2	10
Prkca	2	10
Gga3	2	10
Ccdc57	2	10
Ifnar2	2	11
Kpna1	2	11
Opa1	2	11
Ccdc50	2	11
Sbno1	2	12
RGD1306556	2	12
Pitpnb	2	12
Ccnt2	2	13
Ddx59	2	13
Tor1aip2	2	13
Rc3h1	2	13
Cd55	2	13
Camsap2	2	13
Rnf2	2	13
Tor1aip1	2	13
Hsd17b7	2	13
Cep170	2	13
Enah	2	13
Disp1	2	13
Cdkl2	2	14
Clock	2	14
Usp46	2	14
Guf1	2	14
Usp34	2	14
Dcun1d4	2	14
Fam114a1	2	14
Kctd9	2	15
Phyhip	2	15
Kctd4	2	15
Synpr	2	15
Gmfb	2	15
Hnrnpc	2	15
Atp8a2	2	15
Kpna3	2	15
Fndc3a	2	15
Nalcn	2	15
Zmiz1	2	16
Fam208a	2	16
Psd3	2	16
Spcs3	2	16
Rwdd4	2	16
Sorbs2	2	16
Rnf170	2	16
Ptpdc1	2	17
Celf2	2	17
Plxdc2	2	17
Etl4	2	17
Nsd1	2	17
Jarid2	2	17
Tdp2	2	17
Klf6	2	17
Dtna	2	18
Pcdhga4	2	18
Rnmt	2	18
Mbd1	2	18
F8	2	18
Zfp24	2	18
Ticam2	2	18
Atg12	2	18
Synpo	2	18
Spire1	2	18
Fam210a	2	18
Atmin	2	19
Pard3	2	19
Cyld	2	19
Ell2	2	2
Fam172a	2	2
Arrdc3	2	2
Hapln1	2	2
Smim15	2	2
Pde4d	2	2
Nadk2	2	2
Ythdf3	2	2
Tbl1xr1	2	2
Usp13	2	2
Naa15	2	2
Kcnab1	2	2
Smc4	2	2
Fstl5	2	2
Tmem154	2	2
Tchh	2	2
Gdap2	2	2
Olfm3	2	2
Eif4e	2	2
LOC685067	2	2
Ttll7	2	2
Vcan	2	2
Zfyve16	2	2
Ipo11	2	2
Zc2hc1a	2	2
Zmat3	2	2
Ccdc39	2	2
Golim4	2	2
Fam46c	2	2
Prpf38b	2	2
Fam102b	2	2
Ptbp2	2	2
Pdlim5	2	2
Miga1	2	2
LOC108348112	2	20
Nrbf2	2	20
Herc4	2	20
Lims1	2	20
Ranbp2	2	20
Ascc3	2	20
Slc25a16	2	20
Gopc	2	20
Acvr2a	2	3
Itgav	2	3
Mpped2	2	3
Slc12a6	2	3
Inafm2	2	3
LOC100910827	2	3
Asxl1	2	3
Epb41l1	2	3
Ncoa3	2	3
Vav2	2	3
Rc3h2	2	3
Ppp6c	2	3
Zeb2	2	3
Baz2b	2	3
Scn7a	2	3
Lnp	2	3
Ttc17	2	3
Hipk3	2	3
Ttbk2	2	3
Slc30a4	2	3
Nphp1	2	3
Ptprt	2	3
Srpk2	2	4
Ppp1r9a	2	4
LOC103692066	2	4
C1galt1	2	4
Phf14	2	4
Ptprz1	2	4
Tmem178b	2	4
Ccdc126	2	4
Mturn	2	4
Herc3	2	4
Smarcad1	2	4
Gng12	2	4
Mob1a	2	4
Gfpt1	2	4
Trnt1	2	4
Pianp	2	4
RGD1563349	2	4
Sri	2	4
Pex1	2	4
Plxna4	2	4
Hipk2	2	4
Rmnd5a	2	4
Wdr54	2	4
Gmcl1	2	4
Crbn	2	4
Cnr1	2	5
Slc44a1	2	5
Fsd1l	2	5
Raver2	2	5
Usp24	2	5
Srsf10	2	5
Slc35e2b	2	5
Sgk3	2	5
Lypla1	2	5
Asph	2	5
Otud6b	2	5
Wwp1	2	5
Orc3	2	5
Elavl2	2	5
Elavl4	2	5
Crim1	2	6
Ppm1b	2	6
Rhoq	2	6
Foxn2	2	6
Alkbh8	2	6
Dnajc27	2	6
Syne2	2	6
Rbm25	2	6
Bbof1	2	6
Papola	2	6
Tmem196	2	6
Birc6	2	6
Dus4l	2	6
Prkar2b	2	6
Fbxo33	2	6
Map4k5	2	6
LOC108351251	2	6
Synj2bp	2	6
Galc	2	6
Itgb8	2	6
Tmcc3	2	7
Kitlg	2	7
Eny2	2	7
Chpt1	2	7
Tmpo	2	7
Ppp1r12a	2	7
Xpot	2	7
Fam19a2	2	7
Nab2	2	7
Tmem65	2	7
Kcnq3	2	7
Myh9	2	7
Dennd4a	2	8
Igdcc4	2	8
Rfx7	2	8
Tcaim	2	8
Pknox2	2	8
RGD1309108	2	8
LOC100125362	2	8
Arih1	2	8
Tcf12	2	8
Bfsp2	2	8
Bsn	2	8
Rbms3	2	8
Amer3	2	9
Gls	2	9
Mob4	2	9
Plcl1	2	9
Unc80	2	9
Sgpp2	2	9
Kat2b	2	9
RGD1561662	2	9
Mgat4a	2	9
Mfsd9	2	9
Gtf3c3	2	9
Sphkap	2	9
Hccs	2	X
Prps2	2	X
Eif1ax	2	X
Dmd	2	X
RGD1565785	2	X
Ogt	2	X
Cstf2	2	X
Armcx4	2	X
Mid2	2	X
Pak3	2	X
Htr2c	2	X
Xiap	2	X
Stag2	2	X
Mecp2	2	X
Arhgap4	2	X
Mospd1	2	X
Usp9x	2	X
Prrg1	2	X
Zc4h2	2	X
Phka1	2	X
Rab9b	2	X
Acsl4	2	X
Amot	2	X
Cul4b	2	X
Thoc2	2	X
Rap2c	2	X
Hs6st2	2	X
Fmr1	2	X
Cttn	2	1
Ube3a	3	1
Sytl2	3	1
Pgm2l1	3	1
Far1	3	1
Utrn	3	1
Heca	3	1
Ric3	3	1
LOC102555900	3	1
Ide	3	1
Srsf1	3	10
Tanc2	3	10
Shisa9	3	10
Pdpk1	3	10
Ncor1	3	10
Appbp2	3	10
Msi2	3	10
Cdc27	3	10
Dzip3	3	11
Tfrc	3	11
LOC108352579	3	13
Ptpn4	3	13
Rabgap1l	3	13
Rb1	3	15
Dock9	3	15
Capn7	3	16
Wapl	3	16
Wwc2	3	16
Mfap3l	3	16
Hecw1	3	17
Wdr37	3	17
Bmi1	3	17
Gpr137b	3	17
Megf10	3	18
Nr3c1	3	18
Mtx3	3	2
Prkaa1	3	2
Eif5a2	3	2
Rhobtb3	3	2
RGD1305938	3	2
Dhx36	3	2
Gria2	3	2
Tmem56	3	2
Ubr3	3	3
Ralgapb	3	3
Cacnb4	3	3
Grm3	3	4
Fzd1	3	4
Ubn2	3	4
Luc7l2	3	4
Cacna2d1	3	4
Thsd7a	3	4
Wasl	3	4
Prickle2	3	4
Rybp	3	4
Rimklb	3	4
Ccnc	3	5
Mier1	3	5
Pum1	3	5
Eya3	3	5
Rb1cc1	3	5
Cpne3	3	5
Pum2	3	6
Asap2	3	6
Fam179b	3	6
LOC102549675	3	6
Stxbp6	3	6
Deptor	3	7
Phf20l1	3	7
Stk3	3	7
Trps1	3	7
Mtss1	3	7
Ddx6	3	8
Myo6	3	8
Gria4	3	8
Sorl1	3	8
Fam63b	3	8
RGD1309079	3	8
Slc25a36	3	8
Rims1	3	9
Trip12	3	9
FAM120C	3	X
Mospd2	3	X
Tmem47	3	X
Dock11	3	X
Ddx3x	3	X
Atrx	3	X
Tpp2	3	9
Dlg2	4	1
Mki67	4	1
Fnip1	4	10
Cnot6	4	10
Cggbp1	4	11
Vamp4	4	13
Wdr26	4	13
Paqr3	4	14
Uba6	4	14
Arap2	4	14
Tmem33	4	14
Cpeb2	4	14
Akap11	4	15
Rock1	4	18
Trim23	4	2
Dclk1	4	2
Celf1	4	3
Spopl	4	3
Trpm7	4	3
Avl9	4	4
Aak1	4	4
Kras	4	4
Snx13	4	6
Dgkb	4	6
Akap6	4	6
Spast	4	6
Cpsf6	4	7
Reps2	4	X
Chic1	4	X
Klhl4	4	X
Mmgt1	4	X
Pank3	5	10
Nufip2	5	10
Lrrc8b	5	14
Dmxl1	5	18
Tnpo1	5	2
Adam22	5	4
Sgip1	5	5
Tmem245	5	5
Mpp5	5	6
Ubxn2a	5	6
Ralgapa1	5	6
Bmpr2	5	9
Yipf6	5	X
Cpeb4	6	10
Psme4	6	14
Spred1	6	3
Ahnak2	6	6
Igip	7	18
