# Supplementary material for: Transcriptome-Wide N6-Methyladenosine Methylome Alteration in the Rat Spinal Cord After Acute Traumatic Spinal Cord Injury
Source: Front Neurosci. 2022 May 30;16:848119. doi: 10.3389/fnins.2022.848119 (PMC9189298; doi:10.3389/fnins.2022.848119)
Supplement: Supplementary file 5 [file Table_5.xlsx]

## Sheet: Sheet1
Table S5. The detailed information of significantly changed m6A peaks
Gene name	Lg(p-value)	Log2(fold-change)	Up/Down	Chromosome	Peak start	Peak end	Block sizes	Strand
Shprh	-0.00018	-1.65	Down	Chr1	5312613	5312914	301,	+
Fbxo30	-0.00103	-1.31	Down	Chr1	5387641	5387840	199,	+
Fbxo30	-0.000147	-2.03	Down	Chr1	5389227	5389427	200,	+
Hivep2	-8.92	-1.05	Down	Chr1	8312544	8312745	201,	+
Map7	-1.61e-06	0.667	Up	Chr1	15739777	15740885	172,102,51,22,	+
Bclaf1	-3.47e-08	-1.29	Down	Chr1	15826892	15827242	350,	+
Eya4	-9.68	-1.5	Down	Chr1	23610832	23610982	150,	+
Rspo3	-25.9	0.632	Up	Chr1	30713312	30766497	88,198,276,85,	+
Tulp4	-5.06e-12	-0.597	Down	Chr1	47127365	47127516	151,	+
Wtap	-1.05e-13	-0.979	Down	Chr1	47967237	47967436	199,	+
Igf2r	-2.72e-09	0.805	Up	Chr1	48220805	48224931	42,104,4,	+
LOC108349099	-16.6	-0.804	Down	Chr1	48773097	48783504	378,71,	+
Qk	-4.43e-07	1.54	Up	Chr1	50983695	51027133	94,117,33,	+
LOC100125364	-4.51e-05	-0.877	Down	Chr1	56951787	56952286	499,	+
Chd1	-4.02	-1.36	Down	Chr1	57693027	57710143	8,192,	+
Chd1	-2.77	-1.32	Down	Chr1	57756362	57756562	200,	+
Lix1	-9.24	0.691	Up	Chr1	59156216	59156364	148,	+
LOC100365363	-33.6	0.903	Up	Chr1	60884929	60890962	64,129,57,	+
LOC102555377	-8.8	-0.928	Down	Chr1	62174041	62174339	298,	+
Zbtb45	-5.81	-0.758	Down	Chr1	65567806	65568202	396,	+
Zfp418	-9.13	0.706	Up	Chr1	69626159	69626708	549,	+
Zfp865	-7.07e-07	-1.26	Down	Chr1	72360914	72361260	346,	+
Zfp579	-19.3	0.595	Up	Chr1	72401139	72401437	298,	+
Tnnt1	-20.9	0.638	Up	Chr1	72894954	72896895	46,117,78,114,43,	+
Cdc42ep5	-5.78	0.596	Up	Chr1	73717453	73717708	192,57,	+
LOC100911727	-2.24e-07	-1.11	Down	Chr1	75259046	75259401	136,63,	+
LOC103690015	-6.02	0.593	Up	Chr1	77541592	77541835	243,	+
Prkd2	-5.21	0.677	Up	Chr1	78795823	78796073	250,	+
Rsph6a	-12.9	-0.742	Down	Chr1	79970996	79973697	31,145,73,	+
Ercc2	-2.1e-05	0.783	Up	Chr1	80305730	80306085	72,79,	+
Irgq	-6.38	0.644	Up	Chr1	81403622	81403822	200,	+
Zfp526	-10.9	0.639	Up	Chr1	82093900	82094200	300,	+
Numbl	-10	0.666	Up	Chr1	84090809	84091060	251,	+
Fbl	-3.35e-06	0.659	Up	Chr1	85108030	85108179	149,	+
Sars2	-5.18	0.605	Up	Chr1	86925973	86929135	41,30,141,34,	+
Polr2i	-0.00444	4.05	Up	Chr1	88687337	88687920	43,74,75,8,	+
LOC108348197	-8.28	2.73	Up	Chr1	90918078	90918225	147,	+
Rhpn2	-1.46e-05	-1.19	Down	Chr1	91656995	91657146	151,	+
Cep89	-10.7	0.616	Up	Chr1	91682414	91683018	188,112,	+
LOC102555672	-12	0.591	Up	Chr1	98228377	98229713	29,61,560,	+
Dzf17	-8.4	0.677	Up	Chr1	98628098	98628448	350,	+
Kcnc1	-11.2	0.62	Up	Chr1	102456218	102456618	400,	+
Nav2	-11.4	0.647	Up	Chr1	104786266	104786915	649,	+
Htatip2	-4.87	-0.591	Down	Chr1	105094851	105097648	196,50,	+
Slc17a6	-21.6	-0.931	Down	Chr1	107037721	107038269	548,	+
Ube3a	-9.35	-0.789	Down	Chr1	116648850	116656530	57,144,	+
Ube3a	-9.35	-1.1	Down	Chr1	116658070	116658829	109,42,	+
Ube3a	-9.35	-1.14	Down	Chr1	116676517	116676817	300,	+
Hmgn5b	-12	0.974	Up	Chr1	124484588	124485038	450,	+
Mtmr10	-1.93e-08	-1.01	Down	Chr1	125156066	125157834	71,70,10,	+
Tm2d3	-10.6	-1.2	Down	Chr1	126573521	126586200	72,75,	+
LOC499179	-4.12	0.757	Up	Chr1	135000092	135000342	100,149,	+
Zfp710	-11.9	-0.632	Down	Chr1	141870872	141871223	351,	+
LOC100911186	-7.44e-09	2.03	Up	Chr1	141824213	141824803	85,116,	+
Vps33b	-0.000318	0.815	Up	Chr1	142080560	142082755	44,74,31,	+
Zscan2	-11.8	0.71	Up	Chr1	142694689	142694937	248,	+
Adamtsl3	-3.29e-06	0.942	Up	Chr1	144463994	144465795	118,83,	+
Efl1	-7.87	0.667	Up	Chr1	144725638	144735428	846,146,	+
Sytl2	-6.26	3.3	Up	Chr1	154597426	154598470	119,82,	+
Dlg2	-16.2	-0.917	Down	Chr1	156787117	156808529	37,114,	+
Dlg2	-16.2	-0.612	Down	Chr1	157270028	157271029	1001,	+
Dlg2	-16.2	-2.16	Down	Chr1	157271877	157272078	201,	+
Dlg2	-16.2	-0.706	Down	Chr1	157272627	157272878	251,	+
Tmem126a	-6.43	1.22	Up	Chr1	156283104	156283305	201,	+
Ccdc90b	-1.07e-05	0.676	Up	Chr1	157403594	157403791	197,	+
Rab30	-0.00166	-2.79	Down	Chr1	157666672	157666823	151,	+
Tenm4	-6.52	1.06	Up	Chr1	161519541	161519692	151,	+
Tenm4	-10.3	0.884	Up	Chr1	161884743	161884894	151,	+
Rsf1	-5.1	0.845	Up	Chr1	162591047	162607124	90,61,	+
Lrrc32	-1.34	0.868	Up	Chr1	163454482	163455131	649,	+
Pgm2l1	-5.02e-06	-1.31	Down	Chr1	165280934	165281335	401,	+
Pgm2l1	-3.25	0.601	Up	Chr1	165284881	165285082	201,	+
Pgm2l1	-1.44e-05	-1.43	Down	Chr1	165286429	165286780	351,	+
Rab6a	-1.24e-09	-0.708	Down	Chr1	165662316	165662466	150,	+
Ppfibp2	-13.6	0.792	Up	Chr1	171920977	171929136	105,95,	+
Ppfibp2	-13.6	0.613	Up	Chr1	171965528	171965928	400,	+
Ipo7	-0.00137	-0.629	Down	Chr1	174676607	174678696	87,85,77,	+
Ipo7	-0.463	-0.718	Down	Chr1	174684884	174686174	126,74,	+
Ampd3	-12	-0.629	Down	Chr1	175629880	175630080	200,	+
Tead1	-19.2	-2.39	Down	Chr1	177713846	177714046	200,	+
Rassf10	-8.22	1.03	Up	Chr1	177766159	177766358	199,	+
Far1	-2.5e-07	-1.01	Down	Chr1	178410200	178410450	250,	+
Far1	-9e-13	-1.51	Down	Chr1	178411096	178411296	200,	+
Far1	-3.28e-09	-2.01	Down	Chr1	178411394	178411545	151,	+
Spon1	-5.21	-0.641	Down	Chr1	178934372	178934671	299,	+
LOC102548665	-0.0137	-0.944	Down	Chr1	183733580	183733731	151,	+
Pik3c2a	-0.0128	-1.15	Down	Chr1	185325215	185325566	351,	+
Ccp110	-1	-0.868	Down	Chr1	188444045	188444444	399,	+
Tnrc6a	-0.00605	-1.68	Down	Chr1	193144214	193144612	398,	+
Tnrc6a	-4.06	-1.05	Down	Chr1	193145358	193145856	498,	+
Fbrs	-5.64	0.706	Up	Chr1	198925713	198925914	201,	+
Inpp5f	-3.11e-06	0.866	Up	Chr1	200108447	200108647	200,	+
Zranb1	-0.000455	-1.35	Down	Chr1	204998865	204999265	400,	+
Bccip	-3.45	0.722	Up	Chr1	205777473	205777622	149,	+
LOC100909609	-12.6	-1.19	Down	Chr1	206528250	206550418	33,101,59,5,	+
Dock1	-3.53	-0.895	Down	Chr1	206900666	206969151	114,84,41,56,6,	+
Dock1	-2.77e-08	-1.94	Down	Chr1	207312532	207330468	43,59,48,	+
Adgra1	-6.91	0.61	Up	Chr1	212211222	212211768	546,	+
Adgra1	-0.00859	-0.993	Down	Chr1	212212164	212212413	249,	+
Dhcr7	-47.4	0.754	Up	Chr1	217019064	217021536	41,108,	+
Oraov1	-6.44	0.647	Up	Chr1	218076093	218076291	198,	+
Mrgprf	-3.59	0.775	Up	Chr1	218475189	218476030	841,	+
RGD1311946	-7.39	0.65	Up	Chr1	218953880	218954078	198,	+
Kmt5b	-4.44e-11	-1.69	Down	Chr1	219049565	219049715	150,	+
Chka	-11.6	-0.931	Down	Chr1	219121753	219124053	73,109,68,	+
Brms1	-0.000294	1.68	Up	Chr1	220325351	220330338	62,84,	+
Ap5b1	-4.63	0.809	Up	Chr1	220949390	220949736	346,	+
Atl3	-4.46	-0.69	Down	Chr1	222787151	222787796	645,	+
Patl1	-2.67	-1.04	Down	Chr1	228364713	228367551	113,37,	+
Fam111a	-3.62	1.04	Up	Chr1	229003974	229007527	42,107,	+
Abhd17b	-0.000376	-1.13	Down	Chr1	239300189	239301034	845,	+
Smarca2	-0.000565	-1.02	Down	Chr1	244782937	244783088	151,	+
Vldlr	-0.00017	-1.1	Down	Chr1	245270687	245270988	301,	+
Plpp6	-3.38	-0.884	Down	Chr1	247085899	247086097	198,	+
Cdc37l1	-3.23	-0.682	Down	Chr1	247136136	247136484	348,	+
Pcgf5	-6.12	-0.917	Down	Chr1	255069858	255085898	74,61,264,	+
Hectd2	-0.224	-2.1	Down	Chr1	255253661	255254009	348,	+
LOC100910717	-0.0128	-1.66	Down	Chr1	255529651	255529901	250,	+
LOC100910717	-2.02	-1.39	Down	Chr1	255529999	255530150	151,	+
Btaf1	-2.66	-0.749	Down	Chr1	255626213	255629343	49,191,60,	+
Exoc6	-6.52	-1.06	Down	Chr1	256277288	256286647	6,106,110,28,	+
Cep55	-7.5e-06	1.38	Up	Chr1	256755776	256757109	112,37,	+
LOC108349825	-18.4	-1.66	Down	Chr1	262924749	262929029	104,46,	+
LOC681458	-0.0212	-2.13	Down	Chr1	263982477	263982626	149,	+
Peo1	-3.66	0.636	Up	Chr1	264756558	264756859	301,	+
Sorcs3	-3.66	-0.964	Down	Chr1	268617623	268618492	147,103,	+
Add3	-19.9	-1.24	Down	Chr1	273961731	273961882	151,	+
Slc18a2	-11	-0.939	Down	Chr1	280456625	280457024	399,	+
Nanos1	-7.87	-1.21	Down	Chr1	282140119	282140370	251,	+
Fam45a	-0.0254	-1.73	Down	Chr1	282210537	282210788	251,	+
Fam45a	-0.0254	-1.22	Down	Chr1	282211287	282211588	301,	+
Sash1	-0.000639	-0.931	Down	Chr1	2784350	2784500	150,	-
Stxbp5	-3.05	0.59	Up	Chr1	4011433	4011684	251,	-
Rab32	-4.83e-10	0.61	Up	Chr1	4653022	4653220	198,	-
Grm1	-4.06	-0.595	Down	Chr1	4756680	4785949	241,85,24,	-
Utrn	-21.8	-0.605	Down	Chr1	6451908	6452508	600,	-
Utrn	-21.8	-1.9	Down	Chr1	6452807	6453407	600,	-
Utrn	-21.8	-1.42	Down	Chr1	6453506	6453707	201,	-
Phactr2	-1.21	-1.22	Down	Chr1	7352596	7352797	201,	-
Heca	-3.66e-08	-1.5	Down	Chr1	13038006	13038257	251,	-
Heca	-4.83e-09	-1.18	Down	Chr1	13038356	13038656	300,	-
Heca	-0.000181	-0.675	Down	Chr1	13039105	13039256	151,	-
Soga3	-5.75e-09	-0.776	Down	Chr1	31040685	31040834	149,	-
Irx2	-7.93	0.677	Up	Chr1	33273140	33273772	212,138,	-
LOC102549842	-8.51	-1.18	Down	Chr1	37950618	37950868	250,	-
Zfp748	-2.32	-2.84	Down	Chr1	37978676	37978876	200,	-
Zfp748	-3.22	1.51	Up	Chr1	37981327	37981477	150,	-
LOC102551340	-4.99	-1.4	Down	Chr1	38529835	38529985	150,	-
Fbxo5	-4.76	0.609	Up	Chr1	42462526	42464472	16,91,382,	-
Rgs17	-2.27e-06	-0.64	Down	Chr1	42492800	42493295	495,	-
Rsph3	-12	-0.764	Down	Chr1	47443524	47449514	128,204,146,120,	-
Agpat4	-11	-0.611	Down	Chr1	48718427	48718627	200,	-
Pde10a	-5.85	-0.922	Down	Chr1	52360295	52360546	251,	-
Dact2	-22.3	0.581	Up	Chr1	56160681	56161231	550,	-
Rgmb	-2.31e-11	-1.45	Down	Chr1	57795744	57795895	151,	-
Prpf31	-103	0.739	Up	Chr1	64161727	64162461	171,75,	-
LOC108348450	-17.1	-0.92	Down	Chr1	65567863	65568208	345,	-
Usp29	-0.000196	-1.04	Down	Chr1	69989321	69989471	150,	-
Smim17	-10.5	-1.06	Down	Chr1	71114668	71115462	794,	-
Smim17	-10.3	-0.8	Down	Chr1	71116006	71116602	596,	-
Zfp628	-52.6	0.657	Up	Chr1	72465601	72466000	399,	-
Dhx34	-4.21	0.587	Up	Chr1	78110270	78110616	346,	-
Pou2f2	-9.54	0.72	Up	Chr1	81966790	81967040	250,	-
Dedd2	-2.69	0.677	Up	Chr1	82073023	82073319	296,	-
Sptbn4	-5.36e-05	-0.826	Down	Chr1	84215089	84218700	393,8,	-
Cebpg	-3.22	-0.712	Down	Chr1	91289893	91290093	200,	-
Uri1	-9.93e-06	-1.81	Down	Chr1	94346761	94346911	150,	-
Ccdc155	-12.2	0.737	Up	Chr1	101181005	101186216	20,65,49,59,117,88,65,36,	-
Kcnj14	-6.11	0.628	Up	Chr1	101808799	101809147	348,	-
Kcnj11	-9.16	0.615	Up	Chr1	102104678	102105324	646,	-
Hps5	-6.2	0.806	Up	Chr1	102823537	102823937	400,	-
Mrgprx3	-2.69	0.646	Up	Chr1	103298270	103298617	347,	-
Nipa2	-0.775	-1.82	Down	Chr1	114346848	114347097	249,	-
Nipa2	-2.53	-0.955	Down	Chr1	114349082	114352491	884,11,	-
Nipa1	-5.16e-07	-0.907	Down	Chr1	114387032	114387183	151,	-
LOC102552061	-14.3	0.669	Up	Chr1	117146395	117146643	248,	-
LOC102555617	-0.148	-2.41	Down	Chr1	121010643	121010890	247,	-
Chrna7	-3.53	-0.916	Down	Chr1	123901331	123901482	151,	-
Tjp1	-12.3	-0.861	Down	Chr1	126146588	126147834	1246,	-
Mef2a	-0.0217	-2.25	Down	Chr1	128207764	128208214	450,	-
Mef2a	-3.33	-2.57	Down	Chr1	128208763	128208963	200,	-
Arrdc4	-4.58	0.598	Up	Chr1	129767086	129767235	149,	-
Cpeb1	-2.67	-1.15	Down	Chr1	143171706	143172406	700,	-
Hdgfrp3	-1.96e-07	-2	Down	Chr1	143703999	143704346	347,	-
Il16	-17.9	0.716	Up	Chr1	145791174	145793508	53,98,	-
Zfand6	-6.16	-0.825	Down	Chr1	146746095	146748668	675,16,	-
Tmem135	-7.34e-06	-1.4	Down	Chr1	152887141	152887688	547,	-
Tmem135	-0.000204	-1.28	Down	Chr1	152888382	152888582	200,	-
Crebzf	-1.5	-1.07	Down	Chr1	156292954	156293503	549,	-
Crebzf	-2.74e-05	-1.44	Down	Chr1	156294399	156294549	150,	-
Sytl2	-7.29	2.42	Up	Chr1	156336436	156342178	37,100,64,	-
Sytl2	-9.54	-0.81	Down	Chr1	156397563	156439928	117,33,	-
Acer3	-7.55e-06	-0.799	Down	Chr1	163161585	163161985	400,	-
Acer3	-6.35e-10	-1.47	Down	Chr1	163167195	163208449	9,102,59,36,45,	-
Spcs2	-6.71e-12	0.592	Up	Chr1	164830388	164830585	197,	-
P2ry2	-5.13	0.667	Up	Chr1	166031572	166032116	544,	-
Rrp8	-7.99	0.86	Up	Chr1	170575162	170575360	198,	-
Rrp8	-7.46	0.624	Up	Chr1	170576367	170576664	297,	-
Nlrp10	-6.32e-08	2	Up	Chr1	173522457	173522607	150,	-
Nlrp10	-2.74e-08	0.991	Up	Chr1	173523304	173523454	150,	-
Ric3	-0.479	-0.692	Down	Chr1	173629317	173629718	401,	-
Ric3	-3.66	-0.601	Down	Chr1	173631415	173631866	451,	-
Ric3	-1.25e-05	-1.17	Down	Chr1	173631965	173632166	201,	-
Eif4g2	-7.6e-06	-0.584	Down	Chr1	175886855	175887411	73,205,73,	-
Btbd10	-19.7	-0.638	Down	Chr1	178138959	178139110	151,	-
Smg1	-1.12e-05	-1.72	Down	Chr1	187782772	187782923	151,	-
Smg1	-1.35e-05	-1.02	Down	Chr1	187783271	187783421	150,	-
Itpripl2	-7.44e-08	0.838	Up	Chr1	188141002	188141252	250,	-
LOC102555900	-2.16	-1.08	Down	Chr1	190672442	190672790	348,	-
LOC102555900	-0.137	-1.39	Down	Chr1	190673234	190674225	991,	-
LOC102555900	-0.000237	-1.25	Down	Chr1	190674323	190674572	249,	-
Usp31	-1e-07	-0.828	Down	Chr1	191616188	191616587	399,	-
Hs3st4	-0.0214	-0.612	Down	Chr1	193834743	193835137	394,	-
Xpo6	-1.66e-10	-1.29	Down	Chr1	197563549	197564754	140,9,	-
Ikzf5	-3e-07	-1.27	Down	Chr1	201964148	201964347	199,	-
Mki67	-4.64	0.833	Up	Chr1	207999892	208000442	550,	-
Mki67	-3.04	0.759	Up	Chr1	208003940	208004341	401,	-
Mki67	-3.04	0.776	Up	Chr1	208004989	208007962	59,156,36,	-
Mki67	-0.714	1.07	Up	Chr1	208008483	208008634	151,	-
Echs1	-1.2e-08	1.92	Up	Chr1	212570796	212573988	54,68,26,	-
Cend1	-1.2e-05	1.25	Up	Chr1	214408560	214410019	86,64,	-
Kdm2a	-0.903	-0.777	Down	Chr1	219608646	219639977	39,95,17,	-
Syt12	-6.86	0.609	Up	Chr1	219690702	219694312	69,134,94,	-
Frmd8	-4.28	0.672	Up	Chr1	221233817	221233967	150,	-
Ccdc88b	-6.6	0.589	Up	Chr1	222105475	222106766	71,99,146,187,94,	-
Incenp	-7.46	0.74	Up	Chr1	225928121	225937560	16,105,79,251,120,121,110,12,32,	-
RGD1305704	-3.1	-1.22	Down	Chr1	229204059	229204208	149,	-
Zfp91	-21.8	-1.13	Down	Chr1	229602944	229603342	398,	-
Tle4	-0.00274	-0.944	Down	Chr1	231394704	231395102	398,	-
Tle4	-1.63	-0.602	Down	Chr1	231395398	231396192	794,	-
LOC499331	-0.000114	-1.35	Down	Chr1	234666051	234666495	444,	-
Carnmt1	-2.06	-1.02	Down	Chr1	234677887	234678691	105,95,	-
Nmrk1	-0.0124	-1.57	Down	Chr1	234722186	234722383	197,	-
Rfk	-5.91e-10	-0.981	Down	Chr1	236494269	236494417	148,	-
Fam122a	-9.39	-0.78	Down	Chr1	242372602	242372942	340,	-
Asah2	-6.26	-0.995	Down	Chr1	250557091	250558288	1197,	-
Ifit1bl	-6.58	1.77	Up	Chr1	252916724	252922432	114,36,	-
Cpeb3	-0.513	-0.769	Down	Chr1	255660861	255661161	300,	-
Cpeb3	-2.31	-0.616	Down	Chr1	255662106	255662654	548,	-
Ide	-4.95	-0.83	Down	Chr1	255915411	255915611	200,	-
Ide	-5.94	-1.63	Down	Chr1	255916258	255916408	150,	-
Ide	-5.02	-0.773	Down	Chr1	255962515	255965312	84,66,	-
Sorbs1	-17	-0.827	Down	Chr1	259374319	259374918	599,	-
Frat2	-12.9	0.642	Up	Chr1	261089349	261089848	499,	-
Chuk	-0.00214	-1.41	Down	Chr1	263848928	263849427	499,	-
Mgea5	-9.54	-0.984	Down	Chr1	265507148	265507597	449,	-
Mgea5	-9.54	-1.59	Down	Chr1	265507844	265507994	150,	-
Nt5c2	-9.7	-1.17	Down	Chr1	266667644	266669907	24,94,58,24,	-
Gpam	-3.32	-0.683	Down	Chr1	275846511	275846761	250,	-
Dclre1a	-6.02	1.18	Up	Chr1	277354879	277355079	200,	-
Afap1l2	-7.58	0.583	Up	Chr1	277731505	277735042	320,129,194,156,97,	-
LOC100911751	-8.66	-2.35	Down	Chr1	278478959	278479981	79,70,	-
Pdzd8	-1.36e-10	-1.12	Down	Chr1	280466943	280485658	66,85,	-
Cacul1	-2.5	-0.584	Down	Chr1	281816913	281817411	498,	-
Marf1	-8.19	-1.13	Down	Chr10	924171	925803	139,159,52,	+
LOC103693257	-7.8	-0.932	Down	Chr10	994558	1008988	89,93,113,201,	+
Gspt1	-9.21	0.716	Up	Chr10	4328072	4334369	207,34,78,82,	+
Rsl1d1l1	-1.48	-2.96	Down	Chr10	4447287	4448142	107,40,	+
Zc3h7a	-0.014	1.46	Up	Chr10	4536199	4538165	92,59,	+
Rbm25l1	-12.9	0.7	Up	Chr10	10458456	10459250	794,	+
Crebbp	-3.99	0.603	Up	Chr10	11711693	11714132	70,168,62,	+
RGD1561157	-4.97	0.753	Up	Chr10	13084401	13084550	149,	+
Pank3	-3.1e-05	-1.5	Down	Chr10	20609912	20610213	301,	+
Pank3	-4.93	-1.23	Down	Chr10	20612060	20612461	401,	+
Pank3	-0.000753	-1.29	Down	Chr10	20612809	20613510	701,	+
Pank3	-1.45e-07	-2.06	Down	Chr10	20613609	20613909	300,	+
Pank3	-1.78e-10	-1.57	Down	Chr10	20615007	20615208	201,	+
Nudcd2	-6.18e-05	-1.41	Down	Chr10	25895892	25896383	491,	+
Gabrb2	-2.34	-0.937	Down	Chr10	28192622	28192922	300,	+
Atp10b	-17	-0.595	Down	Chr10	28861473	28862074	601,	+
Slu7	-4.77	0.598	Up	Chr10	29044372	29044572	200,	+
Trim7	-12.5	-0.711	Down	Chr10	34200103	34200402	299,	+
RGD1564036	-6.55e-09	-0.626	Down	Chr10	35701515	35702260	157,43,	+
Adamts2	-6.21	0.694	Up	Chr10	36302426	36302676	250,	+
Aff4	-0.0209	-1.04	Down	Chr10	38769982	38770331	349,	+
Aff4	-2.71e-05	-0.699	Down	Chr10	38771974	38772274	300,	+
Kif3a	-1.04e-10	-1.01	Down	Chr10	38952413	38952663	250,	+
Kif3a	-5.35e-06	-0.994	Down	Chr10	38953459	38953659	200,	+
Fnip1	-0.000431	-1.28	Down	Chr10	39867457	39867954	497,	+
Fnip1	-7.69e-08	-1.5	Down	Chr10	39868301	39868600	299,	+
Fnip1	-4.74e-08	-1.44	Down	Chr10	39868847	39869046	199,	+
Fnip1	-8.88e-09	-2.22	Down	Chr10	39869244	39869543	299,	+
Rapgef6	-4.88	-0.871	Down	Chr10	40000570	40004598	98,250,	+
Gria1	-3.2	0.683	Up	Chr10	42441722	42441871	149,	+
Hist3h2a	-7.07	-0.679	Down	Chr10	45298281	45299010	729,	+
Trim11	-0.00356	-0.616	Down	Chr10	45334534	45334882	348,	+
RGD1304587	-16.7	0.624	Up	Chr10	45559571	45559719	148,	+
Nlrp3	-9.01	0.866	Up	Chr10	45893551	45899197	179,114,305,	+
Med9	-1.54e-05	-1.08	Down	Chr10	46328240	46328389	149,	+
Drc3	-14	0.761	Up	Chr10	46757088	46762226	62,132,204,	+
Ttc19	-2.41	-0.697	Down	Chr10	48626679	48627027	348,	+
Pirt	-2.31	1.04	Up	Chr10	53484845	53484996	151,	+
Gas7	-22	-1.25	Down	Chr10	54240555	54240705	150,	+
Ankfy1	-0.000837	-0.972	Down	Chr10	59294380	59298662	57,150,44,	+
Ankfy1	-9.47e-09	-1.45	Down	Chr10	59330322	59330522	200,	+
Trpv1	-7.94e-08	1.19	Up	Chr10	59805427	59806275	122,28,	+
Rtn4rl1	-3.36e-05	-0.768	Down	Chr10	62108277	62108527	250,	+
Gosr1	-2.14e-06	-0.79	Down	Chr10	63440911	63441161	250,	+
LOC103693389	-16.6	0.826	Up	Chr10	63601107	63601356	249,	+
Fam222b	-0.0033	-0.737	Down	Chr10	65415623	65415773	150,	+
Suz12	-8.65e-07	-1.08	Down	Chr10	67371141	67371390	249,	+
Rhot1	-17.4	-0.969	Down	Chr10	67639723	67639874	151,	+
Rhbdl3	-21.8	-0.613	Down	Chr10	67731419	67731570	151,	+
Zfp207	-15	-1.4	Down	Chr10	67774961	67775260	299,	+
Psmd11	-4.16e-06	-1.17	Down	Chr10	67856864	67857015	151,	+
Lig3	-12	-0.974	Down	Chr10	70157650	70158051	401,	+
Slfn5	-0.966	0.766	Up	Chr10	70310515	70310865	350,	+
Ppm1d	-5.28	0.967	Up	Chr10	72924802	72931401	109,89,	+
Tbx2	-4.04	0.747	Up	Chr10	73289616	73289916	300,	+
Tbx4	-15	0.738	Up	Chr10	73362085	73362286	201,	+
Ska2	-6.96	0.98	Up	Chr10	74421276	74431477	83,177,435,	+
Trim37	-3.75	-0.738	Down	Chr10	74537733	74538184	451,	+
Mks1	-9.17e-06	0.817	Up	Chr10	75153547	75154591	102,105,41,	+
Srsf1	-1.11e-09	-1.74	Down	Chr10	75338914	75339411	497,	+
Srsf1	-3.65e-06	-1.44	Down	Chr10	75340055	75340403	348,	+
Srsf1	-6.55e-09	-1.44	Down	Chr10	75340650	75340850	200,	+
Vezf1	-0.127	-0.709	Down	Chr10	75379826	75380076	250,	+
Vezf1	-5.02e-09	-2.28	Down	Chr10	75380273	75380423	150,	+
Mmd	-4.6	-1.64	Down	Chr10	77782046	77782743	697,	+
Mmd	-4.6	-0.774	Down	Chr10	77783189	77783588	399,	+
LOC103693417	-18.6	-1.08	Down	Chr10	77838782	77839082	300,	+
Cox11	-0.000281	-1.17	Down	Chr10	78174036	78174584	548,	+
Hoxb4	-13.4	0.697	Up	Chr10	84169666	84169913	247,	+
Cbx1	-0.79	0.648	Up	Chr10	84676215	84676564	349,	+
Cdk12	-7.28	0.717	Up	Chr10	86165817	86166516	699,	+
Cdk12	-4.25	1.41	Up	Chr10	86209111	86209311	200,	+
RGD1565533	-19.4	-0.632	Down	Chr10	89930463	89930763	300,	+
Tanc2	-1.24	-0.595	Down	Chr10	93967150	93996494	177,173,	+
Tanc2	-3.51	-0.662	Down	Chr10	94131419	94131620	201,	+
Tanc2	-0.138	-1.34	Down	Chr10	94131918	94132169	251,	+
Dcaf7	-5.47	-0.59	Down	Chr10	94253300	94253947	647,	+
Cep112	-5.35	1.13	Up	Chr10	96812724	96871623	10,60,80,136,15,	+
Kcnj16	-6.09e-09	-0.826	Down	Chr10	99390705	99390855	150,	+
Kcnj2	-7.15	0.659	Up	Chr10	99438171	99438372	201,	+
Mettl23	-0.00155	-0.727	Down	Chr10	105792381	105792577	196,	+
Birc5	-1.35	0.781	Up	Chr10	106856673	106864126	29,118,244,	+
Rnf213	-3.92	0.619	Up	Chr10	108545247	108547512	57,114,161,156,62,	+
Rptor	-3.26e-08	-0.598	Down	Chr10	108750769	108750969	200,	+
Bahcc1	-4.16	-0.772	Down	Chr10	109464340	109464690	350,	+
Bahcc1	-4.63	0.839	Up	Chr10	109477471	109477871	400,	+
LOC103689934	-2.28e-05	2.33	Up	Chr10	109902012	109902770	32,174,85,	+
Foxk2	-0.00128	-0.682	Down	Chr10	110517217	110517515	298,	+
Ercc4	-9.01	-0.585	Down	Chr10	2011132	2011332	200,	-
Shisa9	-0.0381	-0.805	Down	Chr10	2777823	2778023	200,	-
Shisa9	-0.0449	-1.42	Down	Chr10	2778270	2778469	199,	-
Shisa9	-0.0449	-0.803	Down	Chr10	2778568	2778817	249,	-
Snx29	-16.9	-0.634	Down	Chr10	4182415	4186079	3,373,23,	-
RGD1309748	-2.89e-05	-0.752	Down	Chr10	6841814	6841964	150,	-
RGD1309748	-1.61e-07	-1.48	Down	Chr10	6842211	6842411	200,	-
Rbfox1	-37.4	-0.98	Down	Chr10	8314304	8314802	498,	-
Kctd5	-3.2e-09	-2.56	Down	Chr10	13420349	13420549	200,	-
Pdpk1	-17.7	-0.788	Down	Chr10	13447815	13448115	300,	-
Pdpk1	-17.7	-1.84	Down	Chr10	13448213	13448513	300,	-
Pdpk1	-17.7	-0.689	Down	Chr10	13472706	13473607	82,118,	-
Ccnf	-4.57	0.632	Up	Chr10	13595427	13595676	249,	-
Haghl	-5.36	0.595	Up	Chr10	15152735	15153029	294,	-
Cpeb4	-0.00125	-1.14	Down	Chr10	15984619	15985617	998,	-
Cpeb4	-2.56e-06	-1.57	Down	Chr10	15985716	15986115	399,	-
Cpeb4	-2.18e-06	-1.43	Down	Chr10	15986214	15986365	151,	-
Cpeb4	-4.98e-05	-1.39	Down	Chr10	15987311	15987511	200,	-
Cpeb4	-2.8	-0.868	Down	Chr10	15987760	15987960	200,	-
Cpeb4	-2.8	-0.82	Down	Chr10	15988208	15988658	450,	-
Crebrf	-6.7e-06	-1.51	Down	Chr10	16697229	16697429	200,	-
Kcnip1	-11.5	-0.652	Down	Chr10	18558127	18558522	395,	-
Gabra1	-5.68	-1.19	Down	Chr10	27311116	27311416	300,	-
Gabra1	-5.68	-1.4	Down	Chr10	27311514	27311765	251,	-
Sgcd	-2.97e-09	0.855	Up	Chr10	32063586	32165149	19,124,55,	-
Cnot6	-5.23	-2.81	Down	Chr10	35144886	35145185	299,	-
Cnot6	-4.25	-1.1	Down	Chr10	35145532	35145732	200,	-
Cnot6	-4.25	-1.07	Down	Chr10	35145830	35146030	200,	-
Cnot6	-2.21	-1.11	Down	Chr10	35147073	35147372	299,	-
Maml1	-8.48	0.595	Up	Chr10	35767598	35768195	597,	-
Rufy1	-1.47	0.603	Up	Chr10	35927119	35927268	149,	-
Ppp2ca	-1.98e-15	-0.659	Down	Chr10	37534992	37535142	150,	-
Cdc42se2	-49.1	-0.806	Down	Chr10	40056175	40056374	199,	-
Lyrm7	-0.000541	-1.35	Down	Chr10	40183402	40183696	294,	-
Tnip1	-0.00411	0.649	Up	Chr10	40258885	40259757	20,66,65,	-
Fat2	-3.46	1.26	Up	Chr10	40585993	40586144	151,	-
Faxdc2	-6.81	-1.4	Down	Chr10	43501023	43501174	151,	-
Tmem11	-13.3	0.633	Up	Chr10	47117132	47117380	248,	-
Rnf112	-0.758	0.654	Up	Chr10	47719924	47720073	149,	-
Prpsap2	-13.1	-1.36	Down	Chr10	48008798	48009145	347,	-
Ncor1	-9.59e-08	-1.34	Down	Chr10	48629219	48629419	200,	-
Ncor1	-7.97	-0.691	Down	Chr10	48671537	48678942	8,192,	-
Ncor1	-7.97	0.862	Up	Chr10	48688821	48694571	113,37,	-
Zfp287	-8.27	0.913	Up	Chr10	49135896	49136146	250,	-
Zfp286a	-8.88	-0.922	Down	Chr10	49196129	49196279	150,	-
Cyb5d1	-0.00158	-1.28	Down	Chr10	55993600	55993897	297,	-
Cyb5d1	-5.37	0.774	Up	Chr10	55994291	55994687	396,	-
Derl2	-8.48e-08	-1.15	Down	Chr10	57647517	57652379	79,94,74,3,	-
LOC102547395	-6.2	-1.69	Down	Chr10	58285403	58285604	201,	-
Smtnl2	-0.0123	-1.2	Down	Chr10	58951844	58951994	150,	-
Emc6	-18.2	-0.808	Down	Chr10	59742452	59742599	147,	-
LOC100912068	-6.03	0.703	Up	Chr10	62482578	62482777	199,	-
Nufip2	-0.00158	-1.15	Down	Chr10	65168443	65168694	251,	-
Nufip2	-2.76e-06	-1.7	Down	Chr10	65169891	65170041	150,	-
Nufip2	-2.87	-1.2	Down	Chr10	65170390	65170890	500,	-
Nufip2	-2.06	-1.19	Down	Chr10	65171887	65172486	599,	-
Nufip2	-7.2e-05	-1.71	Down	Chr10	65173084	65173435	351,	-
Nlk	-4.57	-1.67	Down	Chr10	65840398	65840598	200,	-
Fam58b	-7.4	0.836	Up	Chr10	66019615	66019810	195,	-
RGD1310429	-3.48e-07	-0.657	Down	Chr10	67739029	67739279	250,	-
Ggnbp2	-0.00196	-0.647	Down	Chr10	72171183	72175298	37,126,86,	-
Usp32	-2.29e-07	-0.585	Down	Chr10	72300222	72300472	250,	-
Usp32	-6.71	-0.663	Down	Chr10	72332088	72336336	25,152,123,	-
Appbp2	-2.31	-0.747	Down	Chr10	72503346	72503945	599,	-
Appbp2	-0.000152	-2.06	Down	Chr10	72506188	72506339	151,	-
Appbp2	-4.93	-0.661	Down	Chr10	72506936	72507237	301,	-
Ypel2	-13.2	-2.42	Down	Chr10	74241081	74241232	151,	-
Ypel2	-13.2	-1.04	Down	Chr10	74241480	74241681	201,	-
Msi2	-14.4	-1.06	Down	Chr10	75675929	75676130	201,	-
Msi2	-14.4	-0.583	Down	Chr10	75676377	75677672	1295,	-
Msi2	-14.4	-0.91	Down	Chr10	75678418	75678867	449,	-
Dgke	-0.945	-0.881	Down	Chr10	76384477	76384975	498,	-
Tom1l1	-4.51	-0.768	Down	Chr10	78174045	78179473	1214,76,103,	-
Wfikkn2	-7.07	0.714	Up	Chr10	81938334	81938632	298,	-
Luc7l3	-9.98e-06	0.595	Up	Chr10	81991195	81991394	199,	-
Cacna1g	-4.71	-0.652	Down	Chr10	82183119	82183468	349,	-
Tbkbp1	-4.57	0.782	Up	Chr10	85071057	85071257	200,	-
Plxdc1	-4.56	-1.06	Down	Chr10	85871864	85872063	199,	-
Plxdc1	-4.56	0.635	Up	Chr10	85872161	85874077	325,23,	-
Top2a	-5.62	0.713	Up	Chr10	86906837	86909613	170,84,162,32,	-
Krt26	-9.61	0.918	Up	Chr10	87240061	87244322	11,59,175,	-
Gpatch8	-12.6	-1.09	Down	Chr10	90422637	90422986	349,	-
Gpatch8	-12.6	0.609	Up	Chr10	90444096	90452615	14,87,50,	-
Map3k14	-14.3	0.742	Up	Chr10	91324051	91324301	250,	-
Cdc27	-0.000454	-1.3	Down	Chr10	92552748	92552998	250,	-
Cdc27	-4.33e-05	-1.22	Down	Chr10	92561985	92563833	76,75,	-
Cdc27	-2.9	-0.633	Down	Chr10	92565832	92570822	40,173,208,78,	-
Kpna2	-4.49	-1.29	Down	Chr10	95200717	95203325	53,96,	-
Kpna2	-4.29	-0.82	Down	Chr10	95203995	95204306	75,75,	-
Pitpnc1	-0.135	-1.34	Down	Chr10	95430474	95430624	150,	-
Prkca	-4.06e-08	-0.661	Down	Chr10	96186856	96187106	250,	-
Prkca	-9.81e-07	-1.11	Down	Chr10	96191331	96191830	499,	-
Slc16a6	-9.56	0.624	Up	Chr10	97737790	97738089	299,	-
Abca8a	-6.26e-12	-0.651	Down	Chr10	98365714	98367172	132,111,58,	-
Btbd17	-15.7	0.604	Up	Chr10	103334051	103334399	348,	-
Nat9	-8.84	-1.37	Down	Chr10	103730214	103730364	150,	-
Sumo2	-0.000164	-1.3	Down	Chr10	104085496	104085833	337,	-
Gga3	-1.25e-06	-0.932	Down	Chr10	104137654	104137904	250,	-
Gga3	-8.32e-06	-0.848	Down	Chr10	104156028	104156178	150,	-
Tbc1d16	-2.65	0.83	Up	Chr10	108258091	108258292	201,	-
Mafg	-0.000174	-1.31	Down	Chr10	109805925	109806276	351,	-
Ccdc57	-9.53	1.11	Up	Chr10	110065148	110068208	142,8,	-
Ccdc57	-9.53	1.19	Up	Chr10	110099810	110101595	29,37,134,	-
Cggbp1	-0.00181	-0.799	Down	Chr11	1912658	1913258	600,	+
Cggbp1	-8.81e-06	-1.77	Down	Chr11	1913407	1913657	250,	+
Cggbp1	-3.47e-08	-1.13	Down	Chr11	1914305	1914456	151,	+
Cggbp1	-1.09e-05	-1.29	Down	Chr11	1914654	1915204	550,	+
Gbe1	-6.9	-0.739	Down	Chr11	7485350	7485549	199,	+
Jam2	-4.61	-0.953	Down	Chr11	24282145	24282395	250,	+
Gabpa	-2.94e-05	-2.59	Down	Chr11	24322323	24322623	300,	+
Usp16	-5.94e-10	-1.09	Down	Chr11	27130098	27130345	247,	+
Ifnar2	-0.000288	-0.58	Down	Chr11	31558939	31559188	249,	+
Ifnar2	-2.19e-06	0.942	Up	Chr11	31559535	31559685	150,	+
Ttc3	-0.000489	-0.631	Down	Chr11	34649558	34653008	61,121,18,	+
B3galt5	-1.48e-09	-0.715	Down	Chr11	36682968	36683118	150,	+
Arl6	-3.82	-0.641	Down	Chr11	42883829	42884225	396,	+
St3gal6	-6.76e-05	-0.953	Down	Chr11	44234291	44236574	53,443,	+
Tfg	-20.9	-1.32	Down	Chr11	46184952	46192458	102,84,115,	+
Dzip3	-0.0748	-1.3	Down	Chr11	54473660	54473961	301,	+
Dzip3	-0.00934	-1.36	Down	Chr11	54474310	54474611	301,	+
Dzip3	-0.317	-1.77	Down	Chr11	54474810	54474961	151,	+
Plcxd2	-3.94	-1.25	Down	Chr11	57259304	57259951	647,	+
Slc35a5	-1.49e-07	-1.66	Down	Chr11	60634104	60634452	348,	+
Atp6v1a	-5.08e-10	-0.869	Down	Chr11	61582993	61583193	200,	+
Qtrt2	-5.09	0.956	Up	Chr11	61777838	61778138	300,	+
Xxylt1	-6.25e-05	0.637	Up	Chr11	73330431	73330582	151,	+
Tmem44	-24	-0.832	Down	Chr11	73773853	73774149	296,	+
Lppos	-6.39	0.623	Up	Chr11	79828341	79828778	437,	+
Bcl6	-6.13	-0.951	Down	Chr11	80278177	80278776	599,	+
Masp1	-19.1	0.593	Up	Chr11	80785677	80785976	299,	+
Dgkg	-13.4	0.641	Up	Chr11	82164314	82164564	250,	+
Tmem41a	-1.14e-06	-1.29	Down	Chr11	82740541	82740689	148,	+
Dnm1l	-0.0365	-1.26	Down	Chr11	88880479	88880778	299,	+
Ube2v2	-10.4	0.68	Up	Chr11	89557272	89557681	48,152,	+
Adamts1	-6.93	-0.793	Down	Chr11	25342416	25342616	200,	-
Brwd1	-5.95	-0.769	Down	Chr11	36357716	36360770	44,144,12,	-
Dscam	-3.96	-0.635	Down	Chr11	37056352	37060501	3,189,8,	-
Tomm70	-1.12e-05	-1.15	Down	Chr11	45480289	45483544	87,98,15,	-
Zbtb11	-0.000159	-1.69	Down	Chr11	47079646	47080044	398,	-
Cd47	-2.15e-10	-0.626	Down	Chr11	53514619	53514819	200,	-
Wdr5b	-1.59	1	Up	Chr11	67646349	67646791	442,	-
Kpna1	-1.73e-08	-1.5	Down	Chr11	67655018	67655169	151,	-
Kpna1	-2.45	-0.97	Down	Chr11	67655268	67655718	450,	-
Ccdc14	-5.28	0.833	Up	Chr11	69298418	69301235	104,146,	-
Heg1	-4.58e-06	-1.21	Down	Chr11	70234896	70235197	301,	-
Lmln	-13.4	-0.697	Down	Chr11	70898882	70899332	450,	-
Tfrc	-0.000111	-1.43	Down	Chr11	71397422	71397671	249,	-
Tfrc	-0.182	-1.39	Down	Chr11	71398018	71398168	150,	-
Tfrc	-2.69	-0.791	Down	Chr11	71399756	71400006	250,	-
Rnf168	-0.000125	-0.74	Down	Chr11	71722525	71722675	150,	-
Ncbp2	-8.21	-2.23	Down	Chr11	72073806	72075671	89,60,	-
Opa1	-1.9e-06	-0.897	Down	Chr11	74717599	74717898	299,	-
Opa1	-2.41e-13	-1.41	Down	Chr11	74719237	74719436	199,	-
Hrasls	-0.79	-1.15	Down	Chr11	75126788	75126937	149,	-
Ccdc50	-0.00323	-1.32	Down	Chr11	76742875	76743572	697,	-
Ccdc50	-9.6e-06	-1.27	Down	Chr11	76743820	76744020	200,	-
Dvl3	-2.4e-11	-1.47	Down	Chr11	84051426	84051727	301,	-
Klhl24	-2.9e-06	-1.59	Down	Chr11	84613496	84613794	298,	-
Snap29	-1.04e-08	-0.646	Down	Chr11	87829082	87829233	151,	-
Spidr	-4.58	0.926	Up	Chr11	89244528	89260361	129,67,156,97,	-
Brca2	-6.47	0.665	Up	Chr12	544404	544604	200,	+
Pds5b	-8.87	-1.32	Down	Chr12	793145	793444	299,	+
Elavl1	-0.0115	0.924	Up	Chr12	2501436	2501686	250,	+
Slc7a1	-0.000119	-1.05	Down	Chr12	8108572	8108922	350,	+
Zfp394	-5.87	0.613	Up	Chr12	11186861	11187362	501,	+
Iqce	-4.65e-09	0.622	Up	Chr12	16038089	16038745	126,24,	+
LOC103689975	-4.11	-1.73	Down	Chr12	18077501	18077839	12,106,31,	+
Cux1	-3.05	0.778	Up	Chr12	23429937	23430088	151,	+
Pom121	-3.32	-0.687	Down	Chr12	24340593	24340744	151,	+
Gtf2ird1	-3.21	-2.24	Down	Chr12	25308999	25313911	44,156,48,	+
Sbno1	-1.3	-0.99	Down	Chr12	37616694	37620024	84,162,5,	+
Sbno1	-7.06e-07	-2	Down	Chr12	37648414	37648964	550,	+
Pitpnm2	-0.0453	0.602	Up	Chr12	37902611	37902861	250,	+
Gpr81	-9.45e-09	0.869	Up	Chr12	38145991	38146136	145,	+
Mapkapk5	-6.5	0.754	Up	Chr12	40528744	40529283	63,133,	+
Suds3	-2.06	0.614	Up	Chr12	45221208	45221358	150,	+
RGD1306556	-13.2	0.647	Up	Chr12	49451397	49451647	250,	+
RGD1306556	-12.6	-1.16	Down	Chr12	49557748	49557999	251,	+
P2rx2	-7.09	-0.863	Down	Chr12	52400562	52400809	247,	+
Mtus2	-15.8	-0.7	Down	Chr12	8127268	8156147	52,215,67,115,	-
Cdk8	-1.57e-06	-2.1	Down	Chr12	10496716	10496866	150,	-
Zkscan5	-8.91	-0.726	Down	Chr12	11155701	11155951	250,	-
Lmtk2	-1.43e-07	-1.27	Down	Chr12	12411420	12411819	399,	-
LOC102554879	-18.8	-0.662	Down	Chr12	12832434	12837814	138,407,	-
Mcm7	-11.5	-0.742	Down	Chr12	19312461	19313065	17,182,	-
Tbl2	-7.11	0.594	Up	Chr12	24567538	24567689	151,	-
Rfc2	-2.95	0.732	Up	Chr12	25140492	25143480	63,135,	-
Gtf2ird2	-12	0.838	Up	Chr12	25510849	25511199	350,	-
Tyw1	-10.3	0.686	Up	Chr12	29825236	29825484	248,	-
LOC102556092	-5.8	-0.754	Down	Chr12	37183838	37184432	594,	-
Snrnp35	-0.000469	0.623	Up	Chr12	37531807	37532050	243,	-
P2rx4	-1.88e-08	0.584	Up	Chr12	39308662	39309273	92,57,	-
Hvcn1	-4.3e-06	0.582	Up	Chr12	39822813	39823242	94,56,	-
Brap	-0.00303	-1.38	Down	Chr12	40382433	40382582	149,	-
Naa25	-9.18e-06	-1.28	Down	Chr12	40628727	40628877	150,	-
Med13l	-6.27	-0.581	Down	Chr12	43423064	43423364	300,	-
Ung	-6.57	0.642	Up	Chr12	48247140	48247490	350,	-
Pitpnb	-7.46	-0.903	Down	Chr12	51280133	51280382	249,	-
Pitpnb	-4.8	-0.859	Down	Chr12	51280480	51280629	149,	-
Golga3	-1.33	-1.13	Down	Chr12	52510758	52510959	201,	-
Chfr	-3.56e-06	-1.5	Down	Chr12	52563091	52563242	151,	-
LOC100909512	-4.64	-1.6	Down	Chr12	52602952	52603102	150,	-
Cdh20	-14.2	-0.964	Down	Chr13	24914114	24914413	299,	+
RGD1307235	-3.42	-1.06	Down	Chr13	25748571	25751304	5,195,	+
Ccnt2	-3.17e-11	-1.8	Down	Chr13	44513943	44514094	151,	+
Ccnt2	-4.79	-0.807	Down	Chr13	44514293	44514843	550,	+
Nucks1	-0.000847	1.03	Up	Chr13	48679725	48679876	151,	+
Nuak2	-19.6	0.594	Up	Chr13	49107955	49108606	651,	+
Rbbp5	-10.9	0.59	Up	Chr13	49275522	49275819	297,	+
Lmod1	-25.6	0.639	Up	Chr13	52147843	52185998	190,754,	+
Tnnt2	-1.13e-08	0.618	Up	Chr13	52673998	52680147	33,34,64,117,78,111,9,110,82,	+
Ddx59	-4.29	-0.706	Down	Chr13	53317368	53319321	5,153,93,	+
Ddx59	-5.5	-0.85	Down	Chr13	53324473	53324724	251,	+
Zbtb41	-0.00176	-1.43	Down	Chr13	56537200	56537350	150,	+
Uchl5	-5.28	0.63	Up	Chr13	60603215	60603414	199,	+
Tpr	-8.02	0.616	Up	Chr13	67669840	67672734	52,96,102,	+
Edem3	-0.000716	-0.941	Down	Chr13	69196512	69197608	1096,	+
Ncf2	-14.3	0.62	Up	Chr13	70253575	70257534	99,178,71,	+
Tor1aip2	-0.000206	-0.967	Down	Chr13	73719889	73720089	200,	+
Tor1aip2	-1.61e-11	-1.02	Down	Chr13	73733548	73733748	200,	+
Angptl1	-2.14e-05	0.789	Up	Chr13	74462740	74462934	194,	+
Astn1	-5.68	-0.842	Down	Chr13	76370275	76370674	399,	+
Rc3h1	-2.46	-1.31	Down	Chr13	78793016	78793166	150,	+
Rc3h1	-0.164	-1.24	Down	Chr13	78793614	78794014	400,	+
Pigc	-0.953	-0.7	Down	Chr13	79889108	79889256	148,	+
Vamp4	-6.1e-09	-0.854	Down	Chr13	80481402	80481552	150,	+
Vamp4	-0.000197	-0.888	Down	Chr13	80481751	80481902	151,	+
Vamp4	-0.000106	-1.29	Down	Chr13	80482150	80482300	150,	+
Vamp4	-3.64e-08	-1.41	Down	Chr13	80482449	80482600	151,	+
Kifap3	-1.89	-0.696	Down	Chr13	82088406	82100084	18,125,99,7,	+
Slc19a2	-0.000485	-1.54	Down	Chr13	82565294	82565593	299,	+
Ildr2	-19.6	0.657	Up	Chr13	84531102	84531551	449,	+
LOC100910278	-7.47	1.09	Up	Chr13	85497800	85499000	74,74,	+
Kcnj10	-13.5	-0.827	Down	Chr13	90753189	90753338	149,	+
Fmn2	-0.00155	-1.38	Down	Chr13	92886552	92887152	600,	+
Zfp238	-4.29	-1.09	Down	Chr13	95591526	95591974	448,	+
LOC108352579	-6	0.867	Up	Chr13	97441379	97441529	150,	+
LOC108352579	-6	0.665	Up	Chr13	97443161	97443561	400,	+
LOC108352579	-6	1.13	Up	Chr13	97445006	97445506	500,	+
Cnst	-8.81	0.641	Up	Chr13	97869731	97884625	97,103,	+
Ush2a	-6.65	-1.38	Down	Chr13	107433745	107433895	150,	+
Batf3	-5.09e-05	0.587	Up	Chr13	109715799	109724865	117,228,	+
Lpgat1	-2.03e-10	-1.15	Down	Chr13	110469828	110470028	200,	+
Plxna2	-0.0111	-0.667	Down	Chr13	113568932	113569132	200,	+
Rnf152	-7.36	0.678	Up	Chr13	25183943	25184343	400,	-
Cdh19	-4.71	-1.64	Down	Chr13	32426851	32427002	151,	-
Ptpn4	-2.34	-0.985	Down	Chr13	35678239	35678688	449,	-
Ptpn4	-0.362	-1	Down	Chr13	35680432	35681230	798,	-
Ptpn4	-0.0278	-1.49	Down	Chr13	35683372	35683622	250,	-
Insig2	-5.69	-0.682	Down	Chr13	37266314	37267495	157,44,	-
Dpp10	-2.43e-09	-0.763	Down	Chr13	39432728	39432978	250,	-
Nckap5	-9.56	0.687	Up	Chr13	42332205	42373745	75,79,178,216,	-
Zranb3	-8.79	1.04	Up	Chr13	44740701	44740851	150,	-
Cd55	-5.54	-0.685	Down	Chr13	47127381	47127678	297,	-
Cd55	-5.54	-0.827	Down	Chr13	47127776	47135762	137,62,	-
Srgap2	-8.76	-0.596	Down	Chr13	48066425	48066626	201,	-
Plekha6	-42.3	-0.898	Down	Chr13	50557096	50557395	299,	-
Ipo9	-1.48	-0.808	Down	Chr13	52206673	52207023	350,	-
Camsap2	-3.66	-0.641	Down	Chr13	53145910	53146708	798,	-
Camsap2	-9.11e-08	-1.39	Down	Chr13	53147006	53147505	499,	-
Ptprc	-3.21e-10	0.602	Up	Chr13	55173434	55173663	105,45,	-
Trove2	-4.34e-05	-3.71	Down	Chr13	60547489	60547689	200,	-
Rnf2	-2.81e-09	-2.04	Down	Chr13	68830909	68831060	151,	-
Rnf2	-1.45e-05	-2.08	Down	Chr13	68831258	68831508	250,	-
Smg7	-10.2	0.672	Up	Chr13	70321635	70321836	201,	-
LOC108352555	-29.9	-0.977	Down	Chr13	71139955	71140106	151,	-
Tor1aip1	-8.51	0.627	Up	Chr13	73670698	73671045	347,	-
Tor1aip1	-6.05	0.981	Up	Chr13	73690408	73703048	14,60,75,99,	-
Fam20b	-3.47	0.938	Up	Chr13	74281813	74281963	150,	-
Rabgap1l	-14.1	-1.19	Down	Chr13	77975491	77975842	351,	-
Rabgap1l	-14.1	-1.29	Down	Chr13	77976041	77976441	400,	-
Rabgap1l	-14.1	-1.49	Down	Chr13	77978689	77978940	251,	-
Klhl20	-5.66	0.718	Up	Chr13	78956144	78957226	30,220,	-
Mettl13	-5.49	0.643	Up	Chr13	80427743	80428043	300,	-
Pogk	-1.81	-1.49	Down	Chr13	84604714	84605063	349,	-
Rgs4	-2.41	0.762	Up	Chr13	88055557	88055756	199,	-
Hsd17b7	-5.97e-06	-2.38	Down	Chr13	88288214	88288563	349,	-
Hsd17b7	-0.00302	-0.883	Down	Chr13	88291045	88291194	149,	-
Ddr2	-13.8	0.613	Up	Chr13	88314082	88314482	400,	-
Uhmk1	-2.41e-16	-1.13	Down	Chr13	88521774	88522024	250,	-
Atf6	-3.31e-06	-0.901	Down	Chr13	89056155	89056356	201,	-
Kcnj9	-2.43	0.598	Up	Chr13	90706972	90707121	149,	-
Cep170	-9.42	-1.21	Down	Chr13	94807338	94807588	250,	-
Cep170	-9.42	-1.18	Down	Chr13	94807985	94808584	599,	-
Kif26b	-4.87	0.915	Up	Chr13	96790791	96790991	200,	-
Ahctf1	-3.02	-0.945	Down	Chr13	98078721	98078921	200,	-
Wdr26	-0.000323	-0.818	Down	Chr13	99493215	99493465	250,	-
Wdr26	-0.00311	-1.23	Down	Chr13	99494060	99494309	249,	-
Wdr26	-0.00136	-0.908	Down	Chr13	99494805	99494955	150,	-
Wdr26	-0.0164	-1.51	Down	Chr13	99496942	99497092	150,	-
Enah	-19.6	-0.878	Down	Chr13	100298518	100298918	400,	-
Enah	-19.6	-1.32	Down	Chr13	100299366	100299866	500,	-
Disp1	-15	0.748	Up	Chr13	101452681	101453032	351,	-
Disp1	-15	1.21	Up	Chr13	101453781	101454032	251,	-
Ppp2r5a	-1.49e-08	-0.856	Down	Chr13	110034248	110034448	200,	-
Rcor3	-9.03	0.934	Up	Chr13	110841950	110848315	121,79,	-
Hsd11b1	-23.2	-0.917	Down	Chr13	111946625	111946875	250,	-
G0s2	-0.0196	0.698	Up	Chr13	112004285	112004528	243,	-
Mfsd7	-9.19	0.686	Up	Chr14	2319173	2319424	251,	+
Tmed5	-7.17e-13	-2.11	Down	Chr14	2623986	2624282	296,	+
Evi5	-3.5	-0.825	Down	Chr14	3035351	3036148	797,	+
Glmn	-8.35	-2.08	Down	Chr14	3221040	3223046	83,66,	+
Klhl8	-5.58	-0.619	Down	Chr14	7190181	7190331	150,	+
Nkx6-1	-1.64	0.655	Up	Chr14	9555659	9555858	199,	+
Paqr3	-11.6	-0.836	Down	Chr14	14122914	14123114	200,	+
Paqr3	-11.6	-1.79	Down	Chr14	14123362	14123562	200,	+
Paqr3	-11.6	-1.2	Down	Chr14	14124307	14124706	399,	+
Paqr3	-6.06	-1.62	Down	Chr14	14126098	14126298	200,	+
Sowahb	-1.67e-07	-1.12	Down	Chr14	16493318	16493618	300,	+
Cdkl2	-0.00018	-1.45	Down	Chr14	17564306	17564556	250,	+
Cdkl2	-0.00711	-1.07	Down	Chr14	17565551	17565850	299,	+
Ankrd17	-19.1	-1.29	Down	Chr14	19429522	19429822	300,	+
Uba6	-6	-1.84	Down	Chr14	23522883	23524627	7,123,20,	+
Uba6	-6	-1.07	Down	Chr14	23543705	23546247	32,129,52,37,	+
Uba6	-4.4	-1.74	Down	Chr14	23569207	23569606	399,	+
Uba6	-0.00483	-1.76	Down	Chr14	23571047	23571297	250,	+
LOC108352737	-20.5	-1.13	Down	Chr14	33650490	33650689	199,	+
Clock	-2.82	-0.829	Down	Chr14	34498632	34498981	349,	+
Clock	-2.82	-1.25	Down	Chr14	34499279	34499529	250,	+
Lnx1	-40.7	-0.766	Down	Chr14	36149340	36149591	251,	+
Usp46	-15.7	-0.708	Down	Chr14	36751913	36752214	301,	+
Usp46	-15.7	-0.633	Down	Chr14	36753162	36753762	600,	+
Sgcb	-0.054	-0.631	Down	Chr14	37127237	37127634	397,	+
Fryl	-12.9	-0.679	Down	Chr14	37756312	37756513	201,	+
Tec	-18	0.987	Up	Chr14	37961251	37994666	72,185,42,	+
Smim14	-9.73e-05	-1.31	Down	Chr14	44458646	44458797	151,	+
Arap2	-2.85e-05	-0.608	Down	Chr14	48740175	48740625	450,	+
Arap2	-1.32e-05	-0.822	Down	Chr14	48876955	48884678	116,69,75,91,	+
Arap2	-3.45e-07	-1.71	Down	Chr14	48922109	48922260	151,	+
Arap2	-3.81e-05	-1.1	Down	Chr14	48922359	48922759	400,	+
Sepsecs	-0.000455	-0.722	Down	Chr14	60687451	60687651	200,	+
Guf1	-8.37	-1.29	Down	Chr14	62611076	62611485	95,55,	+
Guf1	-8.37	-0.868	Down	Chr14	62618880	62620406	27,144,128,	+
Fam184b	-12.7	1.31	Up	Chr14	70070501	70080067	38,113,	+
Zbtb49	-9.86	0.707	Up	Chr14	77329008	77329256	248,	+
Tnip2	-8.67	0.595	Up	Chr14	81488329	81501839	63,291,90,298,	+
LOC100910790	-11.3	-1.18	Down	Chr14	82868928	82869713	105,95,	+
Prr14l	-9.61	0.601	Up	Chr14	83236553	83249292	367,73,54,155,	+
LOC103693776	-10.1	-2.68	Down	Chr14	86520175	86520617	116,35,	+
LOC100911576	-10.8	-0.617	Down	Chr14	88571526	88573568	12,114,182,86,	+
Ppp3r1	-14.7	-1.04	Down	Chr14	100359486	100359835	349,	+
Zrsr1	-5.96	0.635	Up	Chr14	107750161	107750905	744,	+
Usp34	-2.69e-05	-0.904	Down	Chr14	108241298	108241499	201,	+
Usp34	-0.906	-0.952	Down	Chr14	108248679	108250006	99,52,	+
Pus10	-4.96	0.608	Up	Chr14	108446266	108448560	51,46,153,	+
Ppp4r3b	-9.36e-08	-1.01	Down	Chr14	113616896	113617443	547,	+
Ccdc88a	-0.00973	-1.49	Down	Chr14	113934682	113935032	350,	+
Psme4	-2.34	-1.16	Down	Chr14	115197026	115199045	85,66,	+
Psme4	-2.34	-0.977	Down	Chr14	115202380	115206760	24,65,151,10,	+
Psme4	-2.34	-1.33	Down	Chr14	115207129	115211853	11,68,71,	+
Psme4	-2.34	-0.65	Down	Chr14	115223748	115225900	15,56,99,63,67,	+
Psme4	-2.34	-0.749	Down	Chr14	115267746	115267896	150,	+
Psme4	-2.34	-0.638	Down	Chr14	115268094	115268892	798,	+
Asb3	-2.97e-07	-0.899	Down	Chr14	115446023	115446172	149,	+
LOC100910207	-6.5	-1.77	Down	Chr14	1622948	1631641	79,164,104,	-
Lrrc8c	-1.68	-0.641	Down	Chr14	5286197	5286397	200,	-
Lrrc8b	-0.00952	-1.34	Down	Chr14	5415020	5415668	648,	-
Lrrc8b	-7.02e-05	-1.59	Down	Chr14	5416065	5416314	249,	-
Lrrc8b	-1.56e-05	-2.28	Down	Chr14	5416512	5416712	200,	-
Lrrc8b	-3.24	-0.895	Down	Chr14	5417258	5417458	200,	-
Lrrc8b	-0.0107	-0.781	Down	Chr14	5417756	5417906	150,	-
LOC679894	-3.97	-1.18	Down	Chr14	6562659	6562810	151,	-
Dmp1	-7.93	1.09	Up	Chr14	6891543	6891743	200,	-
Aff1	-7.61	-0.636	Down	Chr14	7226467	7226965	498,	-
Arhgap24	-14.9	-1.02	Down	Chr14	8431869	8436511	207,92,	-
Fgf5	-2.75e-07	1.74	Up	Chr14	12975017	12975164	147,	-
Prdm8	-9.82	0.683	Up	Chr14	13054668	13054918	250,	-
Bmp2k	-1.89e-06	-1.17	Down	Chr14	14126785	14126986	201,	-
LOC100911949	-39.5	1.5	Up	Chr14	17575294	17575591	297,	-
Thap6	-0.00111	-0.809	Down	Chr14	17604361	17604662	301,	-
Stap1	-5.58e-10	0.67	Up	Chr14	23604737	23604886	149,	-
Dcun1d4	-26.8	-1.2	Down	Chr14	37212161	37212510	349,	-
Dcun1d4	-26.8	-0.764	Down	Chr14	37212956	37214403	1001,44,	-
Gabrb1	-3.04	-1.88	Down	Chr14	38632488	38632838	350,	-
Tmem33	-0.0535	-1.71	Down	Chr14	42537499	42538240	741,	-
Tmem33	-0.00037	-1.65	Down	Chr14	42538387	42538635	248,	-
Tmem33	-1.41	-0.992	Down	Chr14	42539127	42539424	297,	-
Tmem33	-0.479	-1.07	Down	Chr14	42540064	42552711	62,84,134,17,	-
Fam114a1	-6.34	-1.23	Down	Chr14	44942399	44942598	199,	-
Fam114a1	-0.00586	-1.72	Down	Chr14	44942746	44942995	249,	-
Tbc1d1	-0.000136	1.14	Up	Chr14	45677381	45689990	123,111,92,25,	-
LOC100911506	-6.13e-05	1.09	Up	Chr14	45979146	45979443	297,	-
Rbpj	-0.00978	-1.67	Down	Chr14	59660182	59660632	450,	-
Kctd8	-9.7e-09	-0.768	Down	Chr14	61912340	61912737	397,	-
Gnpda2	-6.51e-08	-1.85	Down	Chr14	62628298	62628447	149,	-
Cpeb2	-9.62e-05	-1.24	Down	Chr14	72327928	72328278	350,	-
Cpeb2	-0.0119	-1.27	Down	Chr14	72328376	72329125	749,	-
Cpeb2	-1.67	-1.95	Down	Chr14	72329423	72329922	499,	-
Cpeb2	-4.44	-1.72	Down	Chr14	72331366	72331516	150,	-
Pp2d1	-12.7	-0.875	Down	Chr14	72948589	72949088	499,	-
Cfap99	-8.05	0.655	Up	Chr14	81691357	81704709	43,142,205,89,72,49,	-
Whsc1	-3.29	-1.11	Down	Chr14	82143422	82143622	200,	-
Depdc5	-13.6	-0.911	Down	Chr14	83197422	83208880	31,50,84,35,	-
Tug1	-7.34	-0.936	Down	Chr14	83879795	83879944	149,	-
Mtmr3	-3.94	-0.601	Down	Chr14	84726290	84740016	42,97,161,	-
Ddc	-8.89	-0.942	Down	Chr14	91909103	91910298	416,33,	-
Grb10	-45.2	-1.11	Down	Chr14	92022849	92023049	200,	-
Cobl	-15.7	0.596	Up	Chr14	92343941	92344241	300,	-
LOC316820	-7.83	-0.655	Down	Chr14	102292089	102292536	447,	-
Aftph	-3.25e-11	-1.78	Down	Chr14	104922079	104922378	299,	-
Ugp2	-47.1	-0.995	Down	Chr14	106208173	106208472	299,	-
B3gnt2	-20.8	-1.75	Down	Chr14	107592385	107592783	398,	-
RGD1305110	-0.00526	-1.51	Down	Chr14	108322483	108322782	299,	-
Papolg	-6.17	0.773	Up	Chr14	108628701	108629222	16,133,	-
Eml6	-3.92	-1.06	Down	Chr14	114175981	114176132	151,	-
Dlg5	-0.154	-0.791	Down	Chr15	229566	229815	249,	+
Nr1d2	-8.94e-06	-1.49	Down	Chr15	8755182	8755976	794,	+
LOC498453	-9.32e-10	2.05	Up	Chr15	11650421	11650721	300,	+
Samd4a	-18.6	0.625	Up	Chr15	23829979	23843998	79,110,87,74,	+
Socs4	-7.69	0.594	Up	Chr15	24069000	24069443	443,	+
Naa30	-3.61e-09	-1.19	Down	Chr15	26050735	26050885	150,	+
Parp2	-3.24e-05	-0.703	Down	Chr15	27745357	27746513	89,151,60,	+
Nynrin	-4.47	0.632	Up	Chr15	34532247	34533375	288,13,	+
Zmym2	-5.95	-0.604	Down	Chr15	37227168	37227765	597,	+
Sacs	-0.0806	-0.705	Down	Chr15	41506140	41506440	300,	+
LOC102547503	-9.29	-1.09	Down	Chr15	42007786	42007936	150,	+
Kctd9	-18.4	-1.09	Down	Chr15	44437455	44437804	349,	+
Kctd9	-18.4	-1.15	Down	Chr15	44438301	44438600	299,	+
Fbxo16	-27.5	-0.847	Down	Chr15	48700044	48705744	193,4,	+
Phyhip	-4.22	-1.14	Down	Chr15	52154679	52156845	91,59,	+
Phyhip	-4.18	-0.988	Down	Chr15	52158795	52158995	200,	+
Lpar6	-4.29	0.716	Up	Chr15	55127930	55128078	148,	+
Kctd4	-12.9	0.615	Up	Chr15	58016279	58016579	300,	+
Kctd4	-12.9	0.597	Up	Chr15	58016678	58017377	699,	+
Pcdh17	-0.000218	-0.95	Down	Chr15	67647092	67647691	599,	+
Pibf1	-8.47	0.681	Up	Chr15	83495556	83539840	87,101,199,120,134,53,	+
Lmo7	-8.05	0.932	Up	Chr15	86412789	86421720	1,118,143,189,	+
Cln5	-5.86	-0.633	Down	Chr15	93642854	93643103	249,	+
Vcl	-4.3e-13	-1.52	Down	Chr15	3456206	3456406	200,	-
LOC103689945	-0.0176	1.68	Up	Chr15	3768165	3769493	20,132,97,	-
Zfp385d	-9.42	-0.622	Down	Chr15	6201022	6233051	310,102,179,2,	-
Synpr	-0.601	-0.678	Down	Chr15	14558612	14559056	444,	-
Synpr	-3.13	-0.768	Down	Chr15	14559154	14559992	838,	-
Gnpnat1	-5.4	-1.36	Down	Chr15	19722138	19722389	251,	-
Gmfb	-0.00613	-0.722	Down	Chr15	23598243	23598641	398,	-
Gmfb	-4.69	-1.11	Down	Chr15	23601226	23601376	150,	-
Exoc5	-4.39e-08	-1.09	Down	Chr15	25905576	25907455	62,88,	-
Hnrnpc	-13.6	-0.738	Down	Chr15	28487201	28487894	128,182,90,	-
Hnrnpc	-13.6	-1.69	Down	Chr15	28496057	28510525	1,277,71,	-
Acin1	-0.0328	0.698	Up	Chr15	33311286	33311585	299,	-
RGD1560492	-11.3	0.709	Up	Chr15	33337324	33337623	299,	-
Myh6	-23.7	-0.931	Down	Chr15	33617207	33617653	100,100,	-
Tm9sf1	-1.51	-0.675	Down	Chr15	34314693	34314991	298,	-
Tinf2	-41.1	-0.633	Down	Chr15	34361131	34361280	149,	-
Zdhhc20	-4.14	-0.68	Down	Chr15	38109282	38113476	595,77,74,	-
LOC108352929	-5.72	-0.929	Down	Chr15	39665354	39665705	351,	-
Atp8a2	-21.9	-0.972	Down	Chr15	39958186	39958437	251,	-
Atp8a2	-21.9	-0.8	Down	Chr15	39961483	39961634	151,	-
Nup58	-0.00118	-0.985	Down	Chr15	40513668	40513818	150,	-
Kpna3	-2.81e-09	-2.22	Down	Chr15	41696701	41696949	248,	-
Kpna3	-0.00688	-1.09	Down	Chr15	41697295	41697988	693,	-
Bnip3l	-4.37e-05	-0.891	Down	Chr15	43644838	43645037	199,	-
Nefm	-4.89	0.62	Up	Chr15	44856242	44857031	789,	-
Hmbox1	-6.13e-07	-1.16	Down	Chr15	48195656	48195906	250,	-
Xpo7	-0.0002	-0.788	Down	Chr15	52357844	52358342	498,	-
Fndc3a	-22.1	-1.61	Down	Chr15	54379313	54379963	650,	-
Fndc3a	-22.1	-1.35	Down	Chr15	54380411	54380611	200,	-
Rb1	-2.13e-10	-1.39	Down	Chr15	55081581	55082077	496,	-
Rb1	-2.17e-09	-1.85	Down	Chr15	55082521	55082967	446,	-
Rb1	-3.96e-05	-0.781	Down	Chr15	55153657	55173012	41,117,88,78,110,78,143,88,	-
Akap11	-6.42	-0.801	Down	Chr15	60723032	60723332	300,	-
Akap11	-1.59e-08	-2.52	Down	Chr15	60724127	60724277	150,	-
Akap11	-2.08e-07	-1.22	Down	Chr15	60724376	60724675	299,	-
Akap11	-7.4	-0.616	Down	Chr15	60725321	60725670	349,	-
Pcdh8	-10.3	-0.714	Down	Chr15	62198826	62199026	200,	-
Pcdh9	-0.00208	-1.29	Down	Chr15	76787207	76788106	899,	-
Mzt1	-23.7	-0.949	Down	Chr15	83430281	83430580	299,	-
LOC108352957	-15.1	0.679	Up	Chr15	87499938	87517653	38,216,45,	-
Ednrb	-2.37	-0.92	Down	Chr15	88005023	88005423	400,	-
Rnf219	-6.53	0.606	Up	Chr15	88633026	88633471	445,	-
Rbm26	-0.000432	-1.97	Down	Chr15	89262732	89262931	199,	-
Dock9	-1.48e-13	-1.62	Down	Chr15	107947357	107947508	151,	-
Dock9	-7.44	0.649	Up	Chr15	108079828	108083389	63,70,18,	-
Dock9	-0.00138	-0.97	Down	Chr15	108210717	108210867	150,	-
Gpr183	-6.46e-13	0.679	Up	Chr15	108365294	108365543	249,	-
Nalcn	-9.24e-10	-1.43	Down	Chr15	109734291	109734442	151,	-
Nalcn	-8.95e-07	-1.23	Down	Chr15	109735140	109735391	251,	-
Zmiz1	-22.5	-0.737	Down	Chr16	1953833	1954133	300,	+
Zmiz1	-22.5	-1.52	Down	Chr16	1954382	1954533	151,	+
Dennd6a	-2.71e-06	-2.15	Down	Chr16	2326761	2327012	251,	+
Il17rd	-3.45	0.952	Up	Chr16	2729587	2729787	200,	+
Fam208a	-8.35e-05	-2.49	Down	Chr16	3068123	3070842	20,32,99,	+
Fam208a	-4.7	-1.25	Down	Chr16	3085231	3085481	250,	+
Pbrm1	-10.5	-1.45	Down	Chr16	7202399	7202550	151,	+
Capn7	-17.6	-0.786	Down	Chr16	7438874	7442895	29,121,	+
Capn7	-17.6	-1.26	Down	Chr16	7459856	7464306	32,145,73,	+
Capn7	-17.6	-1.38	Down	Chr16	7471389	7471588	199,	+
Parg	-4.56	0.781	Up	Chr16	8350167	8350398	77,73,	+
Drgx	-5.93	0.644	Up	Chr16	8852449	8852891	442,	+
Wapl	-0.339	0.639	Up	Chr16	11029802	11030051	249,	+
Wapl	-1.12e-09	-0.969	Down	Chr16	11107526	11107676	150,	+
Wapl	-1.06e-07	-1.01	Down	Chr16	11108221	11108420	199,	+
LOC102548752	-6.35	-0.761	Down	Chr16	19562364	19573357	48,149,	+
Mau2	-0.0388	0.798	Up	Chr16	21160610	21160911	301,	+
Psd3	-15.9	-1.75	Down	Chr16	23784216	23784417	201,	+
Psd3	-15.9	-1.26	Down	Chr16	23786565	23786766	201,	+
Clcn3	-15.3	-0.733	Down	Chr16	32518805	32519205	400,	+
Galnt7	-2.23	-0.714	Down	Chr16	36061744	36062091	347,	+
Spcs3	-3.25	-1.04	Down	Chr16	40052427	40054546	26,77,88,	+
Spcs3	-0.00138	-0.906	Down	Chr16	40056152	40056296	144,	+
Wwc2	-8.28	-1.43	Down	Chr16	47532166	47532517	351,	+
Wwc2	-0.000376	-2.35	Down	Chr16	47532865	47533016	151,	+
Wwc2	-2.29e-05	-1.84	Down	Chr16	47533215	47533366	151,	+
Trappc11	-2.14	-0.76	Down	Chr16	47883701	47885377	45,74,81,	+
Cyp4v3	-1.23e-11	-0.732	Down	Chr16	50136142	50136492	350,	+
Mtus1	-17.1	-1.02	Down	Chr16	54384331	54384631	300,	+
Cnot7	-11.3	-1.05	Down	Chr16	54918069	54918566	497,	+
Wrn	-3.9	-0.829	Down	Chr16	62536403	62541891	407,81,139,72,	+
Tacc1	-2.49e-07	-1.05	Down	Chr16	71677684	71677984	300,	+
Htra4	-6.21	1.71	Up	Chr16	71785611	71785761	150,	+
Gins4	-0.0539	0.657	Up	Chr16	73587912	73596661	60,114,98,89,91,187,	+
LOC100910418	-0.000728	-3.12	Down	Chr16	73757471	73758056	115,83,	+
Vdac3	-1.9e-06	-0.593	Down	Chr16	74292514	74298232	38,69,40,	+
Tubgcp3	-4.88e-07	-0.918	Down	Chr16	82244442	82244593	151,	+
Fam155a	-4.19e-07	-1.14	Down	Chr16	86052800	86052950	150,	+
Slmap	-0.000135	-1.91	Down	Chr16	2112568	2112718	150,	-
Cacna1d	-4.53	-1.34	Down	Chr16	6111142	6111393	251,	-
Mettl6	-3.92	-0.611	Down	Chr16	7574271	7574467	196,	-
Ankrd28	-6.21	-0.598	Down	Chr16	7816925	7817224	299,	-
Wdfy4	-11.2	0.629	Up	Chr16	9283744	9314967	71,52,207,78,137,105,	-
Mapk8	-0.000451	-0.84	Down	Chr16	9624425	9624724	299,	-
Bmpr1a	-2.54	-0.588	Down	Chr16	10766583	10769885	65,185,	-
Ldb3	-5.29	-0.73	Down	Chr16	10915548	10915748	200,	-
Ushbp1	-0.518	0.772	Up	Chr16	19791127	19791832	31,126,91,	-
Lrrc25	-0.156	0.881	Up	Chr16	20558118	20558717	599,	-
Nat1	-7.67	0.665	Up	Chr16	23972137	23972437	300,	-
Spock3	-7.69	-0.71	Down	Chr16	28372415	28376587	1522,127,	-
Sh3rf1	-5.97	0.63	Up	Chr16	32120857	32225802	228,418,	-
Mfap3l	-3.86	-0.807	Down	Chr16	32734058	32735004	946,	-
Mfap3l	-1.89e-10	-1.37	Down	Chr16	32735550	32735850	300,	-
Mfap3l	-3.54	-0.599	Down	Chr16	32736993	32737541	548,	-
Gpm6a	-5.24	-1.08	Down	Chr16	39367795	39369534	1739,	-
Rwdd4	-0.000101	-1.3	Down	Chr16	47856570	47857064	494,	-
Rwdd4	-3.41e-07	-0.873	Down	Chr16	47857161	47857606	445,	-
Acsl1	-1.76e-09	-2.38	Down	Chr16	48937455	48937704	249,	-
Sorbs2	-0.000532	-2.1	Down	Chr16	49626204	49626354	150,	-
Sorbs2	-2.13	-0.881	Down	Chr16	49626601	49626900	299,	-
Pcm1	-4.98	-0.599	Down	Chr16	54114193	54114343	150,	-
Zdhhc2	-2.28e-07	-0.858	Down	Chr16	54933044	54933195	151,	-
Micu3	-1.23e-11	-0.7	Down	Chr16	55044348	55044499	151,	-
Gsr	-9.85	-1.23	Down	Chr16	62197766	62198117	351,	-
Purg	-6.98	0.998	Up	Chr16	62453157	62471340	339,62,	-
Rnf122	-6.78	-0.699	Down	Chr16	64784225	64784371	146,	-
Erlin2	-3.18e-08	-0.592	Down	Chr16	69179302	69179452	150,	-
Rnf170	-6.72	-0.882	Down	Chr16	70686321	70686718	397,	-
Rnf170	-6.72	-1.38	Down	Chr16	70687064	70687807	743,	-
Alg11	-5.79	-0.619	Down	Chr16	74854403	74854553	150,	-
Dcun1d2	-3.28e-11	-4.48	Down	Chr16	81026633	81028499	39,111,	-
Diras2	-2.25e-06	-0.699	Down	Chr17	12764370	12764669	299,	+
Ptpdc1	-9.36	-0.805	Down	Chr17	16379993	16380143	150,	+
Ptpdc1	-1.12e-07	-2.23	Down	Chr17	16380491	16380641	150,	+
Dek	-0.000847	-0.859	Down	Chr17	17987391	17987590	199,	+
Nup153	-1.14e-05	-0.801	Down	Chr17	18409694	18410574	40,557,	+
Elovl2	-1.79e-09	-1.44	Down	Chr17	21421079	21421228	149,	+
LOC102547830	-4.43e-06	0.882	Up	Chr17	23803932	23804178	246,	+
LOC103694063	-7.65	0.582	Up	Chr17	24477342	24477541	199,	+
Slc35b3	-6.21	0.637	Up	Chr17	26504526	26504976	450,	+
LOC103689971	-1.97e-05	-2.64	Down	Chr17	35501246	35509970	41,66,42,	+
Carmil1	-0.0229	-1.06	Down	Chr17	43338755	43338905	150,	+
Zfp192	-5.85	-0.889	Down	Chr17	45094577	45094777	200,	+
Zscan26	-16.3	-0.862	Down	Chr17	45204864	45205809	945,	+
Cdk13	-1.81	-0.6	Down	Chr17	49912313	49918502	52,149,	+
Hecw1	-2.1e-06	-2.15	Down	Chr17	53774780	53775080	300,	+
Hecw1	-0.00583	-0.947	Down	Chr17	53775528	53776028	500,	+
Hecw1	-5.77e-05	-1.94	Down	Chr17	53776974	53777374	400,	+
Arhgap12	-0.00359	-1.41	Down	Chr17	54393422	54393821	399,	+
LOC103690178	-9.39	1.02	Up	Chr17	57806120	57810632	71,66,150,107,	+
Wdr37	-1.62	-0.914	Down	Chr17	58048387	58048635	248,	+
Wdr37	-3.12	-0.811	Down	Chr17	58048882	58049328	446,	+
Wdr37	-3.42	-1.05	Down	Chr17	58050565	58050863	298,	+
LOC108348584	-19.1	-1.41	Down	Chr17	72026991	72027142	151,	+
Celf2	-6.93e-05	-2.3	Down	Chr17	75657718	75657868	150,	+
Celf2	-0.00103	-1.57	Down	Chr17	75659905	75660104	199,	+
Prpf18	-7.13	0.706	Up	Chr17	77601963	77616775	120,78,105,114,147,69,65,	+
LOC102547897	-4.37	-1.05	Down	Chr17	78739339	78739687	348,	+
Pter	-10.2	-0.924	Down	Chr17	80311737	80311937	200,	+
Plxdc2	-6.01	-0.648	Down	Chr17	83611844	83612795	951,	+
Plxdc2	-6.01	-0.812	Down	Chr17	83613194	83613894	700,	+
LOC108353137	-1.76	3.07	Up	Chr17	84807115	84807264	149,	+
Mllt10	-6.36	-0.633	Down	Chr17	84940125	84940376	251,	+
Bmi1	-2.34e-09	-1.52	Down	Chr17	85368550	85368848	298,	+
Bmi1	-1.86e-14	-2.69	Down	Chr17	85369292	85369442	150,	+
Bmi1	-0.0045	-1.01	Down	Chr17	85369738	85370085	347,	+
Etl4	-0.0125	-0.639	Down	Chr17	87680023	87680472	449,	+
Etl4	-0.0526	-1.02	Down	Chr17	87680670	87681218	548,	+
Gpr137b	-1.89	-0.715	Down	Chr17	90705710	90705861	151,	+
Gpr137b	-6.75e-06	-0.87	Down	Chr17	90706308	90706609	301,	+
Gpr137b	-5.55	-0.616	Down	Chr17	90707905	90708404	499,	+
Zfp367	-7.69e-08	-1.06	Down	Chr17	1653640	1653890	250,	-
LOC102549506	-11.6	1.41	Up	Chr17	7606255	7606455	200,	-
Nsd1	-0.0315	-1.46	Down	Chr17	9841805	9841956	151,	-
Nsd1	-9.07	-1.41	Down	Chr17	9844596	9844747	151,	-
Sfxn1	-0.636	-0.63	Down	Chr17	11046885	11047481	596,	-
Secisbp2	-6.35	-0.824	Down	Chr17	13555496	13555696	200,	-
Cks2	-6.25e-09	0.68	Up	Chr17	13593280	13593423	143,	-
Spin1	-1.98	2.74	Up	Chr17	14087268	14091641	119,131,	-
Rnf144b	-3.37	0.72	Up	Chr17	17818263	17818462	199,	-
Cap2	-7.41	-1.2	Down	Chr17	18442357	18442607	250,	-
Jarid2	-21.2	-0.65	Down	Chr17	20194303	20196534	74,77,	-
Jarid2	-21.2	0.628	Up	Chr17	20202425	20203026	601,	-
Tbc1d7	-1.57e-07	2.24	Up	Chr17	23775482	23776731	104,45,	-
Dsp	-1.03e-05	1.39	Up	Chr17	27292513	27292963	450,	-
Serpinb9	-7.48	-0.809	Down	Chr17	32650032	32650726	694,	-
Wrnip1	-3.29	-1.32	Down	Chr17	32933492	32933641	149,	-
Tdp2	-0.000788	-0.864	Down	Chr17	42230307	42230505	198,	-
Tdp2	-0.00619	-0.675	Down	Chr17	42231727	42234290	166,82,	-
Fam65b	-7.27	-1.52	Down	Chr17	42331112	42331262	150,	-
Zfp184	-10.5	2.21	Up	Chr17	44631224	44631574	350,	-
Elmo1	-25.9	-1	Down	Chr17	46352101	46352352	251,	-
Gli3	-5.41e-06	1.08	Up	Chr17	52296731	52296882	151,	-
LOC100912163	-4.68	-1.8	Down	Chr17	53666175	53673734	44,107,	-
Arid4b	-6.05	2.89	Up	Chr17	53838352	53838503	151,	-
RGD1562037	-0.000875	-2.04	Down	Chr17	55669002	55669203	201,	-
Adarb2	-4.27	-1.02	Down	Chr17	58101668	58101968	300,	-
Gtpbp4	-3.19	-0.603	Down	Chr17	63111332	63112779	274,23,	-
Ryr2	-3.28	-1.1	Down	Chr17	65555886	65560019	108,42,	-
Klf6	-9.53	-0.832	Down	Chr17	67896166	67896416	250,	-
Klf6	-12.2	-0.897	Down	Chr17	67897409	67897759	350,	-
Ankrd16	-5.85	-0.688	Down	Chr17	70396542	70397940	153,245,	-
Usp6nl	-9.04	0.879	Up	Chr17	75760373	75760623	250,	-
Sephs1	-1.49e-06	-1.68	Down	Chr17	77315144	77315543	399,	-
LOC108348078	-6.96	1.22	Up	Chr17	89801590	89803555	153,87,10,	-
Acbd5	-6.59	-1.02	Down	Chr17	89882514	89883414	900,	-
Colec12	-15.7	0.656	Up	Chr18	867047	1005116	94,51,56,	+
Cabyr	-11.5	-1.56	Down	Chr18	4095804	4096004	200,	+
Dtna	-9.57	-0.897	Down	Chr18	14645587	14645887	300,	+
Dtna	-0.00563	-1.06	Down	Chr18	14646236	14646436	200,	+
Trappc8	-12.8	-1.35	Down	Chr18	15374437	15374636	199,	+
B4galt6	-4.35	-1.41	Down	Chr18	15525284	15525435	151,	+
LOC102547666	-3.43	-0.656	Down	Chr18	16256426	16256676	250,	+
Ammecr1l	-12.3	-0.914	Down	Chr18	24562928	24563128	200,	+
LOC688637	-1.96e-07	-1.01	Down	Chr18	25663007	25664352	56,93,	+
Apc	-3.97	0.61	Up	Chr18	27047416	27051953	153,97,	+
Pura	-6.15	-1	Down	Chr18	29112876	29113076	200,	+
Igip	-0.00037	-1.26	Down	Chr18	29116647	29116798	151,	+
Igip	-2.28	-0.748	Down	Chr18	29117695	29118245	550,	+
Igip	-2.28	-0.987	Down	Chr18	29118394	29118894	500,	+
Igip	-0.671	-1.24	Down	Chr18	29119092	29119443	351,	+
Igip	-1.97	-0.996	Down	Chr18	29121139	29121539	400,	+
Igip	-3.53	-1.97	Down	Chr18	29123584	29123984	400,	+
Igip	-0.099	-1.55	Down	Chr18	29124083	29124483	400,	+
Hars2	-5.32	-0.595	Down	Chr18	29637074	29637372	298,	+
Zmat2	-6.72	0.759	Up	Chr18	29639990	29641132	18,94,36,	+
Pcdhga4	-16.8	0.67	Up	Chr18	30832080	30832429	349,	+
Pcdhga4	-16.8	0.68	Up	Chr18	30832528	30832877	349,	+
Pcdhgb8	-1.04	1.08	Up	Chr18	30909911	30910160	249,	+
Eif1a	-0.00036	-1.2	Down	Chr18	40597227	40597722	495,	+
Ap3s1	-8.46	-0.612	Down	Chr18	40758660	40791084	29,72,108,91,	+
Dmxl1	-6.54	-0.605	Down	Chr18	44530615	44531314	699,	+
Dmxl1	-6.54	-1.39	Down	Chr18	44565254	44570093	115,36,	+
Dmxl1	-6.54	-0.691	Down	Chr18	44641826	44642076	250,	+
Dmxl1	-6.54	-1.04	Down	Chr18	44642424	44642625	201,	+
Dmxl1	-2.55	-1.28	Down	Chr18	44643372	44643921	549,	+
Tnfaip8	-16.4	-1.18	Down	Chr18	44779664	44779864	200,	+
Csnk1g3	-8.01	-0.731	Down	Chr18	48912248	48913242	994,	+
Megf10	-0.00347	-1.21	Down	Chr18	52364715	52364966	251,	+
Megf10	-5.38e-07	-1.53	Down	Chr18	52365164	52365464	300,	+
Megf10	-6.63e-05	-0.735	Down	Chr18	52365563	52365863	300,	+
Napg	-1.51e-06	-0.842	Down	Chr18	58342624	58342925	301,	+
Wdr7	-3.74	-0.657	Down	Chr18	59395062	59395762	700,	+
St8sia3	-16	-0.601	Down	Chr18	59754766	59755257	491,	+
Zfp532	-11.3	-0.909	Down	Chr18	61340384	61340535	151,	+
Chmp1b	-1.97e-07	-0.712	Down	Chr18	62925058	62925207	149,	+
LOC100911798	-0.0159	-1.39	Down	Chr18	63567750	63567901	151,	+
Ldlrad4	-13.8	0.65	Up	Chr18	63786204	63844187	60,440,	+
Rnmt	-7.97	-1.08	Down	Chr18	64104864	64105014	150,	+
Rnmt	-7.85	-0.624	Down	Chr18	64106455	64106953	498,	+
Mex3c	-5.75e-08	-2.14	Down	Chr18	69570895	69571094	199,	+
Mbd1	-8.28	0.703	Up	Chr18	70259350	70259650	300,	+
Mbd1	-3.58	-0.962	Down	Chr18	70262391	70262741	350,	+
Pias2	-4.2	-0.671	Down	Chr18	73507404	73511612	59,74,113,	+
F8	-6.55	0.862	Up	Chr18	382071	382570	499,	-
F8	-2.43	0.666	Up	Chr18	382669	382819	150,	-
Rock1	-2.63e-07	-1.55	Down	Chr18	1273689	1273839	150,	-
Rock1	-0.00013	-1.66	Down	Chr18	1273988	1274837	849,	-
Rock1	-2.27e-06	-1.12	Down	Chr18	1339404	1340302	124,76,	-
Rock1	-4.27e-08	-1.63	Down	Chr18	1345823	1354784	61,101,38,	-
Ankrd29	-0.000294	-0.88	Down	Chr18	3675643	3675792	149,	-
Cdh2	-0.00256	-0.932	Down	Chr18	8146970	8147269	299,	-
Zscan30	-12.7	-1.71	Down	Chr18	15866768	15866969	201,	-
Zfp24	-0.000778	-1.08	Down	Chr18	15913017	15913267	250,	-
Zfp24	-3.37	-1.01	Down	Chr18	15913665	15913965	300,	-
Rprd1a	-5.63	-1.03	Down	Chr18	16452898	16453048	150,	-
Syt4	-0.000239	-0.97	Down	Chr18	24173871	24174468	597,	-
Nrep	-3.44	-0.699	Down	Chr18	26184793	26185290	497,	-
Fam13b	-1.27e-13	-0.819	Down	Chr18	27223939	27224089	150,	-
Lrrtm2	-4.56	-0.589	Down	Chr18	28017577	28017875	298,	-
Cd14	-1.31e-14	0.674	Up	Chr18	29561898	29562046	148,	-
Diaph1	-3.39	-0.783	Down	Chr18	31033275	31037586	97,109,44,	-
Arap3	-10.9	-0.675	Down	Chr18	31112881	31113565	212,38,	-
Nr3c1	-3.54	-1.24	Down	Chr18	31728471	31728870	399,	-
Nr3c1	-4.76e-08	-1.94	Down	Chr18	31730709	31730859	150,	-
Nr3c1	-2.99	-1.75	Down	Chr18	31732151	31732351	200,	-
Arhgap26	-23	-1.86	Down	Chr18	31807201	31807401	200,	-
Trim36	-2.84	-1.1	Down	Chr18	40081325	40081624	299,	-
Fem1c	-0.118	-1.64	Down	Chr18	40496131	40496431	300,	-
Ticam2	-3.47	0.805	Up	Chr18	40556701	40556902	201,	-
Ticam2	-6.05	0.672	Up	Chr18	40557151	40569585	853,46,	-
Tmed7	-0.327	-1.23	Down	Chr18	40579231	40579779	548,	-
Cdo1	-11.8	-1.36	Down	Chr18	40702324	40702622	298,	-
Atg12	-1.5	-0.85	Down	Chr18	40721798	40721998	200,	-
Atg12	-4.51	-0.803	Down	Chr18	40723288	40723488	200,	-
Sema6a	-0.665	-0.781	Down	Chr18	41332415	41332716	301,	-
Cep120	-2.52e-05	-0.903	Down	Chr18	48658593	48659042	449,	-
LOC108348793	-4.98	-0.706	Down	Chr18	49505931	49533946	21,78,146,	-
Zfp608	-5.06e-06	-1.5	Down	Chr18	49829998	49830198	200,	-
Synpo	-15.5	0.72	Up	Chr18	55872519	55872819	300,	-
Synpo	-12.1	1.11	Up	Chr18	55897252	55897452	200,	-
Afap1l1	-11.6	0.913	Up	Chr18	57072225	57076976	84,93,23,	-
Txnl1	-4.74	-0.933	Down	Chr18	59058090	59059481	1391,	-
Fech	-12.7	-0.867	Down	Chr18	59943337	59943537	200,	-
Mc4r	-6.61	0.937	Up	Chr18	62613929	62614278	349,	-
Spire1	-1.13	-0.791	Down	Chr18	63228255	63228506	251,	-
Spire1	-2.94	-1.13	Down	Chr18	63228705	63228906	201,	-
Fam210a	-4.95	0.601	Up	Chr18	64046917	64047217	300,	-
Fam210a	-2.02	-0.649	Down	Chr18	64052601	64052951	350,	-
Smad4	-3.96e-07	-1.55	Down	Chr18	69626681	69627182	501,	-
Rnf165	-4.68	-0.908	Down	Chr18	73831776	73832021	245,	-
RGD1308601	-1.73e-08	-1.36	Down	Chr18	74013263	74013563	300,	-
Adnp2	-5.29	0.784	Up	Chr18	76638863	76639214	351,	-
Ctdp1	-3.77e-09	0.675	Up	Chr18	76923260	76923410	150,	-
Nfatc1	-10.4	0.819	Up	Chr18	77204260	77204806	546,	-
Cnot1	-0.465	-0.654	Down	Chr19	9727380	9730009	65,180,5,	+
Nudt21	-4.98	-0.741	Down	Chr19	11470188	11470538	350,	+
Irx5	-8.45	0.641	Up	Chr19	16419310	16419807	247,99,	+
Rpgrip1l	-7.31	0.605	Up	Chr19	17140752	17153638	122,74,140,12,50,	+
Siah1	-6.45e-12	-1.14	Down	Chr19	21395130	21395329	199,	+
Clgn	-3e-06	-2.2	Down	Chr19	24577976	24578127	151,	+
Trmt1	-28.2	0.765	Up	Chr19	25800111	25800312	201,	+
Smarca5	-5.86	-1.28	Down	Chr19	30946342	30951346	87,132,69,11,	+
Abce1	-3.63	-0.919	Down	Chr19	31890580	31891574	65,283,	+
Mmaa	-11.5	-0.611	Down	Chr19	32308283	32308683	400,	+
Arhgap10	-9.49	0.632	Up	Chr19	34402448	34402599	151,	+
Cyb5b	-1.41e-06	-1	Down	Chr19	39390193	39390392	199,	+
Il34	-4.61	-0.864	Down	Chr19	40904807	40905007	200,	+
Hp	-0.000189	0.599	Up	Chr19	42099095	42100107	29,221,	+
Ddx19b	-3.7	-2.3	Down	Chr19	43241378	43241528	150,	+
Atmin	-1.51e-05	-1.57	Down	Chr19	49497383	49497584	201,	+
Atmin	-1.19e-06	-1.53	Down	Chr19	49497783	49498184	401,	+
Gan	-6.86	0.584	Up	Chr19	49741182	49741583	401,	+
Hsbp1	-1.01e-11	-1.36	Down	Chr19	51988807	51988952	145,	+
Crispld2	-3.95	-0.721	Down	Chr19	52703928	52704177	249,	+
Afg3l1	-8.13	0.595	Up	Chr19	56299028	56299274	246,	+
Kcnk1	-0.353	-0.746	Down	Chr19	58862331	58862629	298,	+
Pard3	-14.8	-0.746	Down	Chr19	60308770	60322449	72,84,45,	+
Pard3	-17.2	0.634	Up	Chr19	60579779	60580129	350,	+
LOC102553609	-13.4	-0.703	Down	Chr19	11470190	11470490	300,	-
Rbl2	-14.5	-0.769	Down	Chr19	17300286	17300685	399,	-
Chd9	-0.0128	-1.27	Down	Chr19	17365967	17366518	551,	-
Cyld	-3.02	-0.785	Down	Chr19	19268318	19286105	66,133,67,92,123,66,	-
Cyld	-3.2	-0.939	Down	Chr19	19313579	19314957	145,104,	-
Papd5	-0.000334	-0.697	Down	Chr19	19774929	19775677	748,	-
LOC102550863	-8.82	-1.08	Down	Chr19	20557668	20558220	295,55,	-
LOC108353207	-9.53	-0.831	Down	Chr19	26267920	26268071	151,	-
LOC363301	-7.49	1.06	Up	Chr19	28615832	28617010	84,66,	-
Smpd3	-22.2	-1.16	Down	Chr19	38237962	38238162	200,	-
Nfat5	-6.72	-0.593	Down	Chr19	38446757	38446908	151,	-
Ap1g1	-1.01e-06	-0.921	Down	Chr19	41835642	41844402	21,142,36,	-
Zfhx3	-11.8	1.13	Up	Chr19	42765630	42765781	151,	-
Maf	-17.4	1.18	Up	Chr19	48182524	48182675	151,	-
Cdyl2	-12.2	0.791	Up	Chr19	49093010	49093210	200,	-
Sdr42e1	-3.23	0.834	Up	Chr19	50209848	50210147	299,	-
Tldc1	-7.94	-0.826	Down	Chr19	52408926	52410436	32,66,103,	-
Fam92b	-8.21	0.711	Up	Chr19	53743301	53744189	207,43,	-
Ttc13	-6.85	-0.644	Down	Chr19	57442678	57445272	11,131,8,	-
Ell2	-6.27e-07	-2.05	Down	Chr2	2524398	2524597	199,	+
Ell2	-2.2e-08	-1.64	Down	Chr2	2525043	2525441	398,	+
Fam172a	-0.025	-1.13	Down	Chr2	5545609	5546107	498,	+
Fam172a	-0.025	-1.19	Down	Chr2	5546304	5546851	547,	+
Arrdc3	-14.1	-1.67	Down	Chr2	8744106	8744503	397,	+
Arrdc3	-5.46	-1.31	Down	Chr2	8745048	8745395	347,	+
LOC100912538	-11	1.33	Up	Chr2	9683735	9685412	50,97,	+
Tmem161b	-3.07	-0.863	Down	Chr2	12549770	12549970	200,	+
Edil3	-3.63e-11	-1.25	Down	Chr2	18127076	18127226	150,	+
Hapln1	-1.95e-13	-4.29	Down	Chr2	18416945	18417094	149,	+
Hapln1	-1.11e-14	-0.885	Down	Chr2	18417886	18418135	249,	+
Ankrd34b	-6.04e-07	-0.846	Down	Chr2	22016515	22016665	150,	+
Mtx3	-0.00215	-0.856	Down	Chr2	22436478	22436628	150,	+
Mtx3	-2.68	-0.997	Down	Chr2	22436727	22437126	399,	+
Mtx3	-1.7	-0.744	Down	Chr2	22439168	22439567	399,	+
Arhgef26	-0.00022	-1.63	Down	Chr2	27235541	27235790	249,	+
Col4a3bp	-3.25e-08	-0.621	Down	Chr2	27468358	27468508	150,	+
Fam169a	-2.34e-07	-1.5	Down	Chr2	27939073	27939224	151,	+
Gfm2	-4.23	-0.666	Down	Chr2	27965725	27970761	48,180,21,	+
LOC100910438	-7.19e-09	2.44	Up	Chr2	28376168	28380163	47,98,126,67,12,	+
Trim23	-0.363	-1.12	Down	Chr2	34286599	34286997	398,	+
Trim23	-0.363	-1.29	Down	Chr2	34287145	34287345	200,	+
Trim23	-0.363	-1.12	Down	Chr2	34287543	34287842	299,	+
Trim23	-0.363	-1.4	Down	Chr2	34287940	34288140	200,	+
Dimt1	-13.2	-1.02	Down	Chr2	38142405	38144279	106,191,	+
Smim15	-1.21e-05	-0.67	Down	Chr2	39318941	39319187	246,	+
Smim15	-1.64e-10	-1.4	Down	Chr2	39319677	39319825	148,	+
Ercc8	-6.89	-1.04	Down	Chr2	39470904	39471054	150,	+
Pde4d	-12.8	-0.67	Down	Chr2	41286332	41418614	22,144,34,	+
Pde4d	-13.4	-3.21	Down	Chr2	41464810	41464961	151,	+
Mier3	-1.86	-1.43	Down	Chr2	43294776	43294976	200,	+
Il6st	-7.85	-1.45	Down	Chr2	44318829	44318979	150,	+
Dhx29	-0.0126	-0.702	Down	Chr2	44835105	44837735	7,193,	+
Hcn1	-0.548	-0.795	Down	Chr2	50155404	50155603	199,	+
Paip1	-3.61e-10	-1.13	Down	Chr2	52327814	52327964	150,	+
Prkaa1	-7.36e-05	-1.27	Down	Chr2	54891216	54891714	498,	+
Prkaa1	-9.22e-05	-1.33	Down	Chr2	54892458	54892857	399,	+
Prkaa1	-0.0326	-1.91	Down	Chr2	54892956	54893155	199,	+
Ttc33	-6.34	-0.815	Down	Chr2	54939810	54940508	698,	+
Fyb	-12	0.722	Up	Chr2	55881326	55884250	135,66,	+
Rictor	-8.22	-0.628	Down	Chr2	56105168	56105718	550,	+
Nadk2	-3.52e-07	-1.33	Down	Chr2	58503449	58504043	594,	+
Nadk2	-2.28e-06	-1	Down	Chr2	58504240	58504587	347,	+
Cdh10	-16.1	0.598	Up	Chr2	69635851	69636500	649,	+
Zfp622	-18.2	0.939	Up	Chr2	78407759	78409758	270,79,	+
Ctnnd2	-0.0475	-1.54	Down	Chr2	84093964	84094265	301,	+
LOC102553736	-16.7	-1.36	Down	Chr2	84534344	84534742	398,	+
LOC100360380	-5.52	-1.27	Down	Chr2	86918168	86918468	300,	+
Ythdf3	-9.28	-0.714	Down	Chr2	100708321	100708771	450,	+
Ythdf3	-9.28	-1.75	Down	Chr2	100708870	100709220	350,	+
Tbl1xr1	-0.0128	-1.05	Down	Chr2	107354086	107354287	201,	+
Tbl1xr1	-0.125	-1.85	Down	Chr2	107356432	107356683	251,	+
Pld1	-16.6	-0.845	Down	Chr2	113848308	113848507	199,	+
Eif5a2	-3.65e-13	-1.13	Down	Chr2	115350774	115351024	250,	+
Eif5a2	-3.65e-13	-1.36	Down	Chr2	115351669	115352017	348,	+
Eif5a2	-3.65e-13	-1.65	Down	Chr2	115353109	115353458	349,	+
Phc3	-0.865	-1.07	Down	Chr2	116099834	116100084	250,	+
Pik3ca	-0.0584	-0.621	Down	Chr2	118858708	118859209	501,	+
Usp13	-2.1	-0.915	Down	Chr2	119314012	119314163	151,	+
Usp13	-9.55e-05	-1.44	Down	Chr2	119317306	119317457	151,	+
Hspa4l	-2.94e-07	-1.28	Down	Chr2	127682365	127682814	449,	+
Noct	-0.779	-0.767	Down	Chr2	140306425	140306672	247,	+
Naa15	-3.94	-0.593	Down	Chr2	140528318	140531518	100,98,650,	+
Naa15	-0.000342	-1.09	Down	Chr2	140533411	140533611	200,	+
Rab33b	-0.000476	-1.13	Down	Chr2	140550690	140550839	149,	+
Supt20h	-20.7	-0.861	Down	Chr2	143914607	143914757	150,	+
Dclk1	-0.000324	-1.14	Down	Chr2	144868902	144869253	351,	+
Dclk1	-0.00887	-0.959	Down	Chr2	144869452	144869652	200,	+
Dclk1	-1.03	-0.642	Down	Chr2	144938039	144938390	351,	+
Dclk1	-1.06e-05	-0.841	Down	Chr2	144938588	144939089	501,	+
Rnf13	-13.1	-0.627	Down	Chr2	147890162	147934862	112,12,5,7,60,	+
Tsc22d2	-3.75	-0.829	Down	Chr2	148657084	148657284	200,	+
Eif2a	-13.7	-1.3	Down	Chr2	148739841	148743667	42,74,131,	+
Kcnab1	-13.8	-1.34	Down	Chr2	156008354	156008902	548,	+
Kcnab1	-14.4	-0.624	Down	Chr2	156011089	156011289	200,	+
Rsrc1	-6.44	0.591	Up	Chr2	164131249	164131470	100,99,	+
Smc4	-5.23	0.813	Up	Chr2	165601230	165603378	90,138,21,	+
Smc4	-2.78	-0.616	Down	Chr2	165622710	165626641	103,80,153,127,190,145,96,	+
Ppm1l	-22.1	-1.33	Down	Chr2	166216481	166216631	150,	+
Fstl5	-4.82	-1.08	Down	Chr2	175233139	175233738	599,	+
Fstl5	-4.82	-0.991	Down	Chr2	175234036	175234835	799,	+
Ctso	-0.0138	-0.844	Down	Chr2	180880935	180881084	149,	+
Map9	-0.00039	-1.15	Down	Chr2	181366350	181366600	250,	+
Tmem154	-6.84e-09	0.988	Up	Chr2	183711759	183711958	199,	+
Tmem154	-7.63e-08	0.903	Up	Chr2	183712253	183712403	150,	+
Ash1l	-2.62	-0.634	Down	Chr2	188387556	188387856	300,	+
Pygo2	-6.95	-0.597	Down	Chr2	188761292	188761690	398,	+
Tpm3	-1.63e-10	-1.45	Down	Chr2	189450941	189451191	250,	+
Tchh	-7.76	1.83	Up	Chr2	193780509	193780659	150,	+
Tchh	-7.76	0.765	Up	Chr2	193781107	193781506	399,	+
Tdrkh	-0.155	-0.664	Down	Chr2	195649862	195651056	1194,	+
Rfx5	-0.000472	-1.69	Down	Chr2	196127512	196127761	249,	+
Otud7b	-0.000108	-0.589	Down	Chr2	198298975	198299126	151,	+
Prkab2	-2.82	-0.586	Down	Chr2	199846780	199847227	447,	+
Wars2	-5.71	-0.832	Down	Chr2	201254469	201254769	300,	+
Gdap2	-3.08	0.659	Up	Chr2	202506379	202507663	104,46,	+
Gdap2	-2.3	-0.628	Down	Chr2	202526009	202526651	642,	+
Igsf3	-0.356	-0.639	Down	Chr2	203854228	203854627	399,	+
Ngf	-2.96	0.979	Up	Chr2	204938937	204939084	147,	+
Csde1	-19	-0.672	Down	Chr2	205535431	205542806	15,93,98,82,129,126,213,42,	+
Trim33	-7.23	-0.64	Down	Chr2	205859336	205859936	600,	+
Slc16a1	-6.17e-12	-1.23	Down	Chr2	207128166	207128315	149,	+
Kcnd3	-0.0885	-1.31	Down	Chr2	208140477	208140677	200,	+
Dram2	-1.5	0.874	Up	Chr2	209160900	209161056	90,58,	+
Lrif1	-11.8	-0.775	Down	Chr2	209445913	209447723	235,815,	+
Wdr47	-3.57e-06	-0.792	Down	Chr2	211441219	211441767	548,	+
Olfm3	-1.9e-05	-1.05	Down	Chr2	218003228	218003725	497,	+
Olfm3	-0.000552	-1.67	Down	Chr2	218003823	218005164	1341,	+
Plppr4	-8.79	0.641	Up	Chr2	220338143	220338442	299,	+
Frrs1	-5.15e-07	0.948	Up	Chr2	220469067	220469363	296,	+
F3	-3.76e-10	-1.15	Down	Chr2	225321936	225322134	198,	+
Tram1l1	-5.5	0.588	Up	Chr2	228544814	228545062	248,	+
Ints12	-6.47	0.767	Up	Chr2	238268772	238269073	301,	+
Cxxc4	-8.06	-1.44	Down	Chr2	239437741	239437942	201,	+
Dnajb14	-2.87e-07	-1.3	Down	Chr2	243151636	243151884	248,	+
Eif4e	-4.45e-06	-1.48	Down	Chr2	243851496	243851945	449,	+
Eif4e	-1.12e-06	-1.71	Down	Chr2	243852044	243852443	399,	+
LOC685067	-3.07	0.824	Up	Chr2	248215471	248219510	60,89,	+
LOC685067	-3.14	0.65	Up	Chr2	248238833	248240440	86,194,757,	+
Odf2l	-9.36	1.01	Up	Chr2	251011204	251017734	181,19,	+
Col24a1	-4.94	-1.08	Down	Chr2	251328375	251343119	6,45,45,54,54,45,	+
Syde2	-4.22	-0.923	Down	Chr2	251895173	251895424	251,	+
Ssx2ip	-9.33	-0.799	Down	Chr2	252295399	252295549	150,	+
Ttll7	-4.32	-1.35	Down	Chr2	252851845	252852096	251,	+
Ttll7	-4.32	-0.71	Down	Chr2	252852195	252852546	351,	+
Usp33	-5.8e-05	-0.616	Down	Chr2	257586087	257590661	22,34,46,98,	+
Zzz3	-10.7	-1.51	Down	Chr2	257668242	257668442	200,	+
Negr1	-1.36e-07	-1.52	Down	Chr2	263650196	263650441	245,	+
Wls	-12.6	-0.795	Down	Chr2	266426424	266430223	680,68,	+
Cast	-22.8	-1.59	Down	Chr2	1452210	1452560	350,	-
Rhobtb3	-0.000865	-1.5	Down	Chr2	2628050	2628250	200,	-
Rhobtb3	-9.11e-05	-1.83	Down	Chr2	2628348	2628597	249,	-
Rhobtb3	-0.346	-1.32	Down	Chr2	2629587	2629786	199,	-
Vcan	-0.00129	-0.973	Down	Chr2	18490450	18490601	151,	-
Vcan	-0.063	0.647	Up	Chr2	18525798	18526348	550,	-
Xrcc4	-12.6	-0.751	Down	Chr2	18760280	18806812	83,92,124,	-
Zfyve16	-0.000111	-2.39	Down	Chr2	22062577	22062778	201,	-
Zfyve16	-7.25	0.689	Up	Chr2	22093916	22094117	201,	-
Arhgef28	-9.13	0.792	Up	Chr2	25795110	25804508	208,118,123,149,	-
F2r	-4.6e-07	-1.15	Down	Chr2	26118809	26119206	397,	-
Sv2c	-1.65e-08	-0.607	Down	Chr2	26497052	26497252	200,	-
Ankdd1b	-3.24	-1.16	Down	Chr2	27030392	27030541	149,	-
Utp15	-8.88	-1.44	Down	Chr2	28352571	28352721	150,	-
Tnpo1	-2.94e-05	-1.31	Down	Chr2	29057068	29057319	251,	-
Tnpo1	-0.000132	-1.88	Down	Chr2	29057917	29058068	151,	-
Tnpo1	-2.14e-06	-2.34	Down	Chr2	29058167	29058518	351,	-
Tnpo1	-5.68e-07	-1.87	Down	Chr2	29058967	29059268	301,	-
Tnpo1	-1.58e-06	-2.08	Down	Chr2	29060367	29060568	201,	-
Pik3r1	-23.3	-0.737	Down	Chr2	31742475	31742725	250,	-
Srek1	-0.000343	-1.43	Down	Chr2	33808077	33808427	350,	-
Rnf180	-0.0117	-1.61	Down	Chr2	35718149	35718499	350,	-
Ipo11	-4.46e-08	-1.08	Down	Chr2	38013410	38014337	82,67,	-
Ipo11	-5.83e-06	-1.52	Down	Chr2	38071945	38075589	16,153,79,	-
Zswim6	-7.51e-09	-1.66	Down	Chr2	38978140	38978538	398,	-
Gpbp1	-7.61	-0.749	Down	Chr2	43067750	43068099	349,	-
Snx18	-3.77	-0.682	Down	Chr2	45455130	45455281	151,	-
Ccdc152	-13.5	0.822	Up	Chr2	53116104	53116249	145,	-
RGD1305938	-5.16e-07	-2.01	Down	Chr2	53813673	53814219	546,	-
RGD1305938	-1.2e-09	-1.97	Down	Chr2	53815457	53815656	199,	-
RGD1305938	-1.28e-10	-2.42	Down	Chr2	53816201	53816350	149,	-
C7	-2.06e-05	-1.22	Down	Chr2	54708418	54708568	150,	-
Wdr70	-4.39	-0.674	Down	Chr2	57135200	57177255	41,199,108,	-
Brix1	-3.32	0.597	Up	Chr2	60459160	60461425	89,160,	-
Zc2hc1a	-5.37	-0.822	Down	Chr2	96482937	96488689	1996,84,	-
Zc2hc1a	-4.91	-0.801	Down	Chr2	96497848	96500116	93,100,55,	-
Pkia	-3.29	-0.652	Down	Chr2	96593184	96594328	1144,	-
Cyp7b1	-0.0015	-1.24	Down	Chr2	102702348	102702646	298,	-
Skil	-0.000461	-0.596	Down	Chr2	115864275	115864425	150,	-
Prkci	-1.72	-1.11	Down	Chr2	115943678	115943828	150,	-
Zmat3	-6.25e-06	-1.37	Down	Chr2	118715927	118716078	151,	-
Zmat3	-0.000271	-1.81	Down	Chr2	118719324	118719524	200,	-
Ccdc39	-4.03	-0.952	Down	Chr2	120279752	120280944	74,74,3,	-
Ccdc39	-4.03	-0.757	Down	Chr2	120281043	120282638	75,141,107,127,	-
Fxr1	-3.11	-0.76	Down	Chr2	120529715	120539643	215,87,110,79,1,	-
Mfsd8	-0.0168	-0.833	Down	Chr2	127708614	127708815	201,	-
Pcdh18	-6.2	0.705	Up	Chr2	138831539	138831839	300,	-
P2ry14	-19.7	0.742	Up	Chr2	149333346	149333547	201,	-
P2ry12	-10.1	-1.06	Down	Chr2	149450547	149482343	75,75,	-
Igsf10	-4.71	0.609	Up	Chr2	149548142	149548343	201,	-
Dhx36	-0.00463	-0.959	Down	Chr2	152786539	152786938	399,	-
Dhx36	-0.0463	-0.727	Down	Chr2	152787435	152788132	697,	-
Dhx36	-3.73	-0.845	Down	Chr2	152807011	152810203	78,103,141,77,	-
Ift80	-0.00567	-1.06	Down	Chr2	165524093	165526297	40,148,111,	-
Trim59	-0.0105	-1.07	Down	Chr2	165630348	165630596	248,	-
B3galnt1	-6.52e-10	-1.61	Down	Chr2	166226784	166226981	197,	-
Sptssb	-1.68	-0.851	Down	Chr2	166654977	166655424	447,	-
Golim4	-7.02e-11	-2.6	Down	Chr2	174321648	174321897	249,	-
Golim4	-0.0227	-1.23	Down	Chr2	174321995	174322144	149,	-
Rapgef2	-16.9	-1.21	Down	Chr2	177836290	177836690	400,	-
Gria2	-8.36e-07	-1.15	Down	Chr2	179585394	179585644	250,	-
Gria2	-2.3e-08	-1.35	Down	Chr2	179585842	179586042	200,	-
Gria2	-1.15e-07	-1.75	Down	Chr2	179586140	179586588	448,	-
Glrb	-0.73	-0.694	Down	Chr2	179769737	179771037	1300,	-
Arfip1	-0.00038	-1.46	Down	Chr2	183503349	183503848	499,	-
Pip5k1a	-2.27	-0.773	Down	Chr2	196228704	196228903	199,	-
Prune	-0.0243	-0.853	Down	Chr2	196428502	196428750	248,	-
Rprd2	-4	1.03	Up	Chr2	197884011	197884162	151,	-
Chd1l	-11.6	0.696	Up	Chr2	199724510	199733709	124,164,149,111,	-
Fam46c	-5.36e-11	0.892	Up	Chr2	202798213	202798413	200,	-
Fam46c	-7.49e-09	0.596	Up	Chr2	202798660	202798910	250,	-
Man1a2	-0.000457	-0.652	Down	Chr2	202892182	202892779	597,	-
Magi3	-6.31e-07	-1.16	Down	Chr2	206500262	206500412	150,	-
Mov10	-10.9	-0.711	Down	Chr2	207279444	207280572	91,75,35,	-
LOC100911417	-5.02	0.626	Up	Chr2	208409225	208409979	38,155,	-
Cept1	-1.25e-06	-1.57	Down	Chr2	209118935	209119085	150,	-
Prpf38b	-8.17e-10	-0.917	Down	Chr2	211706590	211707134	544,	-
Prpf38b	-9.59	0.712	Up	Chr2	211707281	211708683	897,140,	-
Fam102b	-2.86	-1.28	Down	Chr2	211763469	211763718	249,	-
Fam102b	-0.501	-0.77	Down	Chr2	211765006	211765453	447,	-
Ptbp2	-1.66	-1.19	Down	Chr2	223261741	223262981	1240,	-
Ptbp2	-0.0041	-0.823	Down	Chr2	223285198	223292470	164,111,74,	-
Tmem56	-8.73e-12	-1.4	Down	Chr2	224768732	224768983	251,	-
Tmem56	-6.56e-12	-1.49	Down	Chr2	224770480	224770781	301,	-
Tmem56	-3.71e-15	-1.8	Down	Chr2	224771229	224771430	201,	-
Mettl14	-0.000823	1.02	Up	Chr2	227567157	227567357	200,	-
Sec24b	-9.31e-08	-1.29	Down	Chr2	230300767	230301407	84,56,10,	-
Npnt	-5.32	0.604	Up	Chr2	238001766	238002013	247,	-
Dapp1	-7.53	0.712	Up	Chr2	243177021	243177417	396,	-
Pdlim5	-5.7	-2.43	Down	Chr2	247815612	247815813	201,	-
Pdlim5	-6.68	-1.77	Down	Chr2	247817758	247817958	200,	-
Hs2st1	-0.000181	-1.48	Down	Chr2	250469164	250469711	547,	-
Rpf1	-0.00012	-1.25	Down	Chr2	252369440	252370031	67,83,	-
Prkacb	-10.6	-1.24	Down	Chr2	252602345	252602695	350,	-
Dnajb4	-2.44e-10	-1.03	Down	Chr2	257394839	257394988	149,	-
Miga1	-5.35e-13	-2.13	Down	Chr2	257491477	257491628	151,	-
Miga1	-0.00326	-0.994	Down	Chr2	257492626	257493476	850,	-
Adgrl2	-0.00457	-0.731	Down	Chr2	258793531	258793830	299,	-
Srsf11	-0.0156	-1.92	Down	Chr2	264837462	264837712	250,	-
RT1-M6-1	-4.21	0.71	Up	Chr20	2059554	2059703	149,	+
RT1-T24-4	-9.85	-1.68	Down	Chr20	3196355	3197068	52,30,48,65,	+
Col11a2	-2.91e-07	-2.1	Down	Chr20	3843428	3845475	17,45,54,45,54,35,	+
Prrt1	-2.01	0.581	Up	Chr20	4394402	4394650	248,	+
LOC108348112	-6.08e-05	3.43	Up	Chr20	5265605	5265902	88,111,	+
LOC108348112	-4.21e-07	1.08	Up	Chr20	5267606	5267895	176,23,	+
LOC102546968	-9.14e-06	4.74	Up	Chr20	5347433	5347764	38,104,	+
Mapk14	-2.78	0.638	Up	Chr20	5994145	5994295	150,	+
Srsf3	-2.59e-06	-1.06	Down	Chr20	6297029	6297179	150,	+
Uhrf1bp1	-5.49	0.73	Up	Chr20	7475214	7475365	151,	+
Rrp1b	-7.92	0.591	Up	Chr20	10864208	10867891	219,141,64,423,	+
Trappc10	-4.09e-05	-1.81	Down	Chr20	11228285	11228535	250,	+
Col18a1	-1.06e-10	0.668	Up	Chr20	12331866	12332015	149,	+
Pcnt	-15.2	-0.756	Down	Chr20	13024743	13024994	251,	+
Arid5b	-9.66	0.599	Up	Chr20	21880599	21881193	594,	+
Nrbf2	-8.94	0.683	Up	Chr20	22744998	22745245	247,	+
Nrbf2	-11.3	0.662	Up	Chr20	22745392	22745935	543,	+
Reep3	-1.11e-09	-0.755	Down	Chr20	22997385	22997536	151,	+
LOC102551701	-0.0026	0.602	Up	Chr20	23080020	23086726	229,202,316,	+
Herc4	-14	-1.06	Down	Chr20	26819878	26828460	7,144,167,67,15,	+
Herc4	-14	-0.916	Down	Chr20	26829478	26830619	53,103,94,	+
Lims1	-16.6	-0.721	Down	Chr20	27997688	28002228	139,459,	+
Lims1	-16.6	-1.31	Down	Chr20	28004418	28004667	249,	+
Ranbp2	-4.77	-0.886	Down	Chr20	28035357	28036622	25,126,	+
Ranbp2	-8.28	-0.824	Down	Chr20	28058328	28058529	201,	+
Slc35f1	-4.17	-1.27	Down	Chr20	34418639	34418987	348,	+
Pln	-5.63	1.11	Up	Chr20	34640846	34641190	344,	+
Traf3ip2	-12.6	1.49	Up	Chr20	44692957	44693106	149,	+
Rev3l	-6.29	-0.717	Down	Chr20	44905977	44908514	315,35,	+
Cdk19	-0.00879	-1.33	Down	Chr20	45598249	45598600	351,	+
Atg5	-3.83	0.634	Up	Chr20	49392896	49393097	201,	+
Hace1	-0.00338	-0.876	Down	Chr20	50783390	50783689	299,	+
Ascc3	-9.11	-1.14	Down	Chr20	55286007	55286257	250,	+
Ascc3	-9.11	0.669	Up	Chr20	55331987	55343350	126,24,	+
Znrd1as1	-12.4	0.75	Up	Chr20	2082258	2083005	747,	-
Ppp1r10	-13.4	0.751	Up	Chr20	3343734	3344286	323,27,	-
Cyp21a1	-17.5	0.581	Up	Chr20	4486561	4486712	151,	-
RT1-CE5	-33.4	1.36	Up	Chr20	4893140	4893822	19,48,45,35,	-
Daxx	-0.000552	0.741	Up	Chr20	5485067	5485412	180,118,	-
Stk38	-8.58	-0.601	Down	Chr20	6236762	6245650	52,84,123,91,	-
Snrpd3	-5.38	1.11	Up	Chr20	14094891	14095254	6,130,11,	-
Fam13c	-12.2	-1.32	Down	Chr20	19359368	19359569	201,	-
Ccdc6	-0.00212	-0.677	Down	Chr20	19729700	19729950	250,	-
Rtkn2	-16.7	-0.943	Down	Chr20	21933893	21934094	201,	-
Jmjd1c	-5.56	0.676	Up	Chr20	22785710	22785910	200,	-
Rufy2	-5.99	-1.33	Down	Chr20	27238227	27239721	20,62,69,	-
Slc25a16	-0.00129	-1.92	Down	Chr20	27284524	27284674	150,	-
Slc25a16	-4.28	-0.721	Down	Chr20	27285517	27290001	139,69,41,	-
Chst3	-15.5	-0.857	Down	Chr20	29733971	29734321	350,	-
Srgn	-11.7	-1.19	Down	Chr20	32120414	32121056	642,	-
Ddx50	-8.33	0.684	Up	Chr20	32261101	32269078	32,288,124,	-
Gopc	-1.1e-10	-1.48	Down	Chr20	33472493	33472642	149,	-
Gopc	-3.36e-11	-1.49	Down	Chr20	33473532	33473682	150,	-
Grik2	-1.39	-0.919	Down	Chr20	54027660	54094553	179,114,4,	-
Psd4	-7.14	0.954	Up	Chr3	1500717	1501267	550,	+
Fut7	-9.32	0.789	Up	Chr3	2645454	2645703	249,	+
Gpsm1	-31	0.822	Up	Chr3	3781651	3781861	125,76,	+
LOC100912042	-6.47e-06	1.98	Up	Chr3	4875222	4876106	82,140,74,	+
Rapgef1	-59.2	1.13	Up	Chr3	8287602	8297343	63,86,112,76,13,	+
Pomt1	-7.18	-0.632	Down	Chr3	11267585	11268111	116,83,	+
Cntrl	-4.55	0.78	Up	Chr3	14327769	14336149	119,221,177,123,135,23,	+
Arhgap15	-18.2	0.592	Up	Chr3	28665104	28722747	174,69,58,	+
Acvr2a	-6.09	0.747	Up	Chr3	33031774	33032270	496,	+
Acvr2a	-6.07	-1.84	Down	Chr3	33033904	33034202	298,	+
Epc2	-4.81	-0.701	Down	Chr3	33727115	33737201	251,137,62,	+
44262	-4.62	-0.814	Down	Chr3	46324186	46325081	895,	+
Slc4a10	-9.61e-05	-0.786	Down	Chr3	48286998	48287598	600,	+
Gca	-1.94e-11	-1.42	Down	Chr3	48660767	48660967	200,	+
Scn2a	-0.0184	-1.11	Down	Chr3	51812940	51813472	69,81,	+
Csrnp3	-5.15e-07	-1.55	Down	Chr3	52119941	52120240	299,	+
Klhl23	-13.4	0.779	Up	Chr3	56063592	56067674	20,180,	+
Ubr3	-6.74	-0.836	Down	Chr3	56281416	56281666	250,	+
Ubr3	-2.58	-1.16	Down	Chr3	56282412	56283310	898,	+
Ubr3	-1.56e-05	-1.32	Down	Chr3	56283409	56283559	150,	+
Cdca7	-7.63	0.799	Up	Chr3	59159822	59160822	13,186,	+
Scrn3	-0.0015	-1.31	Down	Chr3	60047905	60048647	742,	+
Hoxd9	-5.6	0.586	Up	Chr3	61621970	61622214	244,	+
Hnrnpa3	-0.99	-0.953	Down	Chr3	62488617	62489315	698,	+
Ssfa2	-2.01e-10	-1.58	Down	Chr3	66630001	66630201	200,	+
Nup35	-11.8	-1.52	Down	Chr3	67896277	67896528	251,	+
Zfp804a	-12.2	-0.686	Down	Chr3	69571477	69571727	250,	+
Zc3h15	-0.000176	-0.803	Down	Chr3	71039618	71040061	443,	+
Itgav	-1.85e-06	-1.61	Down	Chr3	71203865	71204215	350,	+
Itgav	-2.01	-0.936	Down	Chr3	71204463	71205510	1047,	+
Fam171b	-2.89e-07	-0.662	Down	Chr3	71263773	71264223	450,	+
Celf1	-18.4	-1.3	Down	Chr3	79838768	79838919	151,	+
Celf1	-18.4	-1.37	Down	Chr3	79841757	79841908	151,	+
Celf1	-18.4	-1.78	Down	Chr3	79842455	79842605	150,	+
Celf1	-18.4	-2.03	Down	Chr3	79843800	79844000	200,	+
Harbi1	-10.6	0.756	Up	Chr3	80622828	80623175	347,	+
Phf21a	-24.9	0.594	Up	Chr3	81128868	81231422	47,144,33,87,137,	+
Chst1	-20.6	-0.881	Down	Chr3	81512630	81512779	149,	+
Fbxo3	-6.22	-1.79	Down	Chr3	93999272	93999522	250,	+
Mpped2	-15.9	-0.679	Down	Chr3	97727586	97757527	93,58,	+
Mpped2	-15.7	-0.706	Down	Chr3	97813063	97813214	151,	+
Slc12a6	-29.2	-1.13	Down	Chr3	103851189	103851389	200,	+
Slc12a6	-29.2	-0.985	Down	Chr3	103851787	103851988	201,	+
Spred1	-4.38	-1.25	Down	Chr3	108857600	108857850	250,	+
Spred1	-8.09e-05	-1.47	Down	Chr3	108858049	108858200	151,	+
Spred1	-0.0703	-1.15	Down	Chr3	108858499	108858750	251,	+
Spred1	-7.97e-06	-1.74	Down	Chr3	108859249	108859500	251,	+
Spred1	-9.48e-05	-1.52	Down	Chr3	108859799	108860050	251,	+
Spred1	-0.4	-1.22	Down	Chr3	108860799	108861200	401,	+
Inafm2	-56.7	-0.744	Down	Chr3	110541744	110541945	201,	+
Inafm2	-56.7	-0.839	Down	Chr3	110542243	110542493	250,	+
Spint1	-0.000325	0.657	Up	Chr3	111061447	111061695	248,	+
LOC100910827	-0.288	-0.81	Down	Chr3	111408299	111408648	349,	+
LOC100910827	-6.61e-12	-0.874	Down	Chr3	111409542	111409692	150,	+
Rtf1	-0.000171	-1.08	Down	Chr3	111535944	111536194	250,	+
Snap23	-1.49e-11	-2.4	Down	Chr3	112361963	112362163	200,	+
LOC103691872	-3.27	-0.625	Down	Chr3	112401589	112401839	250,	+
Casc4	-5.56	-1.8	Down	Chr3	113885764	113886261	497,	+
Sema6d	-22	-1.16	Down	Chr3	116956362	116956612	250,	+
Usp8	-4.75e-07	-1.35	Down	Chr3	119222002	119222350	348,	+
Tmem87b	-3.73e-07	-0.771	Down	Chr3	121393145	121393393	248,	+
Btbd3	-2.18e-05	-0.648	Down	Chr3	131358219	131358369	150,	+
Asxl1	-16.9	0.596	Up	Chr3	148892429	148895815	68,106,73,3,	+
Asxl1	-22.7	-0.608	Down	Chr3	148900259	148900460	201,	+
Itch	-5.94e-11	-1.54	Down	Chr3	150751319	150751519	200,	+
Myh7b	-7.81	-0.772	Down	Chr3	151146790	151147276	17,197,36,	+
Procr	-1.68	1.04	Up	Chr3	151289037	151289383	346,	+
Phf20	-7.95e-06	-2.2	Down	Chr3	152379142	152379293	151,	+
Epb41l1	-28.2	2.59	Up	Chr3	152571169	152572208	128,73,	+
Epb41l1	-28.2	1.09	Up	Chr3	152587143	152592016	104,149,36,161,	+
Ctnnbl1	-8.23	0.646	Up	Chr3	154212244	154264816	82,189,107,21,	+
Ralgapb	-12.2	-1.08	Down	Chr3	154927943	154930331	52,148,	+
Ralgapb	-12.2	-1.48	Down	Chr3	154980584	154980784	200,	+
Ralgapb	-12.2	-0.707	Down	Chr3	154980882	154981082	200,	+
Zswim3	-2.56	1.29	Up	Chr3	161285673	161285874	201,	+
Ncoa3	-0.000903	1.04	Up	Chr3	162765330	162766539	61,89,	+
Ncoa3	-4.4	-1.06	Down	Chr3	162769478	162769628	150,	+
Arfgef2	-0.000313	-1.23	Down	Chr3	163655861	163656012	151,	+
Dok5	-14.1	0.834	Up	Chr3	168345411	168438495	24,108,115,50,	+
Stx16	-0.967	-0.745	Down	Chr3	172181518	172182114	596,	+
Slc17a9	-8.88	0.826	Up	Chr3	176245973	176246373	400,	+
Col20a1	-9.45	0.702	Up	Chr3	176522243	176524178	31,72,36,67,45,	+
Pcmtd2	-3.54	-1.33	Down	Chr3	177370076	177371420	1344,	+
Spopl	-3.41	-0.874	Down	Chr3	398082	398581	499,	-
Spopl	-0.00522	-2.7	Down	Chr3	398978	399228	250,	-
Spopl	-1.37	-1.71	Down	Chr3	399576	400025	449,	-
Spopl	-4.96	-0.99	Down	Chr3	405419	423895	9,123,56,62,	-
Fcna	-1.66e-07	0.678	Up	Chr3	2851655	2852733	4,36,36,54,20,	-
Inpp5e	-3.59	0.592	Up	Chr3	3855807	3855956	149,	-
Surf4	-0.0038	-3.8	Down	Chr3	5472519	5473728	109,44,45,	-
Sardh	-6.89	0.601	Up	Chr3	5737902	5738452	550,	-
Vav2	-3.98	-0.632	Down	Chr3	5811603	5811854	251,	-
Vav2	-0.211	0.733	Up	Chr3	5976010	5976261	251,	-
LOC100909750	-2.58e-06	0.978	Up	Chr3	9412281	9415304	76,124,	-
Fubp3	-1.67e-07	-1.4	Down	Chr3	10222422	10222572	150,	-
Pbx3	-9.39	-0.794	Down	Chr3	13241228	13241675	447,	-
Psmd5	-4.24	0.612	Up	Chr3	13933582	13936453	427,22,	-
Rc3h2	-3.94	-1.17	Down	Chr3	21621975	21622775	800,	-
Rc3h2	-0.000648	-2.19	Down	Chr3	21625519	21625669	150,	-
Zbtb6	-0.000205	-2.02	Down	Chr3	21680728	21680879	151,	-
Strbp	-2.46	-1.14	Down	Chr3	21831385	21831634	249,	-
Ppp6c	-2.79	-0.828	Down	Chr3	23480458	23480708	250,	-
Ppp6c	-2.79	-1.79	Down	Chr3	23480905	23481056	151,	-
Zeb2	-1.28e-11	-1.54	Down	Chr3	29857786	29857937	151,	-
Zeb2	-4.94e-05	-1.11	Down	Chr3	29858235	29858385	150,	-
Cacnb4	-12.4	-1.12	Down	Chr3	37950895	37951396	501,	-
Cacnb4	-12.4	-0.649	Down	Chr3	37952344	37953044	700,	-
Cacnb4	-12.4	-0.951	Down	Chr3	37956490	37956791	301,	-
Stam2	-0.000108	-0.593	Down	Chr3	38243495	38251656	26,187,70,62,	-
Prpf40a	-3.56e-09	-1.3	Down	Chr3	38681229	38681529	300,	-
Baz2b	-2.29e-05	-0.877	Down	Chr3	45969292	45969641	349,	-
Baz2b	-6.47	0.759	Up	Chr3	46197062	46197312	250,	-
Rbms1	-28.8	-0.958	Down	Chr3	46803269	46803520	251,	-
Scn7a	-5.41	-1.31	Down	Chr3	52776276	52776675	399,	-
Scn7a	-5.41	-1.04	Down	Chr3	52778169	52781520	108,42,	-
LOC103690017	-8.52	1.63	Up	Chr3	57359033	57376321	71,47,76,57,	-
Chn1	-12.3	0.761	Up	Chr3	60582837	60611095	7,114,29,	-
Lnp	-9.96	-1.45	Down	Chr3	61432876	61433226	350,	-
Lnp	-9.96	-1.74	Down	Chr3	61433375	61433626	251,	-
Ttc30a1	-5.85	1.05	Up	Chr3	62802874	62803024	150,	-
Calcrl	-0.004	-1.44	Down	Chr3	71749425	71749773	348,	-
Ptprj	-0.000573	-1.21	Down	Chr3	79233568	79233768	200,	-
Nr1h3	-7.67	0.754	Up	Chr3	80011743	80012761	123,78,	-
Ttc17	-1.53	-1.2	Down	Chr3	83266492	83267997	50,101,	-
Ttc17	-5.5	0.609	Up	Chr3	83275463	83278449	154,47,	-
Hipk3	-3.95e-05	-1.45	Down	Chr3	94349977	94350477	500,	-
Hipk3	-7.07e-06	-1.29	Down	Chr3	94351724	94352224	500,	-
Tcp11l1	-4.25	-0.626	Down	Chr3	94624021	94624271	250,	-
Aqr	-3.75	-1	Down	Chr3	105618142	105622707	7,77,66,	-
Zfp770	-5.48	-1.33	Down	Chr3	105661745	105661994	249,	-
Meis2	-0.000944	-1.37	Down	Chr3	107560221	107560371	150,	-
Rasgrp1	-4.31	-0.79	Down	Chr3	108984873	108985172	299,	-
Ino80	-1.76	-1.14	Down	Chr3	111237894	111238044	150,	-
Sptbn5	-8.78	-0.779	Down	Chr3	111842253	111843096	98,52,	-
Tmem87a	-5.15e-07	-1.09	Down	Chr3	112128730	112129027	297,	-
Ttbk2	-6.65	-1.16	Down	Chr3	112678978	112679279	301,	-
Ttbk2	-7.39	-1.11	Down	Chr3	112679677	112680625	948,	-
Spg11	-4.87	-0.706	Down	Chr3	113999698	114000442	282,117,	-
Slc30a4	-9.37e-05	-0.994	Down	Chr3	114806067	114806415	348,	-
Slc30a4	-4.85e-07	-1.76	Down	Chr3	114808102	114808252	150,	-
LOC102548101	-10.7	0.682	Up	Chr3	118041825	118042172	347,	-
Trpm7	-0.0259	-0.819	Down	Chr3	119258238	119258487	249,	-
Trpm7	-6.98e-05	-1.66	Down	Chr3	119258785	119259134	349,	-
Trpm7	-0.000381	-1.99	Down	Chr3	119286077	119286277	200,	-
Trpm7	-0.0723	-1.53	Down	Chr3	119288462	119291090	59,144,47,	-
Nphp1	-8.98	0.803	Up	Chr3	120346899	120350771	68,43,161,76,	-
Nphp1	-8.98	0.687	Up	Chr3	120357476	120365002	133,125,41,	-
Anapc1	-0.0217	-1.07	Down	Chr3	121219387	121223110	40,52,109,	-
Pdyn	-1.74e-10	-1.54	Down	Chr3	122194326	122194475	149,	-
Lzts3	-16.7	0.781	Up	Chr3	123178749	123179366	229,21,	-
Mkks	-1.25e-05	-1.03	Down	Chr3	129872577	129872726	149,	-
Rbbp9	-3.8	-0.585	Down	Chr3	138701775	138702317	542,	-
LOC102548514	-5.27	-1.1	Down	Chr3	140132018	140134093	47,192,161,	-
Acss1	-0.93	0.751	Up	Chr3	146421688	146421888	200,	-
Ninl	-0.00335	0.631	Up	Chr3	146731110	146731508	398,	-
Bcl2l1	-21.6	-0.828	Down	Chr3	148259693	148259843	150,	-
Rbm39	-9.74	0.951	Up	Chr3	151706745	151708243	13,137,	-
LOC102550999	-10.2	0.681	Up	Chr3	156615334	156618064	36,165,	-
LOC102551164	-8.25	-0.794	Down	Chr3	156718473	156718821	348,	-
Chd6	-8.7	0.603	Up	Chr3	157028154	157040358	107,148,496,	-
Ptprt	-1.69	-2.26	Down	Chr3	157537191	157537442	251,	-
Ptprt	-1.69	-1.01	Down	Chr3	157537641	157537942	301,	-
Znfx1	-6.71	0.724	Up	Chr3	163807798	163808099	301,	-
Adnp	-4.78e-06	-1.16	Down	Chr3	164938228	164938873	645,	-
Ppp1r3d	-0.00944	-0.95	Down	Chr3	173950662	173950861	199,	-
Lama5	-5.08	0.77	Up	Chr3	175560712	175561100	187,13,	-
Cables2	-7.11	-0.866	Down	Chr3	175630613	175630812	199,	-
Prkag2	-9.82	0.651	Up	Chr4	6559951	6596174	282,19,	+
Fam126a	-4.33	0.629	Up	Chr4	7722227	7722525	298,	+
Srpk2	-14.3	-0.832	Down	Chr4	8184562	8184961	399,	+
Srpk2	-14.3	-1.32	Down	Chr4	8185709	8185959	250,	+
Orc5	-2.29	-1.14	Down	Chr4	9192590	9203441	33,111,105,	+
Reln	-12.5	-1.33	Down	Chr4	9773358	9774008	650,	+
Napepld	-12	-0.633	Down	Chr4	10002610	10002959	349,	+
Grm3	-0.000573	-1.01	Down	Chr4	21317059	21317310	251,	+
Grm3	-1.65e-05	-1.68	Down	Chr4	21563869	21564220	351,	+
Grm3	-0.86	-1.55	Down	Chr4	21564967	21565317	350,	+
Dmtf1	-5.62e-05	-1.16	Down	Chr4	21899884	21900418	153,47,	+
Adam22	-0.537	-0.848	Down	Chr4	22878858	22882602	23,85,91,2,	+
Adam22	-0.672	-0.742	Down	Chr4	22970404	22980197	15,18,117,	+
Adam22	-0.948	-0.631	Down	Chr4	22998277	22998977	700,	+
Adam22	-4.34	-1.07	Down	Chr4	23000672	23000873	201,	+
Adam22	-0.00113	-0.939	Down	Chr4	23001920	23002320	400,	+
LOC100912481	-7.75	2.25	Up	Chr4	24640192	24640614	140,158,	+
Fzd1	-1.97e-06	0.866	Up	Chr4	26471913	26472213	300,	+
Fzd1	-2.31e-07	0.677	Up	Chr4	26472562	26473013	451,	+
Fzd1	-9.2e-08	0.61	Up	Chr4	26474211	26474562	351,	+
Mterf1	-8.69	0.858	Up	Chr4	27371175	27371426	251,	+
Ankib1	-4.24	-0.914	Down	Chr4	27595556	27596407	851,	+
Ppp1r9a	-1.87e-10	-0.84	Down	Chr4	30242481	30242782	301,	+
Ppp1r9a	-2.7e-09	-0.991	Down	Chr4	30243878	30244228	350,	+
LOC103692066	-6.22	-0.693	Down	Chr4	31229208	31229757	549,	+
LOC103692066	-6.22	-2.93	Down	Chr4	31230098	31230251	142,9,	+
C1galt1	-1.05e-05	-1.77	Down	Chr4	33942325	33942475	150,	+
C1galt1	-5.48e-06	-1.28	Down	Chr4	33942722	33943070	348,	+
Mios	-13.4	-0.785	Down	Chr4	34245441	34250575	157,99,194,	+
Phf14	-0.0107	-3.67	Down	Chr4	38373312	38373462	150,	+
Phf14	-2.61	-1.17	Down	Chr4	38379368	38384595	90,111,	+
Foxp2	-8.16	0.868	Up	Chr4	41913673	41938186	6,295,	+
Cav2	-1.34e-05	-1.84	Down	Chr4	44578848	44579296	448,	+
Kcnd2	-2.96e-06	-1.11	Down	Chr4	48816406	48816804	398,	+
Ptprz1	-5.53	-0.73	Down	Chr4	50124572	50129745	129,21,	+
Ptprz1	-4.61e-09	-1.49	Down	Chr4	50140066	50140366	300,	+
Klhdc10	-6.3	-0.821	Down	Chr4	57772253	57772503	250,	+
Mkln1	-1.67e-10	-1.61	Down	Chr4	58719773	58721160	63,86,	+
Ubn2	-5.16	0.859	Up	Chr4	66165187	66165488	301,	+
Ubn2	-0.548	-1.57	Down	Chr4	66239895	66240095	200,	+
Ubn2	-0.0172	-2.18	Down	Chr4	66252948	66253099	151,	+
Luc7l2	-9.24	-1.21	Down	Chr4	66350382	66350832	450,	+
Luc7l2	-9.24	-0.734	Down	Chr4	66351480	66352479	999,	+
Luc7l2	-9.44	-1	Down	Chr4	66353726	66354276	550,	+
Tmem178b	-0.00346	-0.843	Down	Chr4	68050927	68051177	250,	+
Tmem178b	-5.35	0.739	Up	Chr4	68058899	68059199	300,	+
Ccdc126	-6.78	-0.669	Down	Chr4	79001771	79002215	444,	+
Ccdc126	-0.000335	-0.962	Down	Chr4	79002312	79002658	346,	+
LOC102547399	-11	-0.64	Down	Chr4	82161167	82161564	397,	+
Mturn	-0.0702	-0.673	Down	Chr4	84871475	84871724	249,	+
Mturn	-0.000153	-1	Down	Chr4	84875001	84875151	150,	+
Avl9	-3.78	-1.24	Down	Chr4	87067493	87067694	201,	+
Avl9	-0.0386	-0.78	Down	Chr4	87067793	87068143	350,	+
Avl9	-2.35	-1.64	Down	Chr4	87069240	87069590	350,	+
Avl9	-1.45e-05	-1.39	Down	Chr4	87070238	87070538	300,	+
LOC103692137	-4.9	1.54	Up	Chr4	87277282	87277432	150,	+
Vopp1	-5.04	-0.836	Down	Chr4	88514594	88514893	299,	+
Ppm1k	-7.27	-2.33	Down	Chr4	88720325	88720476	151,	+
Herc3	-13.3	-1.41	Down	Chr4	89146581	89146732	151,	+
Herc3	-11.9	-1.32	Down	Chr4	89168450	89169050	600,	+
Smarcad1	-14.1	-0.762	Down	Chr4	95934019	95937667	29,96,118,122,135,	+
Smarcad1	-14.1	-0.855	Down	Chr4	95944148	95944299	151,	+
Gng12	-12	-1.41	Down	Chr4	97761046	97761195	149,	+
Gng12	-7.99	-1.32	Down	Chr4	97762286	97762436	150,	+
Rnf103	-0.000132	-2.21	Down	Chr4	99414746	99415143	397,	+
Ggcx	-9.39	-0.986	Down	Chr4	100292847	100293047	200,	+
LOC100910130	-5.56e-07	-3.17	Down	Chr4	104953828	104954788	31,67,62,40,	+
Loxl3	-5.93	0.756	Up	Chr4	113883365	113883713	348,	+
Rtkn	-7.32	-1.43	Down	Chr4	114833949	114835118	95,55,	+
Slc4a5	-4.53	0.651	Up	Chr4	114964322	114965181	27,122,	+
Mob1a	-2.82	-1.14	Down	Chr4	115038336	115038535	199,	+
Mob1a	-9.08e-09	-2.53	Down	Chr4	115039723	115039873	150,	+
RGD1560795	-0.101	1.32	Up	Chr4	116933573	116935970	104,95,	+
Alms1	-7.18	1	Up	Chr4	117412085	117412386	301,	+
LOC103690067	-9.09	0.962	Up	Chr4	117784969	117785932	120,78,	+
RGD1306746	-15.4	-0.594	Down	Chr4	118271321	118271472	151,	+
Aak1	-5.05	0.726	Up	Chr4	118654699	118655549	850,	+
Aak1	-3.93	-0.697	Down	Chr4	118791246	118791397	151,	+
Aak1	-3.17	-1.46	Down	Chr4	118794042	118794343	301,	+
Aak1	-3.58	0.643	Up	Chr4	118806296	118806596	300,	+
Gfpt1	-2.9	-0.84	Down	Chr4	118899495	118899695	200,	+
Gfpt1	-0.000249	-0.888	Down	Chr4	118899893	118900043	150,	+
Efcc1	-4.18	0.677	Up	Chr4	119652566	119654091	140,110,	+
Mitf	-4.92	-0.585	Down	Chr4	130332294	130342816	9,191,	+
Cntn4	-12.3	-1.1	Down	Chr4	138787277	138787477	200,	+
Trnt1	-0.423	-1.15	Down	Chr4	138861215	138865526	68,127,194,110,	+
Trnt1	-0.107	-0.938	Down	Chr4	138866810	138869067	205,643,	+
Grm7	-14.4	-0.701	Down	Chr4	142926630	143051695	34,116,	+
Thumpd3	-0.000106	-1.28	Down	Chr4	145009264	145009465	201,	+
Setd5	-14.8	-1.06	Down	Chr4	145094698	145094998	300,	+
Ift122	-3.32	0.833	Up	Chr4	147756673	147766483	118,32,	+
Rasgef1a	-5.03	-0.629	Down	Chr4	150140468	150142570	22,124,73,79,	+
Dcp1b	-16.9	0.663	Up	Chr4	151285420	151285621	201,	+
Cecr2	-5.93	-0.832	Down	Chr4	153318067	153318466	399,	+
Bcl2l13	-8.8	0.804	Up	Chr4	153435810	153436655	845,	+
Pianp	-5.05	1.62	Up	Chr4	157509309	157511232	119,31,	+
Pianp	-9.42	-0.849	Down	Chr4	157517476	157517626	150,	+
Tspan11	-8.56	0.659	Up	Chr4	160521607	160521957	350,	+
LOC689800	-1.21e-09	0.899	Up	Chr4	162480598	162483812	75,76,	+
Borcs5	-12.8	0.6	Up	Chr4	168463247	168463897	650,	+
Fam234b	-9.07	-1.32	Down	Chr4	169018274	169018573	299,	+
Lmo3	-11	-1.09	Down	Chr4	173004884	173005183	299,	+
Lyrm5	-4.45e-07	-1.56	Down	Chr4	179482151	179482300	149,	+
Sspn	-13.5	-0.886	Down	Chr4	180322562	180322762	200,	+
Fgfr1op2	-3.21e-07	-1.02	Down	Chr4	180907416	180907762	346,	+
Stk38l	-3.58e-09	-1.57	Down	Chr4	181089486	181089636	150,	+
Lmbr1	-2.37	-1.04	Down	Chr4	2116390	2116689	299,	-
LOC100909675	-3.04	0.791	Up	Chr4	7819385	7822611	246,43,40,68,	-
Kmt2e	-4.35	0.593	Up	Chr4	8212193	8223858	51,231,39,2,59,19,	-
LOC103692025	-14.8	-1.05	Down	Chr4	8369652	8369903	251,	-
Cacna2d1	-1.45	-1.62	Down	Chr4	15707423	15707624	201,	-
Cacna2d1	-0.000341	-1.3	Down	Chr4	15707822	15708323	501,	-
Cacna2d1	-0.000298	-1.92	Down	Chr4	15708672	15708873	201,	-
Pclo	-12	-0.835	Down	Chr4	16551932	16574826	31,109,111,	-
Sema3e	-4.64	0.748	Up	Chr4	17315838	17316038	200,	-
RGD1563349	-3.37e-05	-1.74	Down	Chr4	21563947	21564196	249,	-
RGD1563349	-0.639	-1.55	Down	Chr4	21564991	21565291	300,	-
Abcb4	-5.36	0.867	Up	Chr4	22134481	22134781	300,	-
Sri	-4.29	-1.48	Down	Chr4	23005103	23005352	249,	-
Sri	-4.29	-1.53	Down	Chr4	23006046	23006296	250,	-
Akap9	-4.31e-05	-1.42	Down	Chr4	27195445	27195845	400,	-
Pex1	-3.87	-0.911	Down	Chr4	27659874	27661724	49,131,20,	-
Pex1	-5.03	-0.699	Down	Chr4	27667148	27670504	35,65,100,	-
Slc25a13	-0.0655	0.774	Up	Chr4	31718795	31756957	27,54,117,	-
Rpa3	-3.04	-1.17	Down	Chr4	34279366	34281135	256,109,63,	-
Thsd7a	-2.03	-1.04	Down	Chr4	38659460	38659911	451,	-
Thsd7a	-0.00233	-0.965	Down	Chr4	38660010	38660461	451,	-
Thsd7a	-2.37	-0.596	Down	Chr4	38660860	38661510	650,	-
Tmem168	-2.44e-06	-1.38	Down	Chr4	40007008	40007208	200,	-
Iqub	-4.71e-07	1.73	Up	Chr4	51513563	51526814	116,84,	-
Wasl	-1.28e-09	-1.8	Down	Chr4	51678216	51678365	149,	-
Wasl	-0.0323	-1.61	Down	Chr4	51678661	51679206	545,	-
Wasl	-3.18	-1.01	Down	Chr4	51679700	51680245	545,	-
Tmem209	-7.67	-0.667	Down	Chr4	57797930	57805000	335,74,38,	-
Podxl	-3.23	-1.07	Down	Chr4	58829848	58830149	301,	-
Plxna4	-2.24	-0.784	Down	Chr4	59441037	59441188	151,	-
Plxna4	-3.68	-0.747	Down	Chr4	59445186	59445537	351,	-
Slc35b4	-6.03e-10	-0.849	Down	Chr4	61551986	61552136	150,	-
LOC108350691	-12.4	-1.52	Down	Chr4	62290423	62290720	297,	-
LOC500077	-4.31	-0.662	Down	Chr4	62395964	62396115	151,	-
Wdr91	-3.2e-09	-0.899	Down	Chr4	62398172	62398323	151,	-
Dgki	-0.0238	-1.2	Down	Chr4	64369010	64369161	151,	-
Zc3hav1	-8.52	-0.78	Down	Chr4	66013009	66013460	451,	-
Hipk2	-1.83e-05	-0.915	Down	Chr4	66444165	66444315	150,	-
Hipk2	-4.15	-0.639	Down	Chr4	66494654	66498530	99,87,14,	-
Zfp777	-19.2	0.617	Up	Chr4	77706168	77706867	699,	-
Zfp467	-8.11	0.893	Up	Chr4	78069568	78069918	350,	-
LOC100910678	-75.3	0.581	Up	Chr4	79015318	79015705	176,61,	-
Jazf1	-15.4	-0.762	Down	Chr4	82835379	82835580	201,	-
Fkbp14	-6.7e-09	-1.49	Down	Chr4	84753627	84753776	149,	-
Nod1	-0.0039	-0.746	Down	Chr4	85132291	85135639	48,84,68,	-
Pde1c	-4.17	-0.726	Down	Chr4	86394606	86394807	201,	-
Lancl2	-0.000488	-1.51	Down	Chr4	88525148	88525347	199,	-
Fam13a	-1.58e-05	-1.76	Down	Chr4	89183328	89183628	300,	-
Rmnd5a	-2.65	-1.04	Down	Chr4	99249357	99249557	200,	-
Rmnd5a	-2.44	-0.613	Down	Chr4	99253483	99255248	234,114,	-
Tgoln2	-1.14e-14	-1.15	Down	Chr4	100477662	100477813	151,	-
Tcf7l1	-0.00625	-1.14	Down	Chr4	100493293	100493643	350,	-
Ctnna2	-19.4	-0.646	Down	Chr4	107880910	107881410	500,	-
Wdr54	-10.8	-4.82	Down	Chr4	114850920	114851148	89,62,	-
Wdr54	-8.66	-0.864	Down	Chr4	114870538	114870689	151,	-
Gmcl1	-5.22e-05	-1.67	Down	Chr4	118495293	118495640	347,	-
Gmcl1	-7.21	-0.638	Down	Chr4	118495738	118496184	446,	-
Aplf	-8.77	-0.791	Down	Chr4	119534728	119544649	245,153,	-
Chchd4	-4.92	0.939	Up	Chr4	123109569	123109868	299,	-
Prickle2	-23	-1.21	Down	Chr4	124238316	124238466	150,	-
Prickle2	-23	-1.16	Down	Chr4	124238914	124239065	151,	-
Prickle2	-23	-0.885	Down	Chr4	124241159	124241410	251,	-
Suclg2	-3.11e-11	-0.752	Down	Chr4	127552444	127552790	346,	-
Foxp1	-11.1	1.21	Up	Chr4	131364670	131364921	251,	-
Rybp	-5.14e-13	-2.47	Down	Chr4	132689672	132689821	149,	-
Rybp	-4.21e-11	-2	Down	Chr4	132689919	132690168	249,	-
Rybp	-6.41e-06	-0.706	Down	Chr4	132692052	132692648	596,	-
Crbn	-8.46	-1.38	Down	Chr4	138865256	138865803	547,	-
Crbn	-12.4	-1.07	Down	Chr4	138869211	138871166	60,116,85,37,	-
Zfp422	-6.08e-10	-1.78	Down	Chr4	148758007	148758456	449,	-
Wnk1	-6.05	-0.978	Down	Chr4	152454353	152454753	400,	-
Ccdc77	-14	-0.849	Down	Chr4	152861263	152861512	249,	-
Rimklb	-7.33	-1.54	Down	Chr4	155258785	155259232	447,	-
Rimklb	-7.33	-0.868	Down	Chr4	155259330	155259678	348,	-
Rimklb	-10.8	-0.621	Down	Chr4	155260470	155262778	93,156,	-
C3ar1	-1.77	0.998	Up	Chr4	155684339	155684736	397,	-
Pex5	-0.000374	-3.2	Down	Chr4	156985942	156986398	96,53,	-
Eno2	-5.69e-13	4.12	Up	Chr4	157290687	157291039	84,65,	-
Kcna5	-0.445	0.793	Up	Chr4	159077194	159077537	343,	-
Tigar	-4.91	0.658	Up	Chr4	159635488	159635685	197,	-
Tead4	-7.04	0.873	Up	Chr4	161543565	161544065	500,	-
Klrk1	-8.21	0.711	Up	Chr4	163393351	163393601	250,	-
Arhgdib	-0.538	0.888	Up	Chr4	170924623	170931927	152,93,	-
Kras	-1.12e-08	-1.37	Down	Chr4	179482561	179482911	350,	-
Kras	-2.08e-06	-1.8	Down	Chr4	179483208	179483558	350,	-
Kras	-1.61e-05	-0.932	Down	Chr4	179483756	179484205	449,	-
Kras	-2.08	-1.27	Down	Chr4	179484901	179486097	1196,	-
Itpr2	-1.45	-0.653	Down	Chr4	180424550	180424701	151,	-
Tmtc1	-7.67e-05	-1.2	Down	Chr4	182621028	182621229	201,	-
Vcpip1	-1.95	0.641	Up	Chr5	9231179	9231329	150,	+
Clvs1	-5.68	-1.11	Down	Chr5	22579349	22579895	546,	+
Calb1	-5.73	-1.51	Down	Chr5	29561994	29562433	439,	+
Mmp16	-0.000974	-1.94	Down	Chr5	31814023	31814174	151,	+
Ccnc	-0.00944	-1.08	Down	Chr5	35869379	35876074	74,70,52,56,36,11,	+
Ccnc	-0.000168	-1.92	Down	Chr5	35881746	35881946	200,	+
Ccnc	-3.31e-05	-1.28	Down	Chr5	35882888	35883186	298,	+
Epha7	-6.46	1.17	Up	Chr5	43757556	43757806	250,	+
Cnr1	-0.898	-0.661	Down	Chr5	49331369	49331669	300,	+
Cnr1	-0.0595	-1.47	Down	Chr5	49332266	49332865	599,	+
Akirin2	-7.9	-0.79	Down	Chr5	50016051	50016544	493,	+
Reck	-5.31	-1.93	Down	Chr5	59414719	59414969	250,	+
Zcchc7	-10.1	0.697	Up	Chr5	60424126	60429370	10,118,423,	+
Ncbp1	-0.000233	-1.29	Down	Chr5	61766155	61766305	150,	+
Slc44a1	-0.00107	-1.87	Down	Chr5	70372022	70372272	250,	+
Slc44a1	-4.95	-1.15	Down	Chr5	70372969	70373419	450,	+
Fsd1l	-4.29e-05	-3.58	Down	Chr5	70512541	70512692	151,	+
Fsd1l	-2.77	-1.43	Down	Chr5	70516631	70516832	201,	+
Dnajc25	-2	0.663	Up	Chr5	76167644	76171375	423,213,	+
Ugcg	-0.427	-1.05	Down	Chr5	76418666	76419066	400,	+
Slc31a1	-3.58	-0.628	Down	Chr5	78248576	78248821	245,	+
Prpf4	-4.27	-0.61	Down	Chr5	78268120	78272388	80,187,88,80,15,	+
Col27a1	-8.21	0.704	Up	Chr5	79170899	79171198	299,	+
Pappa	-2.2	-1.26	Down	Chr5	81150465	81150814	349,	+
Trim32	-13.4	-1.27	Down	Chr5	81441437	81441837	400,	+
Tlr4	-5.67	0.746	Up	Chr5	82599958	82600159	201,	+
Kdm4c	-18.3	-0.745	Down	Chr5	90935844	90937633	168,132,	+
Lurap1l	-11.4	0.732	Up	Chr5	98514428	98514977	549,	+
LOC100910558	-9.09	0.63	Up	Chr5	100687838	100688136	298,	+
Adamtsl1	-7.16	-0.706	Down	Chr5	104751824	104752124	300,	+
Klhl9	-3.55e-09	-0.843	Down	Chr5	107325847	107326446	599,	+
Tek	-3.89	-0.646	Down	Chr5	113822767	113824746	98,101,	+
Foxd3	-10.2	0.739	Up	Chr5	118348173	118348423	250,	+
Raver2	-0.000218	-1.91	Down	Chr5	119981875	119982025	150,	+
Raver2	-9.52	-1.25	Down	Chr5	119982523	119982723	200,	+
Sgip1	-0.451	-1.04	Down	Chr5	122491594	122491944	350,	+
Sgip1	-1.81	-0.971	Down	Chr5	122492492	122492692	200,	+
Sgip1	-1.27	-0.946	Down	Chr5	122492841	122493490	649,	+
Sgip1	-0.00141	-1.24	Down	Chr5	122496881	122497431	550,	+
Sgip1	-4.49	-0.857	Down	Chr5	122497629	122497979	350,	+
Mier1	-10.3	-1.08	Down	Chr5	122691200	122691450	250,	+
Mier1	-10.3	-2.07	Down	Chr5	122692794	122693044	250,	+
Mier1	-10.3	-1.04	Down	Chr5	122693392	122693542	150,	+
Dab1	-14.2	-1.02	Down	Chr5	124212371	124213010	49,102,	+
Usp24	-0.00605	0.988	Up	Chr5	125952137	125957942	63,48,90,	+
Usp24	-0.00129	-0.838	Down	Chr5	125999067	125999454	99,102,	+
Spata6	-0.00123	-1.81	Down	Chr5	131803454	131803654	200,	+
Trabd2b	-7.04	0.702	Up	Chr5	133421280	133421630	350,	+
Stil	-3.2	1.47	Up	Chr5	133849964	133850115	151,	+
Mknk1	-12.5	-0.843	Down	Chr5	134730437	134730638	201,	+
Med8	-3.2	-0.904	Down	Chr5	137243728	137243978	250,	+
Slfnl1	-7.24	-1.59	Down	Chr5	139471711	139472153	101,149,	+
LOC108351025	-28.1	-0.846	Down	Chr5	139982848	139983046	198,	+
Mtf1	-21.4	-1.64	Down	Chr5	142843595	142843846	251,	+
Epha10	-6.15	-0.599	Down	Chr5	142879633	142879934	301,	+
Rspo1	-6.74e-05	0.673	Up	Chr5	143007553	143007749	196,	+
Snip1	-7.05	2.14	Up	Chr5	143063353	143064756	152,96,	+
Zbtb8os	-3.34	0.594	Up	Chr5	147535977	147540336	137,12,	+
Pum1	-0.00231	-1.66	Down	Chr5	148910428	148910678	250,	+
Pum1	-5.95e-06	-1.69	Down	Chr5	148910976	148911327	351,	+
Pum1	-6.55e-05	-0.74	Down	Chr5	148911426	148911726	300,	+
Eya3	-6.68	0.732	Up	Chr5	150850470	150855204	63,43,43,	+
Eya3	-7.21	-0.824	Down	Chr5	150912112	150912262	150,	+
Eya3	-7.21	-0.966	Down	Chr5	150914148	150914347	199,	+
Fam46b	-2.99e-09	0.786	Up	Chr5	151698254	151698451	197,	+
Pafah2	-9.73	-0.965	Down	Chr5	152635307	152635557	250,	+
Srsf10	-2.93	-1.38	Down	Chr5	154217167	154217317	150,	+
Srsf10	-0.19	-2.23	Down	Chr5	154219152	154219351	199,	+
Tcea3	-4.9	0.741	Up	Chr5	154607746	154619000	21,106,142,63,107,	+
Luzp1	-5.64	-0.63	Down	Chr5	154906898	154907048	150,	+
Usp48	-9.97	0.639	Up	Chr5	155966619	155976450	28,131,72,120,	+
Kif17	-5.65	-1.14	Down	Chr5	156645534	156648309	153,47,	+
Tmco4	-32.5	-1.1	Down	Chr5	157461023	157469877	77,73,	+
Emc1	-27.1	-2.13	Down	Chr5	157843487	157843637	150,	+
Padi2	-2.56e-12	-0.723	Down	Chr5	159470067	159470217	150,	+
Dffa	-2.65	0.653	Up	Chr5	165933698	165933847	149,	+
Rere	-20.7	-1.59	Down	Chr5	167662557	167662757	200,	+
Slc35e2b	-0.653	-0.661	Down	Chr5	173047181	173047531	350,	+
Slc35e2b	-2.33	-0.861	Down	Chr5	173048929	173049928	999,	+
Gdap1	-3.77	-0.88	Down	Chr5	1329061	1330197	1136,	-
Prex2	-1.34	-1.59	Down	Chr5	7623264	7623514	250,	-
Cspp1	-10.3	-0.927	Down	Chr5	8761541	8761741	200,	-
Sgk3	-2.39	-0.819	Down	Chr5	9047937	9048187	250,	-
Sgk3	-0.0192	-1.28	Down	Chr5	9048536	9048737	201,	-
RGD1561849	-1.45e-11	-1.33	Down	Chr5	9357114	9357460	346,	-
Pcmtd1	-0.0195	-0.828	Down	Chr5	12149082	12156938	13,137,	-
Rb1cc1	-1.08	-0.719	Down	Chr5	13035163	13035462	299,	-
Rb1cc1	-0.000352	-0.886	Down	Chr5	13035561	13038711	409,71,19,	-
Rb1cc1	-0.00874	-0.686	Down	Chr5	13059913	13060143	19,132,	-
Lypla1	-2.86e-06	-1.91	Down	Chr5	14559332	14560126	794,	-
Lypla1	-1.35e-08	-1.13	Down	Chr5	14565696	14568291	90,59,	-
Tmem68	-29.8	-0.697	Down	Chr5	16383771	16384126	302,47,	-
Plag1	-7.29	1.21	Up	Chr5	16793680	16793931	251,	-
NEWGENE_1306455	-1.52	-1.56	Down	Chr5	17640886	17641136	250,	-
Tox	-7.56	-0.745	Down	Chr5	19894449	19902471	57,291,	-
Asph	-8.1	-0.972	Down	Chr5	22579325	22579725	400,	-
Asph	-8.1	-2.42	Down	Chr5	22579824	22579974	150,	-
Plekhf2	-0.00091	-1.45	Down	Chr5	24240240	24240490	250,	-
Otud6b	-2.15e-07	-1.11	Down	Chr5	28334506	28334706	200,	-
Otud6b	-11.8	-1.3	Down	Chr5	28334953	28335102	149,	-
Cpne3	-4.93e-07	-2.25	Down	Chr5	33525803	33526052	249,	-
Cpne3	-0.0277	-0.96	Down	Chr5	33527789	33527939	150,	-
Cpne3	-6.67	-0.628	Down	Chr5	33529080	33530551	224,26,	-
Wwp1	-8.08	-1.11	Down	Chr5	33608588	33609087	499,	-
Wwp1	-8.08	-1.62	Down	Chr5	33624316	33624563	61,89,	-
Orc3	-1.14	-0.984	Down	Chr5	50020207	50020358	151,	-
Orc3	-0.00211	-1.02	Down	Chr5	50048884	50056772	3,134,114,50,	-
Zfp292	-4.59	0.637	Up	Chr5	50289308	50289508	200,	-
RGD1359108	-1.64e-07	-0.645	Down	Chr5	50666591	50666740	149,	-
Ddx58	-17.8	-1.67	Down	Chr5	56487482	56487982	500,	-
Ubap2	-0.000101	-1.44	Down	Chr5	57534154	57534353	199,	-
Fam166b	-0.000911	0.77	Up	Chr5	58883902	58884136	9,132,	-
Cd72	-1.78e-08	0.809	Up	Chr5	58948109	58948258	149,	-
Gne	-8.97	1.46	Up	Chr5	59512035	59512333	298,	-
Rnf38	-13	-2.57	Down	Chr5	59606732	59606882	150,	-
Tstd2	-10	-0.654	Down	Chr5	61716834	61720874	7,106,38,	-
Tmem245	-2.55	-0.598	Down	Chr5	73911324	73911674	350,	-
Tmem245	-8.06e-05	-1.46	Down	Chr5	73914065	73914216	151,	-
Tmem245	-0.0299	-0.906	Down	Chr5	73914314	73914714	400,	-
Tmem245	-0.0181	-0.623	Down	Chr5	73914813	73915013	200,	-
Tmem245	-4.06e-07	-1.62	Down	Chr5	73915959	73916110	151,	-
Epb41l4b	-0.311	-1.51	Down	Chr5	74033738	74033939	201,	-
Ptpn3	-7.02	-0.678	Down	Chr5	74255999	74257209	79,122,	-
Ptbp3	-1.43	-1.41	Down	Chr5	76670471	76670721	250,	-
Cdk5rap2	-3.21	-0.718	Down	Chr5	86462466	86475724	113,98,89,	-
Megf9	-2.43e-07	-1.14	Down	Chr5	86587044	86587589	545,	-
Ptprd	-27.9	-1.18	Down	Chr5	92864374	92864824	450,	-
Mpdz	-1.22	-0.69	Down	Chr5	99413383	99414082	699,	-
Mllt3	-6.51	0.598	Up	Chr5	106103596	106171624	141,72,72,100,130,76,551,	-
Elavl2	-2.41	-1.35	Down	Chr5	109499409	109499758	349,	-
Elavl2	-2.92	-0.883	Down	Chr5	109499857	109500703	846,	-
Plaa	-0.569	-1.07	Down	Chr5	113566955	113570653	71,121,101,7,	-
Jak1	-18.7	-0.879	Down	Chr5	119982502	119982752	250,	-
Mroh7	-3.77e-08	1.89	Up	Chr5	126309913	126311812	54,96,	-
Zyg11b	-2.1e-05	-1.19	Down	Chr5	127851617	127852905	64,48,88,	-
Btf3l4	-10.4	-0.872	Down	Chr5	128432148	128434880	331,60,9,	-
Elavl4	-3.63	-2.14	Down	Chr5	130001436	130001586	150,	-
Elavl4	-3.63	-1.15	Down	Chr5	130001834	130002084	250,	-
Tmem69	-2.85e-06	-1.2	Down	Chr5	135395059	135395260	201,	-
Cdc20	-3.56e-05	0.64	Up	Chr5	137264012	137264350	22,97,30,	-
RGD1564804	-3.24	0.996	Up	Chr5	138274954	138275100	146,	-
Zc3h12a	-6.17	0.773	Up	Chr5	143112488	143112688	200,	-
Ago1	-0.0972	-0.797	Down	Chr5	144448314	144448563	249,	-
Zmym4	-2.54e-05	-1.02	Down	Chr5	144878959	144879209	250,	-
S100pbp	-4.34	-0.833	Down	Chr5	147336475	147336874	399,	-
Rab42	-4.42	0.708	Up	Chr5	150483154	150483397	243,	-
Med18	-10.5	0.712	Up	Chr5	150649523	150650299	776,	-
Zfp593	-2.66	0.707	Up	Chr5	152463403	152463551	148,	-
Pdik1l	-5.4	0.615	Up	Chr5	152498234	152498978	744,	-
Fam43b	-11.9	0.597	Up	Chr5	156811253	156811454	201,	-
Igsf21	-2.12	0.833	Up	Chr5	158735554	158735702	148,	-
Crocc	-13.6	0.915	Up	Chr5	159561337	159564400	74,183,43,	-
Kazn	-1.64e-07	-1.26	Down	Chr5	160674888	160675088	200,	-
LOC108351056	-5.2e-07	0.654	Up	Chr5	162031451	162032277	406,43,	-
Tnfrsf1b	-0.000169	0.774	Up	Chr5	163136489	163137238	749,	-
Kif1b	-0.000566	-1.04	Down	Chr5	165995001	165995250	249,	-
LOC103692512	-11.3	0.79	Up	Chr5	166275255	166275401	146,	-
LOC108351061	-9.66	1.01	Up	Chr5	166983003	166983452	449,	-
H6pd	-5.02	0.646	Up	Chr5	166997476	166997677	201,	-
B3galt6	-8.29	0.585	Up	Chr5	173425064	173425412	348,	-
Crim1	-22.8	-2.27	Down	Chr6	961220	961519	299,	+
Crim1	-22.8	-1	Down	Chr6	961618	962116	498,	+
Ndufaf7	-0.00727	-0.705	Down	Chr6	1544886	1545434	548,	+
Atl2	-1.1e-05	-2.23	Down	Chr6	2609444	2609790	346,	+
Gemin6	-9.62	0.582	Up	Chr6	2908095	2911141	85,400,	+
Plekhh2	-8.96	0.895	Up	Chr6	7837460	7837611	151,	+
Ppm1b	-0.00772	-1.14	Down	Chr6	8271832	8272379	547,	+
Ppm1b	-1.96e-07	-1.37	Down	Chr6	8272825	8273075	250,	+
Rhoq	-0.136	-1.46	Down	Chr6	10566256	10566504	248,	+
Rhoq	-3.84	-1.08	Down	Chr6	10567888	10568483	595,	+
Msh6	-0.0131	-0.613	Down	Chr6	11661917	11662289	181,69,	+
Foxn2	-0.00378	-1.36	Down	Chr6	12203314	12203762	448,	+
Foxn2	-1.27e-06	-1.25	Down	Chr6	12204903	12205202	299,	+
Alkbh8	-0.785	-1.99	Down	Chr6	18949573	18949724	151,	+
Alkbh8	-2.66	-1.63	Down	Chr6	18952322	18952473	151,	+
Alk	-3.75	0.634	Up	Chr6	23202795	23202995	200,	+
LOC108351181	-4.7	-1.1	Down	Chr6	23213714	23214303	589,	+
Lbh	-13.7	-0.981	Down	Chr6	24183867	24184017	150,	+
Dnmt3a	-9.16	-1.02	Down	Chr6	28344951	28345202	251,	+
Dnajc27	-1.35	-0.791	Down	Chr6	28542317	28542567	250,	+
Dnajc27	-9.27e-05	-1.55	Down	Chr6	28543163	28543313	150,	+
Ldah	-5.63	0.584	Up	Chr6	33489986	33490335	349,	+
Pum2	-2e-09	-1.46	Down	Chr6	33857684	33860338	3,135,13,	+
Pum2	-8.22e-06	-1.28	Down	Chr6	33863653	33863953	300,	+
Pum2	-0.000773	-1.53	Down	Chr6	33864051	33864748	697,	+
Nbas	-8.45	-0.889	Down	Chr6	38682495	38714074	3,148,	+
Rock2	-1.82e-13	-1.56	Down	Chr6	42287373	42287822	449,	+
Asap2	-3.31	-1.37	Down	Chr6	43346263	43346464	201,	+
Asap2	-3.31	-1.27	Down	Chr6	43347061	43347211	150,	+
Asap2	-1.42	-0.663	Down	Chr6	43347907	43348506	599,	+
Cmpk2	-1.49e-07	-1.08	Down	Chr6	45693923	45694524	601,	+
Sh3yl1	-22.2	-0.993	Down	Chr6	49876731	49894193	52,79,16,	+
Ccdc71l	-0.00487	-1.28	Down	Chr6	51665144	51665345	201,	+
Atxn7l1	-10.9	0.623	Up	Chr6	52679204	52679654	450,	+
Snx13	-5.63e-08	-1.58	Down	Chr6	54589325	54589525	200,	+
Snx13	-1.51e-07	-1.87	Down	Chr6	54589624	54589974	350,	+
Snx13	-8.29e-08	-2.09	Down	Chr6	54590819	54591218	399,	+
Snx13	-8.11e-11	-1.16	Down	Chr6	54591317	54591467	150,	+
Ispd	-6.91	-1.54	Down	Chr6	56158621	56158771	150,	+
Dgkb	-6.07	-0.591	Down	Chr6	57839666	57961178	83,161,5,	+
Dgkb	-0.00471	-2.6	Down	Chr6	58275250	58275400	150,	+
Dgkb	-3.32	-1.44	Down	Chr6	58275498	58275747	249,	+
Dgkb	-4.91	-0.907	Down	Chr6	58276789	58277087	298,	+
Etv1	-4.83	-1.07	Down	Chr6	58553768	58554167	399,	+
Pnpla8	-6.37	-0.828	Down	Chr6	64286380	64286629	249,	+
Nrcam	-2.36e-06	-1.23	Down	Chr6	64866760	64867060	300,	+
Arhgap5	-3.67e-06	-1.62	Down	Chr6	73406959	73408254	1295,	+
Akap6	-0.995	0.669	Up	Chr6	73553210	73645584	92,59,	+
Akap6	-5.72	-0.872	Down	Chr6	73988997	73989247	250,	+
Akap6	-1.87e-09	-1.09	Down	Chr6	73989645	73989996	351,	+
Akap6	-2.96	-0.666	Down	Chr6	73990993	73991393	400,	+
Srp54a	-7.1e-10	-0.713	Down	Chr6	76033822	76034172	350,	+
Fam177a1	-3	-0.596	Down	Chr6	76054722	76054971	249,	+
Fam179b	-2.15	-0.768	Down	Chr6	86778985	86779286	301,	+
Fam179b	-0.0022	-1.32	Down	Chr6	86779434	86779585	151,	+
Fam179b	-0.00011	-1.19	Down	Chr6	86779834	86780034	200,	+
Frmd6	-5.82	0.644	Up	Chr6	93356090	93356640	550,	+
Daam1	-25.3	-0.779	Down	Chr6	94738575	94738976	401,	+
Pcnx4	-12.9	-1.05	Down	Chr6	95449987	95450739	123,27,	+
Hif1a	-0.000399	-1.17	Down	Chr6	96854769	96855165	396,	+
Syne2	-1.16	0.727	Up	Chr6	98974656	98977245	122,102,27,	+
Syne2	-3.96	0.888	Up	Chr6	99022071	99025078	39,183,29,	+
Gphn	-11.8	-0.586	Down	Chr6	101858324	101858573	249,	+
Mpp5	-1e-05	-1.8	Down	Chr6	102026822	102027121	299,	+
Mpp5	-0.662	-0.987	Down	Chr6	102027319	102027966	647,	+
Mpp5	-5.22e-08	-2.15	Down	Chr6	102028064	102028214	150,	+
Mpp5	-0.219	-0.749	Down	Chr6	102028611	102029208	597,	+
Mpp5	-2.37e-08	-1.19	Down	Chr6	102029456	102029606	150,	+
Rad51b	-7.11	-2.08	Down	Chr6	103018035	103018185	150,	+
Pcnx1	-0.0263	-1.51	Down	Chr6	105744128	105744279	151,	+
Rbm25	-5.92	0.84	Up	Chr6	107135192	107147260	83,186,54,84,92,	+
Rbm25	-2.06e-05	-1.34	Down	Chr6	107165088	107165488	400,	+
Papln	-7.38	-1.31	Down	Chr6	107278915	107279066	151,	+
Ptgr2	-6.53	-1.37	Down	Chr6	108029958	108030158	200,	+
Bbof1	-6.44	-0.787	Down	Chr6	108146566	108146915	349,	+
Bbof1	-6.44	-1.94	Down	Chr6	108147411	108149265	216,134,	+
LOC102549675	-4.46	-0.954	Down	Chr6	109167561	109168212	651,	+
LOC102549675	-4.92	-0.732	Down	Chr6	109168411	109168762	351,	+
LOC102549675	-1.77	-2.09	Down	Chr6	109168861	109169012	151,	+
Esrrb	-9.57	-0.876	Down	Chr6	110458106	110458306	200,	+
Cipc	-0.0122	-2.62	Down	Chr6	110989716	110989966	250,	+
Samd15	-6.31e-05	-1.53	Down	Chr6	111235665	111235815	150,	+
Nrxn3	-10.8	-0.726	Down	Chr6	114068339	114069539	1200,	+
Gpr65	-7.55e-08	-0.605	Down	Chr6	122254669	122255169	500,	+
Zc3h14	-0.000108	-0.941	Down	Chr6	122766962	122767412	450,	+
Kcnk13	-9.95	1.11	Up	Chr6	123974600	123974750	150,	+
Cpsf2	-8.99e-08	-1.89	Down	Chr6	125896740	125896991	251,	+
[truncated: 611 more rows]
