# Supplementary material for: Transcriptome-Wide N6-Methyladenosine Methylome Alteration in the Rat Spinal Cord After Acute Traumatic Spinal Cord Injury
Source: Front Neurosci. 2022 May 30;16:848119. doi: 10.3389/fnins.2022.848119 (PMC9189298; doi:10.3389/fnins.2022.848119)
Supplement: Supplementary file 6 [file Table_6.xlsx]

## Sheet: Sheet1
Table S6. The detailed information of significantly changed mRNA
Gene name	P-value	Log2(fold-change)	Up/Down	Product	GO ID	GO term	Pathway	Pathway description
A2m	8.88323e-27	2.40697	Up	alpha-2-macroglobulin	GO:0051384,GO:0019966,GO:0002438,GO:1990402,GO:0034695,GO:0004866,GO:0042803,GO:0004867,GO:0005102,GO:0005615,GO:0006953,GO:0007584,GO:0043120,GO:0009611,GO:0048306,GO:0010037,GO:0048403,GO:0010951,GO:0048406,GO:0019838,GO:0001553,GO:0048863,GO:0019899,GO:0001869,GO:0051289,GO:0019959,GO:0002020	response to glucocorticoid|interleukin-1 binding|acute inflammatory response to antigenic stimulus|embryonic liver development|response to prostaglandin E|endopeptidase inhibitor activity|protein homodimerization activity|serine-type endopeptidase inhibitor activity|signaling receptor binding|extracellular space|acute-phase response|response to nutrient|tumor necrosis factor binding|response to w…	rno04610	Complement and coagulation cascades
A3galt2	2.24388e-10	1.28662	Up	alpha 1,3-galactosyltransferase 2	GO:0046872,GO:0005794,GO:0047276,GO:0005975,GO:0006688,GO:0016021,GO:0016757,GO:0030259,GO:0031982,GO:0001962,GO:0032580,GO:0033580	metal ion binding|Golgi apparatus|N-acetyllactosaminide 3-alpha-galactosyltransferase activity|carbohydrate metabolic process|glycosphingolipid biosynthetic process|integral component of membrane|transferase activity, transferring glycosyl groups|lipid glycosylation|vesicle|alpha-1,3-galactosyltransferase activity|Golgi cisterna membrane|protein galactosylation at cell surface	rno00603	Glycosphingolipid biosynthesis - globo and isoglobo series
Aacs	4.53846e-11	-1.36392	Down	acetoacetyl-CoA synthetase	GO:0047760,GO:0005829,GO:0050872,GO:0006631,GO:0060612,GO:0007584,GO:0010243,GO:0014070,GO:0014074,GO:0030729,GO:0071333,GO:0071394,GO:0032024,GO:0071397,GO:0034201,GO:0042493,GO:0001889,GO:0042594,GO:0005524,GO:0045471	butyrate-CoA ligase activity|cytosol|white fat cell differentiation|fatty acid metabolic process|adipose tissue development|response to nutrient|response to organonitrogen compound|response to organic cyclic compound|response to purine-containing compound|acetoacetate-CoA ligase activity|cellular response to glucose stimulus|cellular response to testosterone stimulus|positive regulation of insuli…	rno00650,rno00280	Butanoate metabolism|Valine, leucine and isoleucine degradation
Aak1	1.51562e-06	-0.706089	Down	AP2 associated kinase 1	GO:0005905,GO:0006468,GO:0006897,GO:0019897,GO:0045747,GO:0030100,GO:0046777,GO:0031252,GO:0050821,GO:0032880,GO:0071439,GO:2000369,GO:0004672,GO:0004674,GO:0005112,GO:0005524,GO:0005634,GO:0005737,GO:0035612,GO:0043195	clathrin-coated pit|protein phosphorylation|endocytosis|extrinsic component of plasma membrane|positive regulation of Notch signaling pathway|regulation of endocytosis|protein autophosphorylation|cell leading edge|protein stabilization|regulation of protein localization|clathrin complex|regulation of clathrin-dependent endocytosis|protein kinase activity|protein serine/threonine kinase activity|N…
Aanat	0.00220254	-1.69106	Down	aralkylamine N-acetyltransferase	GO:0051592,GO:0032868,GO:0009416,GO:0004059,GO:0071320,GO:0034097,GO:0009648,GO:0034695,GO:0010043,GO:0004060,GO:0071889,GO:0043153,GO:0005737,GO:0005829,GO:0014070,GO:0006474,GO:0046688,GO:0030187,GO:0048471,GO:0007623,GO:0051412,GO:0051591	response to calcium ion|response to insulin|response to light stimulus|aralkylamine N-acetyltransferase activity|cellular response to cAMP|response to cytokine|photoperiodism|response to prostaglandin E|response to zinc ion|arylamine N-acetyltransferase activity|14-3-3 protein binding|entrainment of circadian clock by photoperiod|cytoplasm|cytosol|response to organic cyclic compound|N-terminal pr…	rno00380	Tryptophan metabolism
Aass	0.0298441	-0.585287	Down	aminoadipate-semialdehyde synthase	GO:0055114,GO:0005737,GO:0005739,GO:0006091,GO:0008150,GO:0019477,GO:0019878,GO:0033512,GO:0043231,GO:0047130,GO:0003674,GO:0047131,GO:0004753,GO:0005575	oxidation-reduction process|cytoplasm|mitochondrion|generation of precursor metabolites and energy|biological_process|L-lysine catabolic process|lysine biosynthetic process via aminoadipic acid|L-lysine catabolic process to acetyl-CoA via saccharopine|intracellular membrane-bounded organelle|saccharopine dehydrogenase (NADP+, L-lysine-forming) activity|molecular_function|saccharopine dehydrogenas…	rno00310	Lysine degradation
Abca1	1.97246e-40	3.14672	Up	ATP binding cassette subfamily A member 1	GO:0006911,GO:0007040,GO:0007186,GO:0007189,GO:0007584,GO:0008203,GO:0008509,GO:0032367,GO:0009897,GO:0032489,GO:0009986,GO:0033344,GO:0010875,GO:0033700,GO:0034185,GO:0034186,GO:0034188,GO:0043231,GO:0034364,GO:0043691,GO:0034380,GO:0045121,GO:0034616,GO:0045332,GO:0045335,GO:0048471,GO:0050702,GO:0002790,GO:0051117,GO:0005102,GO:0055091,GO:0005524,GO:0060155,GO:0005548,GO:0005794,GO:0005886,GO:…	phagocytosis, engulfment|lysosome organization|G-protein coupled receptor signaling pathway|adenylate cyclase-activating G-protein coupled receptor signaling pathway|response to nutrient|cholesterol metabolic process|anion transmembrane transporter activity|intracellular cholesterol transport|external side of plasma membrane|regulation of Cdc42 protein signal transduction|cell surface|cholesterol…	rno02010,rno04975,rno04979	ABC transporters|Fat digestion and absorption|Cholesterol metabolism
Abca5	2.24558e-05	-0.939424	Down	ATP binding cassette subfamily A member 5	GO:0034375,GO:0005764,GO:0005765,GO:0042626,GO:0005770,GO:0005794,GO:0006869,GO:0010745,GO:0043231,GO:0015918,GO:0055085,GO:0016021,GO:0031902,GO:0000139,GO:0033344,GO:0005524	high-density lipoprotein particle remodeling|lysosome|lysosomal membrane|ATPase activity, coupled to transmembrane movement of substances|late endosome|Golgi apparatus|lipid transport|negative regulation of macrophage derived foam cell differentiation|intracellular membrane-bounded organelle|sterol transport|transmembrane transport|integral component of membrane|late endosome membrane|Golgi membr…	rno02010	ABC transporters
Abca7	0.000463738	-0.677363	Down	ATP binding cassette subfamily A member 7	GO:0006869,GO:0006909,GO:0007613,GO:0009986,GO:0010008,GO:0033700,GO:0010875,GO:0034188,GO:0016020,GO:0034380,GO:0034504,GO:0070374,GO:0090554,GO:0038027,GO:0090556,GO:1900223,GO:1901076,GO:0000139,GO:1902430,GO:0001891,GO:1902995,GO:0005524,GO:0005548,GO:0005622,GO:0005794,GO:0005886,GO:0016021,GO:0016324,GO:0016887,GO:0018149,GO:0030054,GO:0032587,GO:0042626,GO:0033344,GO:0042985,GO:0043231,GO:…	lipid transport|phagocytosis|memory|cell surface|endosome membrane|phospholipid efflux|positive regulation of cholesterol efflux|apolipoprotein A-I receptor activity|membrane|high-density lipoprotein particle assembly|protein localization to nucleus|positive regulation of ERK1 and ERK2 cascade|phosphatidylcholine-translocating ATPase activity|apolipoprotein A-I-mediated signaling pathway|phosphat…	rno02010	ABC transporters
Abca9	0.0068256	0.927776	Up	ATP binding cassette subfamily A member 9	GO:0006869,GO:0008150,GO:0016021,GO:0042626,GO:0043231,GO:0055085,GO:0003674,GO:0005524,GO:0005575	lipid transport|biological_process|integral component of membrane|ATPase activity, coupled to transmembrane movement of substances|intracellular membrane-bounded organelle|transmembrane transport|molecular_function|ATP binding|cellular_component	rno02010	ABC transporters
Abcb4	3.94824e-06	0.886802	Up	ATP binding cassette subfamily B member 4	GO:0005925,GO:0006855,GO:0008525,GO:0015629,GO:0042626,GO:0016020,GO:0016021,GO:0042908,GO:0045121,GO:0045332,GO:0046581,GO:1901557,GO:0051384,GO:0055085,GO:1903413,GO:0055088,GO:2001140,GO:0000139,GO:0005515,GO:0005524,GO:0005654,GO:0005737,GO:0005829,GO:0005886,GO:0016324,GO:0030136,GO:0032376,GO:0032782,GO:0061092,GO:0042493,GO:0090554,GO:0099038,GO:0099040	focal adhesion|drug transmembrane transport|phosphatidylcholine transporter activity|actin cytoskeleton|ATPase activity, coupled to transmembrane movement of substances|membrane|integral component of membrane|xenobiotic transport|membrane raft|phospholipid translocation|intercellular canaliculus|response to fenofibrate|response to glucocorticoid|transmembrane transport|cellular response to bile a…	rno02010,rno04976	ABC transporters|Bile secretion
Abcb9	0.00240943	-0.663915	Down	ATP binding cassette subfamily B member 9	GO:0055085,GO:0022857,GO:0005764,GO:0030176,GO:0005765,GO:0005769,GO:0005783,GO:0008150,GO:0015031,GO:0042626,GO:0015440,GO:0042803,GO:0015833,GO:0002474,GO:0043190,GO:0016021,GO:0005524,GO:0043231	transmembrane transport|transmembrane transporter activity|lysosome|integral component of endoplasmic reticulum membrane|lysosomal membrane|early endosome|endoplasmic reticulum|biological_process|protein transport|ATPase activity, coupled to transmembrane movement of substances|peptide-transporting ATPase activity|protein homodimerization activity|peptide transport|antigen processing and presenta…	rno02010,rno04142	ABC transporters|Lysosome
Abcc2	0.000889393	-1.32757	Down	ATP binding cassette subfamily C member 2	GO:0009986,GO:0015694,GO:0015711,GO:0015722,GO:0015732,GO:0016020,GO:0043627,GO:0046581,GO:0016324,GO:0046685,GO:0048545,GO:0055085,GO:0070327,GO:0071222,GO:0071347,GO:0071354,GO:0071356,GO:0005515,GO:0005524,GO:0005887,GO:0006855,GO:0006979,GO:0007565,GO:0008514,GO:0009408,GO:0016999,GO:0019904,GO:0030644,GO:0031427,GO:0031526,GO:0032496,GO:0071549,GO:0033762,GO:0097327,GO:0042493,GO:1901086,GO:…	cell surface|mercury ion transport|organic anion transport|canalicular bile acid transport|prostaglandin transport|membrane|response to estrogen|intercellular canaliculus|apical plasma membrane|response to arsenic-containing substance|response to steroid hormone|transmembrane transport|thyroid hormone transport|cellular response to lipopolysaccharide|cellular response to interleukin-1|cellular re…	rno02010,rno04976,rno01524,rno01523	ABC transporters|Bile secretion|Platinum drug resistance|Antifolate resistance
Abcc3	1.92204e-08	1.49473	Up	ATP binding cassette subfamily C member 3	GO:0032496,GO:0006855,GO:0042626,GO:0008559,GO:0010033,GO:0010243,GO:0014070,GO:0015238,GO:0015432,GO:0015722,GO:0042908,GO:0015893,GO:0055085,GO:0016020,GO:0016021,GO:0005524,GO:0016323,GO:0005887,GO:0032355	response to lipopolysaccharide|drug transmembrane transport|ATPase activity, coupled to transmembrane movement of substances|xenobiotic transmembrane transporting ATPase activity|response to organic substance|response to organonitrogen compound|response to organic cyclic compound|drug transmembrane transporter activity|bile acid-exporting ATPase activity|canalicular bile acid transport|xenobiotic…	rno02010,rno04976,rno01523	ABC transporters|Bile secretion|Antifolate resistance
Abcd1	3.11641e-05	0.740648	Up	ATP binding cassette subfamily D member 1	GO:0042758,GO:0005524,GO:0042760,GO:0005737,GO:0042802,GO:0005777,GO:0005778,GO:0005779,GO:0042803,GO:0006635,GO:0048471,GO:0007031,GO:0055085,GO:0015910,GO:0016887,GO:0005324,GO:0019899,GO:0005515,GO:0042626	long-chain fatty acid catabolic process|ATP binding|very long-chain fatty acid catabolic process|cytoplasm|identical protein binding|peroxisome|peroxisomal membrane|integral component of peroxisomal membrane|protein homodimerization activity|fatty acid beta-oxidation|perinuclear region of cytoplasm|peroxisome organization|transmembrane transport|peroxisomal long-chain fatty acid import|ATPase act…	rno02010,rno04146	ABC transporters|Peroxisome
Abcd2	0.000114562	-0.798392	Down	ATP binding cassette subfamily D member 2	GO:0005777,GO:0005778,GO:0006635,GO:0016021,GO:0032000,GO:0042626,GO:0042760,GO:0042803,GO:0000038,GO:0005524,GO:0055085	peroxisome|peroxisomal membrane|fatty acid beta-oxidation|integral component of membrane|positive regulation of fatty acid beta-oxidation|ATPase activity, coupled to transmembrane movement of substances|very long-chain fatty acid catabolic process|protein homodimerization activity|very long-chain fatty acid metabolic process|ATP binding|transmembrane transport	rno02010,rno04146	ABC transporters|Peroxisome
Abcg3	0.014827	0.880042	Up	ATP-binding cassette, subfamily G (WHITE), member 3
Abcg3l1	0.0119873	0.665914	Up	ATP-binding cassette, subfamily G (WHITE), member 3-like 1	GO:0016021,GO:0016324,GO:0016887,GO:0017127,GO:0033344,GO:0042626,GO:0043235,GO:0055085,GO:0005524,GO:0005886,GO:0006855	integral component of membrane|apical plasma membrane|ATPase activity|cholesterol transporter activity|cholesterol efflux|ATPase activity, coupled to transmembrane movement of substances|receptor complex|transmembrane transport|ATP binding|plasma membrane|drug transmembrane transport	rno02010	ABC transporters
Abcg3l3	0.035721	0.665686	Up	ATP-binding cassette, subfamily G (WHITE), member 3-like 3	GO:0016021,GO:0016324,GO:0017127,GO:0033344,GO:0042626,GO:0043235,GO:0055085,GO:0005524,GO:0005886,GO:0006855	integral component of membrane|apical plasma membrane|cholesterol transporter activity|cholesterol efflux|ATPase activity, coupled to transmembrane movement of substances|receptor complex|transmembrane transport|ATP binding|plasma membrane|drug transmembrane transport
Abcg3l4	0.0194866	0.715505	Up	ATP-binding cassette, subfamily G (WHITE), member 3-like 4
Abcg4	2.78735e-06	-0.793921	Down	ATP binding cassette subfamily G member 4	GO:0017127,GO:0030301,GO:0033344,GO:0034041,GO:0042626,GO:0042803,GO:0046982,GO:0055085,GO:1990830,GO:0005524,GO:0005886,GO:0016021	cholesterol transporter activity|cholesterol transport|cholesterol efflux|sterol-transporting ATPase activity|ATPase activity, coupled to transmembrane movement of substances|protein homodimerization activity|protein heterodimerization activity|transmembrane transport|cellular response to leukemia inhibitory factor|ATP binding|plasma membrane|integral component of membrane	rno02010	ABC transporters
Abcg5	0.0181602	1.51979	Up	ATP binding cassette subfamily G member 5	GO:0046982,GO:0042632,GO:0017127,GO:0005887,GO:0055085,GO:0043190,GO:0033344,GO:0006855,GO:0007584,GO:0043235,GO:0007588,GO:0010212,GO:0010949,GO:0015238,GO:0016020,GO:0042493,GO:0016324,GO:0045177,GO:0042626,GO:0045796,GO:0005524,GO:0046872,GO:0016887,GO:0005886	protein heterodimerization activity|cholesterol homeostasis|cholesterol transporter activity|integral component of plasma membrane|transmembrane transport|ATP-binding cassette (ABC) transporter complex|cholesterol efflux|drug transmembrane transport|response to nutrient|receptor complex|excretion|response to ionizing radiation|negative regulation of intestinal phytosterol absorption|drug transmem…	rno02010,rno04976,rno04975,rno04979	ABC transporters|Bile secretion|Fat digestion and absorption|Cholesterol metabolism
Abhd8	0.0033245	-0.687471	Down	abhydrolase domain containing 8	GO:0016787	hydrolase activity
Abi3	5.9117e-16	1.60135	Up	ABI family, member 3	GO:0018108,GO:0030027,GO:0030334,GO:0042802,GO:0005622,GO:0005737	peptidyl-tyrosine phosphorylation|lamellipodium|regulation of cell migration|identical protein binding|intracellular|cytoplasm
Abi3bp	5.81891e-08	1.4916	Up	ABI family member 3 binding protein	GO:0005578,GO:0005614,GO:0005615,GO:0008201,GO:0010811,GO:0030198,GO:0031012,GO:0005518,GO:0005539,GO:0005576	proteinaceous extracellular matrix|interstitial matrix|extracellular space|heparin binding|positive regulation of cell-substrate adhesion|extracellular matrix organization|extracellular matrix|collagen binding|glycosaminoglycan binding|extracellular region
Abracl	3.99341e-08	1.13553	Up	ABRA C-terminal like	GO:1902531,GO:0003779,GO:0015629,GO:0032970	regulation of intracellular signal transduction|actin binding|actin cytoskeleton|regulation of actin filament-based process
Acan	0.00150129	-0.810527	Down	aggrecan	GO:0005540,GO:0005578,GO:0005604,GO:0005615,GO:0014070,GO:0021510,GO:0030166,GO:0007155,GO:0030199,GO:0030246,GO:0030336,GO:0031012,GO:0001501,GO:0001502,GO:0001503,GO:0002063,GO:0005201,GO:0005509,GO:0007417,GO:0007507,GO:0009314,GO:0009612,GO:0009629,GO:0042493,GO:0009749,GO:0043005,GO:0010259,GO:0043025,GO:0010447,GO:0060591,GO:0071363,GO:0072534	hyaluronic acid binding|proteinaceous extracellular matrix|basement membrane|extracellular space|response to organic cyclic compound|spinal cord development|proteoglycan biosynthetic process|cell adhesion|collagen fibril organization|carbohydrate binding|negative regulation of cell migration|extracellular matrix|skeletal system development|cartilage condensation|ossification|chondrocyte developme…
Acap1	0.0143143	0.79327	Up	ArfGAP with coiled-coil, ankyrin repeat and PH domains 1	GO:0005829,GO:0016020,GO:0016192,GO:0031267,GO:0032012,GO:0043231,GO:0043547,GO:0046872,GO:0005096,GO:0005737	cytosol|membrane|vesicle-mediated transport|small GTPase binding|regulation of ARF protein signal transduction|intracellular membrane-bounded organelle|positive regulation of GTPase activity|metal ion binding|GTPase activator activity|cytoplasm	rno04144	Endocytosis
Acat2	1.75511e-09	-1.27276	Down	acetyl-CoA acetyltransferase 2	GO:0031670,GO:0003988,GO:0045797,GO:0005634,GO:0046952,GO:0005730,GO:0005737,GO:0005739,GO:0005777,GO:0005829,GO:0071398,GO:0006635,GO:0006695,GO:0007420,GO:0001889,GO:0016747,GO:0003985,GO:0019408	cellular response to nutrient|acetyl-CoA C-acyltransferase activity|positive regulation of intestinal cholesterol absorption|nucleus|ketone body catabolic process|nucleolus|cytoplasm|mitochondrion|peroxisome|cytosol|cellular response to fatty acid|fatty acid beta-oxidation|cholesterol biosynthetic process|brain development|liver development|transferase activity, transferring acyl groups other tha…	rno00620,rno00630,rno00640,rno00650,rno00071,rno00072,rno00280,rno00310,rno00380,rno00900,rno04975	Pyruvate metabolism|Glyoxylate and dicarboxylate metabolism|Propanoate metabolism|Butanoate metabolism|Fatty acid degradation|Synthesis and degradation of ketone bodies|Valine, leucine and isoleucine degradation|Lysine degradation|Tryptophan metabolism|Terpenoid backbone biosynthesis|Fat digestion and absorption
Acat2l1	3.75447e-10	-1.25921	Down	acetyl-CoA acetyltransferase 2-like 1	GO:0016747	transferase activity, transferring acyl groups other than amino-acyl groups
Ache	1.01019e-06	-0.96568	Down	acetylcholinesterase	GO:0004104,GO:0005518,GO:0005576,GO:0005605,GO:0006581,GO:0005615,GO:0005635,GO:0007155,GO:0007416,GO:0008291,GO:0030425,GO:0009897,GO:0030673,GO:0009986,GO:0031225,GO:0031594,GO:0031623,GO:0001507,GO:0043621,GO:0033265,GO:0001919,GO:0042166,GO:0044306,GO:0002076,GO:0045202,GO:0003990,GO:0045211,GO:0045212,GO:0048237,GO:0048471,GO:0005737,GO:0005788,GO:0005791,GO:0005794,GO:0005886,GO:0016020,GO:…	cholinesterase activity|collagen binding|extracellular region|basal lamina|acetylcholine catabolic process|extracellular space|nuclear envelope|cell adhesion|synapse assembly|acetylcholine metabolic process|dendrite|external side of plasma membrane|axolemma|cell surface|anchored component of membrane|neuromuscular junction|receptor internalization|acetylcholine catabolic process in synaptic cleft…	rno00564,rno04725	Glycerophospholipid metabolism|Cholinergic synapse
Acly	1.57121e-05	-0.754562	Down	ATP citrate lyase	GO:0006633,GO:0006085,GO:0003878,GO:0005524,GO:0008610,GO:0006101,GO:0005654,GO:0005737,GO:0005829,GO:0005886,GO:0009346,GO:0006107,GO:0016829,GO:0006084,GO:0046872,GO:0006629,GO:0048037	fatty acid biosynthetic process|acetyl-CoA biosynthetic process|ATP citrate synthase activity|ATP binding|lipid biosynthetic process|citrate metabolic process|nucleoplasm|cytoplasm|cytosol|plasma membrane|citrate lyase complex|oxaloacetate metabolic process|lyase activity|acetyl-CoA metabolic process|metal ion binding|lipid metabolic process|cofactor binding	rno00020	Citrate cycle (TCA cycle)
Acot11	0.00135673	-0.704593	Down	acyl-CoA thioesterase 11	GO:0006637,GO:0008289,GO:0009266,GO:0009409,GO:0047617,GO:0005829,GO:0006631	acyl-CoA metabolic process|lipid binding|response to temperature stimulus|response to cold|acyl-CoA hydrolase activity|cytosol|fatty acid metabolic process
Acot13	0.00106085	-0.691031	Down	acyl-CoA thioesterase 13	GO:0047617,GO:0051289,GO:0005737,GO:0005739	acyl-CoA hydrolase activity|protein homotetramerization|cytoplasm|mitochondrion
Acot7	7.1331e-05	-0.695624	Down	acyl-CoA thioesterase 7	GO:1900535,GO:0042802,GO:0005829,GO:0042803,GO:0043005,GO:0006631,GO:0006637,GO:0009062,GO:0015937,GO:0044297,GO:0016290,GO:0047617,GO:0016787,GO:0051792,GO:0036042,GO:0000062,GO:0052689,GO:0036114,GO:0005654,GO:0102991,GO:0036116	palmitic acid biosynthetic process|identical protein binding|cytosol|protein homodimerization activity|neuron projection|fatty acid metabolic process|acyl-CoA metabolic process|fatty acid catabolic process|coenzyme A biosynthetic process|cell body|palmitoyl-CoA hydrolase activity|acyl-CoA hydrolase activity|hydrolase activity|medium-chain fatty acid biosynthetic process|long-chain fatty acyl-CoA …	rno00062,rno01040	Fatty acid elongation|Biosynthesis of unsaturated fatty acids
Acox2	0.00475361	1.50496	Up	acyl-CoA oxidase 2	GO:0050660,GO:0016401,GO:0005102,GO:0055088,GO:0033539,GO:0005504,GO:0071949,GO:0033540,GO:0005777,GO:1902884,GO:0005829,GO:0033791,GO:0006631,GO:0006635,GO:0010942,GO:0003995,GO:0043231,GO:0003997	flavin adenine dinucleotide binding|palmitoyl-CoA oxidase activity|signaling receptor binding|lipid homeostasis|fatty acid beta-oxidation using acyl-CoA dehydrogenase|fatty acid binding|FAD binding|fatty acid beta-oxidation using acyl-CoA oxidase|peroxisome|positive regulation of response to oxidative stress|cytosol|3alpha,7alpha,12alpha-trihydroxy-5beta-cholestanoyl-CoA 24-hydroxylase activity|f…	rno00120,rno04146,rno03320	Primary bile acid biosynthesis|Peroxisome|PPAR signaling pathway
Acoxl	0.0366694	0.969342	Up	acyl-CoA oxidase-like	GO:0006635,GO:0033539,GO:0050660,GO:0055088,GO:0071949,GO:0003995,GO:0003997,GO:0005777	fatty acid beta-oxidation|fatty acid beta-oxidation using acyl-CoA dehydrogenase|flavin adenine dinucleotide binding|lipid homeostasis|FAD binding|acyl-CoA dehydrogenase activity|acyl-CoA oxidase activity|peroxisome
Acp5	2.92002e-60	3.72211	Up	acid phosphatase 5, tartrate resistant	GO:0007162,GO:0008198,GO:0008199,GO:0032695,GO:0010043,GO:0032720,GO:0014070,GO:0016021,GO:0032929,GO:0033555,GO:0033591,GO:0060349,GO:0034097,GO:0070723,GO:0045019,GO:0001503,GO:0003993,GO:0005615,GO:0005764,GO:0016311,GO:0016787,GO:0030316,GO:0030335,GO:0032496,GO:0032691,GO:0045453,GO:0050728,GO:0050830	negative regulation of cell adhesion|ferrous iron binding|ferric iron binding|negative regulation of interleukin-12 production|response to zinc ion|negative regulation of tumor necrosis factor production|response to organic cyclic compound|integral component of membrane|negative regulation of superoxide anion generation|multicellular organismal response to stress|response to L-ascorbic acid|bone …	rno00740,rno04142,rno04380,rno05323	Riboflavin metabolism|Lysosome|Osteoclast differentiation|Rheumatoid arthritis
Acpt	2.99169e-10	3.26322	Up	acid phosphatase, testicular	GO:0016021,GO:0042476	integral component of membrane|odontogenesis
Acsl3	8.74573e-05	-0.660667	Down	acyl-CoA synthetase long-chain family member 3	GO:0019901,GO:0005524,GO:0019904,GO:0005575,GO:0034379,GO:0005741,GO:0005778,GO:0005783,GO:0005789,GO:0005794,GO:0042998,GO:0005811,GO:0044539,GO:0006633,GO:0048471,GO:0007420,GO:0051047,GO:0007584,GO:0001676,GO:0102391,GO:0014070,GO:0004467,GO:2001247,GO:0016021	protein kinase binding|ATP binding|protein domain specific binding|cellular_component|very-low-density lipoprotein particle assembly|mitochondrial outer membrane|peroxisomal membrane|endoplasmic reticulum|endoplasmic reticulum membrane|Golgi apparatus|positive regulation of Golgi to plasma membrane protein transport|lipid droplet|long-chain fatty acid import|fatty acid biosynthetic process|perinu…	rno00061,rno00071,rno04146,rno04216,rno04920,rno03320,rno04714	Fatty acid biosynthesis|Fatty acid degradation|Peroxisome|Ferroptosis|Adipocytokine signaling pathway|PPAR signaling pathway|Thermogenesis
Acsl5	0.000127721	0.619665	Up	acyl-CoA synthetase long-chain family member 5	GO:0032869,GO:0007584,GO:0004467,GO:0070723,GO:0008654,GO:0005524,GO:0102391,GO:0009744,GO:0005634,GO:2001236,GO:0005730,GO:0005739,GO:0009749,GO:0005741,GO:0010747,GO:0005743,GO:0010867,GO:0005783,GO:0015908,GO:0001676,GO:0016021,GO:0005789,GO:0003824,GO:0032000,GO:0006631	cellular response to insulin stimulus|response to nutrient|long-chain fatty acid-CoA ligase activity|response to cholesterol|phospholipid biosynthetic process|ATP binding|decanoate-CoA ligase activity|response to sucrose|nucleus|regulation of extrinsic apoptotic signaling pathway|nucleolus|mitochondrion|response to glucose|mitochondrial outer membrane|positive regulation of plasma membrane long-c…	rno00061,rno00071,rno04146,rno04216,rno04920,rno03320,rno04714	Fatty acid biosynthesis|Fatty acid degradation|Peroxisome|Ferroptosis|Adipocytokine signaling pathway|PPAR signaling pathway|Thermogenesis
Acsl6	1.22991e-05	-0.703106	Down	acyl-CoA synthetase long-chain family member 6	GO:0016021,GO:0007405,GO:0001676,GO:0019899,GO:0007584,GO:0004467,GO:0032869,GO:0008654,GO:0042803,GO:0005524,GO:0005634,GO:0009629,GO:0005739,GO:0010747,GO:0005741,GO:0048545,GO:0010867,GO:0005778,GO:0048666,GO:0010976,GO:0005789,GO:0001666,GO:0102391,GO:0015908,GO:0006641,GO:0016020	integral component of membrane|neuroblast proliferation|long-chain fatty acid metabolic process|enzyme binding|response to nutrient|long-chain fatty acid-CoA ligase activity|cellular response to insulin stimulus|phospholipid biosynthetic process|protein homodimerization activity|ATP binding|nucleus|response to gravity|mitochondrion|positive regulation of plasma membrane long-chain fatty acid tran…	rno00061,rno00071,rno04146,rno04216,rno04920,rno03320,rno04714	Fatty acid biosynthesis|Fatty acid degradation|Peroxisome|Ferroptosis|Adipocytokine signaling pathway|PPAR signaling pathway|Thermogenesis
Acsm5	1.9166e-07	0.910138	Up	acyl-CoA synthetase medium-chain family member 5	GO:0004321,GO:0005524,GO:0005525,GO:0005575,GO:0005759,GO:0006633,GO:0006637,GO:0008150,GO:0015645,GO:0046872,GO:0047760,GO:0003674,GO:0003824,GO:0003996	fatty-acyl-CoA synthase activity|ATP binding|GTP binding|cellular_component|mitochondrial matrix|fatty acid biosynthetic process|acyl-CoA metabolic process|biological_process|fatty acid ligase activity|metal ion binding|butyrate-CoA ligase activity|molecular_function|catalytic activity|acyl-CoA ligase activity	rno00650	Butanoate metabolism
Acss2	9.2544e-09	-1.16544	Down	acyl-CoA synthetase short-chain family member 2	GO:0005654,GO:0005737,GO:0005829,GO:0006085,GO:0008610,GO:0016021,GO:0016208,GO:0019413,GO:0019427,GO:0003987,GO:0019542,GO:0043231	nucleoplasm|cytoplasm|cytosol|acetyl-CoA biosynthetic process|lipid biosynthetic process|integral component of membrane|AMP binding|acetate biosynthetic process|acetyl-CoA biosynthetic process from acetate|acetate-CoA ligase activity|propionate biosynthetic process|intracellular membrane-bounded organelle	rno00010,rno00620,rno00640	Glycolysis / Gluconeogenesis|Pyruvate metabolism|Propanoate metabolism
Actb	6.12267e-05	0.628437	Up	actin, beta	GO:0005856,GO:0005886,GO:0005925,GO:0007409,GO:0007623,GO:0009612,GO:0032091,GO:0014069,GO:0015629,GO:0032991,GO:0035267,GO:0035902,GO:0072749,GO:0036464,GO:0097433,GO:0042802,GO:0098973,GO:0098974,GO:0001725,GO:0002102,GO:0005515,GO:0005524,GO:0005634,GO:0005829,GO:0019894,GO:0019901,GO:0030424,GO:0030863,GO:0043209,GO:0030957,GO:0045121,GO:0048870,GO:0050998,GO:0060041,GO:0071257	cytoskeleton|plasma membrane|focal adhesion|axonogenesis|circadian rhythm|response to mechanical stimulus|negative regulation of protein binding|postsynaptic density|actin cytoskeleton|protein-containing complex|NuA4 histone acetyltransferase complex|response to immobilization stress|cellular response to cytochalasin B|cytoplasmic ribonucleoprotein granule|dense body|identical protein binding|str…	rno04015,rno04390,rno04145,rno04210,rno04510,rno04520,rno04530,rno04810,rno04611,rno04670,rno04921,rno04919,rno04971,rno04714,rno05205,rno05225,rno05418,rno05410,rno05412,rno05414,rno05416,rno05132,rno05100,rno05164	Rap1 signaling pathway|Hippo signaling pathway|Phagosome|Apoptosis|Focal adhesion|Adherens junction|Tight junction|Regulation of actin cytoskeleton|Platelet activation|Leukocyte transendothelial migration|Oxytocin signaling pathway|Thyroid hormone signaling pathway|Gastric acid secretion|Thermogenesis|Proteoglycans in cancer|Hepatocellular carcinoma|Fluid shear stress and atherosclerosis|Hypertro…
Actl6b	4.26012e-05	-0.915509	Down	actin-like 6B	GO:0005634,GO:0005730,GO:0006338,GO:0006351,GO:0006355,GO:0007399,GO:0016514,GO:0021510,GO:0071565,GO:0003674,GO:0005575	nucleus|nucleolus|chromatin remodeling|transcription, DNA-templated|regulation of transcription, DNA-templated|nervous system development|SWI/SNF complex|spinal cord development|nBAF complex|molecular_function|cellular_component	rno04714,rno05225	Thermogenesis|Hepatocellular carcinoma
Actrt3	0.00331412	-2.22038	Down	actin-related protein T3	GO:0001673	male germ cell nucleus
Acvr1b	0.000259859	-0.630827	Down	activin A receptor type 1B	GO:0005887,GO:0006355,GO:0006468,GO:0007165,GO:0007417,GO:0032924,GO:0009966,GO:0032927,GO:0009986,GO:0034711,GO:0010628,GO:0038092,GO:0043235,GO:0045648,GO:0045944,GO:0046332,GO:0046545,GO:0000082,GO:0001701,GO:0001942,GO:0004674,GO:0004675,GO:0004702,GO:0005524,GO:0005829,GO:0010629,GO:0010862,GO:0016361,GO:0017002,GO:0018107,GO:0046777,GO:0019838,GO:0046872,GO:0023014,GO:0048179,GO:0030308,GO:…	integral component of plasma membrane|regulation of transcription, DNA-templated|protein phosphorylation|signal transduction|central nervous system development|activin receptor signaling pathway|regulation of signal transduction|positive regulation of activin receptor signaling pathway|cell surface|inhibin binding|positive regulation of gene expression|nodal signaling pathway|receptor complex|pos…	rno04350,rno04060,rno04550	TGF-beta signaling pathway|Cytokine-cytokine receptor interaction|Signaling pathways regulating pluripotency of stem cells
Ada	4.01244e-16	1.69375	Up	adenosine deaminase	GO:0002636,GO:0002686,GO:0002906,GO:0004000,GO:0008270,GO:0005615,GO:0005737,GO:0009168,GO:0009897,GO:0009986,GO:0010460,GO:0042542,GO:0016020,GO:0043025,GO:0030054,GO:0043066,GO:0030324,GO:0043103,GO:0043278,GO:0045187,GO:0045580,GO:0001666,GO:0048566,GO:0045582,GO:0050728,GO:0045987,GO:0001701,GO:0050850,GO:0046061,GO:0001821,GO:0050862,GO:0001829,GO:0050870,GO:0001883,GO:0060169,GO:0001889,GO:…	positive regulation of germinal center formation|negative regulation of leukocyte migration|negative regulation of mature B cell apoptotic process|adenosine deaminase activity|zinc ion binding|extracellular space|cytoplasm|purine ribonucleoside monophosphate biosynthetic process|external side of plasma membrane|cell surface|positive regulation of heart rate|response to hydrogen peroxide|membrane|…	rno00230,rno05340	Purine metabolism|Primary immunodeficiency
Adam11	7.8631e-05	-0.901629	Down	ADAM metallopeptidase domain 11	GO:0016021,GO:0004222,GO:0006508,GO:0007229	integral component of membrane|metalloendopeptidase activity|proteolysis|integrin-mediated signaling pathway
Adam12	3.05408e-10	1.52552	Up	ADAM metallopeptidase domain 12	GO:0005615,GO:0005654,GO:0005886,GO:0006508,GO:0008150,GO:0016021,GO:0017124,GO:0045766,GO:0046872,GO:0003674,GO:0004222,GO:0005575	extracellular space|nucleoplasm|plasma membrane|proteolysis|biological_process|integral component of membrane|SH3 domain binding|positive regulation of angiogenesis|metal ion binding|molecular_function|metalloendopeptidase activity|cellular_component
Adam15	5.38941e-08	0.811088	Up	ADAM metallopeptidase domain 15	GO:0070528,GO:0030308,GO:0002418,GO:0098609,GO:0030336,GO:0004222,GO:1900121,GO:0030574,GO:0005178,GO:0005615,GO:0005912,GO:0006508,GO:0006915,GO:0042246,GO:0007229,GO:0042995,GO:0008237,GO:0045087,GO:0008584,GO:0046872,GO:0009986,GO:0001525,GO:0060317,GO:0016021,GO:0001669,GO:0070062,GO:0017124,GO:0001953	protein kinase C signaling|negative regulation of cell growth|immune response to tumor cell|cell-cell adhesion|negative regulation of cell migration|metalloendopeptidase activity|negative regulation of receptor binding|collagen catabolic process|integrin binding|extracellular space|adherens junction|proteolysis|apoptotic process|tissue regeneration|integrin-mediated signaling pathway|cell project…
Adam17	8.08334e-06	0.717558	Up	ADAM metallopeptidase domain 17	GO:0005112,GO:0005138,GO:0005178,GO:0005615,GO:0006509,GO:0005737,GO:0005829,GO:0007155,GO:0007173,GO:0010977,GO:0007219,GO:0015629,GO:0007220,GO:0016020,GO:0016324,GO:0017124,GO:0001666,GO:0032587,GO:0030165,GO:0001934,GO:0032722,GO:0030183,GO:0002467,GO:0002532,GO:0033025,GO:0004222,GO:0033077,GO:0033627,GO:0048536,GO:0048679,GO:0035313,GO:0048870,GO:0050830,GO:0051088,GO:0051272,GO:0071403,GO:…	Notch binding|interleukin-6 receptor binding|integrin binding|extracellular space|membrane protein ectodomain proteolysis|cytoplasm|cytosol|cell adhesion|epidermal growth factor receptor signaling pathway|negative regulation of neuron projection development|Notch signaling pathway|actin cytoskeleton|Notch receptor processing|membrane|apical plasma membrane|SH3 domain binding|response to hypoxia|r…	rno04330,rno05010	Notch signaling pathway|Alzheimer's disease
Adam22	1.38795e-09	-0.947526	Down	ADAM metallopeptidase domain 22	GO:0014037,GO:0016021,GO:0022011,GO:0030424,GO:0042063,GO:0004222,GO:0006508,GO:0008344	Schwann cell differentiation|integral component of membrane|myelination in peripheral nervous system|axon|gliogenesis|metalloendopeptidase activity|proteolysis|adult locomotory behavior
Adam23	4.71055e-07	-0.893713	Down	ADAM metallopeptidase domain 23	GO:1990830,GO:0004222,GO:0006508,GO:0016021	cellular response to leukemia inhibitory factor|metalloendopeptidase activity|proteolysis|integral component of membrane
Adam33	8.06619e-10	2.41534	Up	ADAM metallopeptidase domain 33	GO:0006508,GO:0008150,GO:0016021,GO:0046872,GO:0003674,GO:0004222,GO:0005575	proteolysis|biological_process|integral component of membrane|metal ion binding|molecular_function|metalloendopeptidase activity|cellular_component
Adam8	2.31938e-06	1.21502	Up	ADAM metallopeptidase domain 8	GO:0005575,GO:0005737,GO:0005886,GO:0005887,GO:0006508,GO:0006954,GO:0008150,GO:0048247,GO:0008237,GO:0050729,GO:0008270,GO:0050839,GO:0009986,GO:0051044,GO:0051092,GO:0051897,GO:0070245,GO:0070820,GO:0071065,GO:0071133,GO:0000902,GO:0001525,GO:0002102,GO:0002523,GO:0002675,GO:0002693,GO:0003674,GO:0004222,GO:0005509,GO:0022407,GO:0032010,GO:0032127,GO:0033089,GO:0042581,GO:0043406,GO:0043524,GO:…	cellular_component|cytoplasm|plasma membrane|integral component of plasma membrane|proteolysis|inflammatory response|biological_process|lymphocyte chemotaxis|metallopeptidase activity|positive regulation of inflammatory response|zinc ion binding|cell adhesion molecule binding|cell surface|positive regulation of membrane protein ectodomain proteolysis|positive regulation of NF-kappaB transcription…
Adamts1	3.58829e-05	0.884707	Up	ADAM metallopeptidase with thrombospondin type 1 motif, 1	GO:0071380,GO:0030728,GO:0001822,GO:0031012,GO:0003674,GO:0031410,GO:0004222,GO:0005578,GO:0005604,GO:0006508,GO:0044691,GO:0007229,GO:0060347,GO:0008201,GO:0001542,GO:0071305,GO:0008270,GO:0071374,GO:0010976	cellular response to prostaglandin E stimulus|ovulation|kidney development|extracellular matrix|molecular_function|cytoplasmic vesicle|metalloendopeptidase activity|proteinaceous extracellular matrix|basement membrane|proteolysis|tooth eruption|integrin-mediated signaling pathway|heart trabecula formation|heparin binding|ovulation from ovarian follicle|cellular response to vitamin D|zinc ion bind…
Adamts10	0.00200951	0.615988	Up	ADAM metallopeptidase with thrombospondin type 1 motif, 10	GO:0031012,GO:0046872,GO:0001527,GO:0004222,GO:0006508	extracellular matrix|metal ion binding|microfibril|metalloendopeptidase activity|proteolysis
Adamts12	1.75562e-12	1.94906	Up	ADAM metallopeptidase with thrombospondin type 1 motif, 12	GO:1902203,GO:0007160,GO:1902548,GO:0008150,GO:2001113,GO:0016477,GO:0030167,GO:0031012,GO:0032331,GO:0046872,GO:0050727,GO:0051603,GO:0071347,GO:0071356,GO:0003674,GO:0071773,GO:0004222,GO:1901509,GO:0005575	negative regulation of hepatocyte growth factor receptor signaling pathway|cell-matrix adhesion|negative regulation of cellular response to vascular endothelial growth factor stimulus|biological_process|negative regulation of cellular response to hepatocyte growth factor stimulus|cell migration|proteoglycan catabolic process|extracellular matrix|negative regulation of chondrocyte differentiation|…
Adamts13	1.1719e-08	1.69148	Up	ADAM metallopeptidase with thrombospondin type 1 motif, 13	GO:0071222,GO:0005615,GO:0071346,GO:0071353,GO:0006508,GO:0008233,GO:0009636,GO:0014075,GO:0071356,GO:0034341,GO:0034612,GO:0035864,GO:0043171,GO:0004175,GO:0046872,GO:0070670,GO:0004222	cellular response to lipopolysaccharide|extracellular space|cellular response to interferon-gamma|cellular response to interleukin-4|proteolysis|peptidase activity|response to toxic substance|response to amine|cellular response to tumor necrosis factor|response to interferon-gamma|response to tumor necrosis factor|response to potassium ion|peptide catabolic process|endopeptidase activity|metal io…
Adamts14	0.00574514	1.00363	Up	ADAM metallopeptidase with thrombospondin type 1 motif, 14	GO:0005576,GO:0006508,GO:0008150,GO:0008233,GO:0008237,GO:0030199,GO:0046872,GO:0003674,GO:0004222,GO:0005575	extracellular region|proteolysis|biological_process|peptidase activity|metallopeptidase activity|collagen fibril organization|metal ion binding|molecular_function|metalloendopeptidase activity|cellular_component
Adamts15	1.15535e-12	1.73393	Up	ADAM metallopeptidase with thrombospondin type 1 motif, 15	GO:0005615,GO:0006508,GO:0007229,GO:0008201,GO:0008270,GO:0009986,GO:0050840,GO:0004175,GO:0004222,GO:0005578	extracellular space|proteolysis|integrin-mediated signaling pathway|heparin binding|zinc ion binding|cell surface|extracellular matrix binding|endopeptidase activity|metalloendopeptidase activity|proteinaceous extracellular matrix
Adamts16	0.000320156	1.41838	Up	ADAM metallopeptidase with thrombospondin type 1 motif, 16	GO:0006508,GO:0046872,GO:0048232,GO:1902017,GO:0001658,GO:0003073,GO:0004222	proteolysis|metal ion binding|male gamete generation|regulation of cilium assembly|branching involved in ureteric bud morphogenesis|regulation of systemic arterial blood pressure|metalloendopeptidase activity
Adamts2	6.05893e-11	1.2732	Up	ADAM metallopeptidase with thrombospondin type 1 motif, 2	GO:0005578,GO:0005615,GO:0007229,GO:0007283,GO:0008150,GO:0008233,GO:0008270,GO:0016485,GO:0030199,GO:0030324,GO:0043588,GO:0003674,GO:0004222,GO:0005575	proteinaceous extracellular matrix|extracellular space|integrin-mediated signaling pathway|spermatogenesis|biological_process|peptidase activity|zinc ion binding|protein processing|collagen fibril organization|lung development|skin development|molecular_function|metalloendopeptidase activity|cellular_component
Adamts5	0.00629395	0.622145	Up	ADAM metallopeptidase with thrombospondin type 1 motif, 5	GO:0005578,GO:0005615,GO:0006508,GO:0007229,GO:0008201,GO:0008270,GO:0042742,GO:0044691,GO:0050840,GO:0003674,GO:0004222,GO:0005575	proteinaceous extracellular matrix|extracellular space|proteolysis|integrin-mediated signaling pathway|heparin binding|zinc ion binding|defense response to bacterium|tooth eruption|extracellular matrix binding|molecular_function|metalloendopeptidase activity|cellular_component
Adamts7	1.54723e-08	1.6488	Up	ADAM metallopeptidase with thrombospondin type 1 motif, 7	GO:0005615,GO:0006508,GO:0008237,GO:0009986,GO:0032331,GO:0046872,GO:0051603,GO:0071347,GO:0071356,GO:0071773,GO:0004222,GO:0005578	extracellular space|proteolysis|metallopeptidase activity|cell surface|negative regulation of chondrocyte differentiation|metal ion binding|proteolysis involved in cellular protein catabolic process|cellular response to interleukin-1|cellular response to tumor necrosis factor|cellular response to BMP stimulus|metalloendopeptidase activity|proteinaceous extracellular matrix
Adamts8	0.0165154	0.771795	Up	ADAM metallopeptidase with thrombospondin type 1 motif, 8	GO:0008270,GO:0004222,GO:0005578,GO:0006508	zinc ion binding|metalloendopeptidase activity|proteinaceous extracellular matrix|proteolysis
Adamts9	6.72884e-06	0.839349	Up	ADAM metallopeptidase with thrombospondin type 1 motif, 9	GO:0043231,GO:0004222,GO:0045636,GO:0005578,GO:0048070,GO:0005615,GO:0005783,GO:0006508,GO:0007229,GO:0090673,GO:0008237,GO:1903671,GO:0008270,GO:0009986,GO:0010596,GO:0003179,GO:0030198,GO:0003229,GO:0035909,GO:0004175	intracellular membrane-bounded organelle|metalloendopeptidase activity|positive regulation of melanocyte differentiation|proteinaceous extracellular matrix|regulation of developmental pigmentation|extracellular space|endoplasmic reticulum|proteolysis|integrin-mediated signaling pathway|endothelial cell-matrix adhesion|metallopeptidase activity|negative regulation of sprouting angiogenesis|zinc io…
Adamtsl3	6.26202e-08	1.55846	Up	ADAMTS-like 3	GO:0043231	intracellular membrane-bounded organelle
Adamtsl4	1.42405e-05	0.840139	Up	ADAMTS-like 4	GO:0005578,GO:0005614,GO:0005615,GO:0006508,GO:0006915,GO:0008233,GO:0030198,GO:0043065,GO:0002020,GO:0002064	proteinaceous extracellular matrix|interstitial matrix|extracellular space|proteolysis|apoptotic process|peptidase activity|extracellular matrix organization|positive regulation of apoptotic process|protease binding|epithelial cell development
Adamtsl5	0.000235992	0.836334	Up	ADAMTS-like 5	GO:0005578,GO:0008201,GO:0001527,GO:0005576	proteinaceous extracellular matrix|heparin binding|microfibril|extracellular region
Adap2	3.19809e-16	1.41281	Up	ArfGAP with dual PH domains 2	GO:0043231,GO:0005886,GO:0005546,GO:0043325,GO:0005547,GO:0043533,GO:0007507,GO:0005737,GO:0005740,GO:0043547,GO:0016020,GO:0005829,GO:0046872,GO:0016192,GO:0005096,GO:1902936,GO:0031267,GO:0032012,GO:0005545	intracellular membrane-bounded organelle|plasma membrane|phosphatidylinositol-4,5-bisphosphate binding|phosphatidylinositol-3,4-bisphosphate binding|phosphatidylinositol-3,4,5-trisphosphate binding|inositol 1,3,4,5 tetrakisphosphate binding|heart development|cytoplasm|mitochondrial envelope|positive regulation of GTPase activity|membrane|cytosol|metal ion binding|vesicle-mediated transport|GTPase…
Adarb1	2.92534e-05	-0.831737	Down	adenosine deaminase, RNA-specific, B1	GO:0003726,GO:0004000,GO:0005515,GO:0005634,GO:0005654,GO:0007274,GO:0005730,GO:0007420,GO:0008285,GO:0016553,GO:0044387,GO:0016556,GO:0021610,GO:0045070,GO:0046872,GO:0003723,GO:0097049,GO:0050685,GO:0050884,GO:0003725,GO:0005829,GO:0006382,GO:0006396,GO:0021618,GO:0021965,GO:0006397,GO:0030336,GO:0051726,GO:0035264,GO:0042803,GO:0060384,GO:0060415,GO:0061744	double-stranded RNA adenosine deaminase activity|adenosine deaminase activity|protein binding|nucleus|nucleoplasm|neuromuscular synaptic transmission|nucleolus|brain development|negative regulation of cell proliferation|base conversion or substitution editing|negative regulation of protein kinase activity by regulation of protein phosphorylation|mRNA modification|facial nerve morphogenesis|positi…
Adcy1	0.000141385	-0.799699	Down	adenylate cyclase 1	GO:0042493,GO:0007616,GO:0005524,GO:0042752,GO:0007623,GO:0005634,GO:0046872,GO:0008074,GO:0005737,GO:0005886,GO:0006171,GO:0008294,GO:0006182,GO:0009190,GO:0007165,GO:0010226,GO:0007189,GO:0016021,GO:0007193,GO:0004016,GO:0019933,GO:0007409,GO:0035556,GO:0007420,GO:0004383	response to drug|long-term memory|ATP binding|regulation of circadian rhythm|circadian rhythm|nucleus|metal ion binding|guanylate cyclase complex, soluble|cytoplasm|plasma membrane|cAMP biosynthetic process|calcium- and calmodulin-responsive adenylate cyclase activity|cGMP biosynthetic process|cyclic nucleotide biosynthetic process|signal transduction|response to lithium ion|adenylate cyclase-act…	rno00230,rno04015,rno04371,rno04020,rno04072,rno04024,rno04022,rno04114,rno04540,rno04611,rno04062,rno04911,rno04923,rno04912,rno04913,rno04915,rno04914,rno04921,rno04926,rno04918,rno04916,rno04925,rno04927,rno04261,rno04270,rno04970,rno04971,rno04972,rno04976,rno04724,rno04727,rno04725,rno04720,rno04723,rno04750,rno04211,rno04213,rno04713,rno04714,rno05200,rno05032,rno05414,rno04934,rno05166,rno…	Purine metabolism|Rap1 signaling pathway|Apelin signaling pathway|Calcium signaling pathway|Phospholipase D signaling pathway|cAMP signaling pathway|cGMP - PKG signaling pathway|Oocyte meiosis|Gap junction|Platelet activation|Chemokine signaling pathway|Insulin secretion|Regulation of lipolysis in adipocyte|GnRH signaling pathway|Ovarian Steroidogenesis|Estrogen signaling pathway|Progesterone-med…
Adcy3	3.86635e-05	-0.728721	Down	adenylate cyclase 3	GO:0005737,GO:0005794,GO:0005886,GO:0005929,GO:0007193,GO:0007338,GO:0006171,GO:0007340,GO:0007608,GO:0019933,GO:0030317,GO:0008074,GO:0035556,GO:0045121,GO:0046872,GO:0004016,GO:1904322,GO:0004383,GO:0005516,GO:0005524,GO:0005622,GO:0005634,GO:0006182,GO:0007143,GO:0007165,GO:0007189,GO:0008294,GO:0008355,GO:0009190,GO:0016020,GO:0016021	cytoplasm|Golgi apparatus|plasma membrane|cilium|adenylate cyclase-inhibiting G-protein coupled receptor signaling pathway|single fertilization|cAMP biosynthetic process|acrosome reaction|sensory perception of smell|cAMP-mediated signaling|flagellated sperm motility|guanylate cyclase complex, soluble|intracellular signal transduction|membrane raft|metal ion binding|adenylate cyclase activity|cell…	rno00230,rno04015,rno04371,rno04020,rno04072,rno04024,rno04022,rno04114,rno04540,rno04611,rno04062,rno04911,rno04923,rno04912,rno04913,rno04915,rno04914,rno04921,rno04926,rno04918,rno04916,rno04925,rno04927,rno04261,rno04270,rno04970,rno04971,rno04972,rno04976,rno04962,rno04724,rno04727,rno04725,rno04723,rno04740,rno04750,rno04211,rno04213,rno04713,rno04714,rno05200,rno05032,rno05414,rno04934,rno…	Purine metabolism|Rap1 signaling pathway|Apelin signaling pathway|Calcium signaling pathway|Phospholipase D signaling pathway|cAMP signaling pathway|cGMP - PKG signaling pathway|Oocyte meiosis|Gap junction|Platelet activation|Chemokine signaling pathway|Insulin secretion|Regulation of lipolysis in adipocyte|GnRH signaling pathway|Ovarian Steroidogenesis|Estrogen signaling pathway|Progesterone-med…
Adcy4	8.44184e-25	2.14121	Up	adenylate cyclase 4	GO:0031683,GO:0007165,GO:0004383,GO:0032991,GO:0007188,GO:0005080,GO:0035556,GO:0005524,GO:0005622,GO:0005737,GO:0008074,GO:0046872,GO:0009190,GO:0005886,GO:0016020,GO:0016021,GO:0006171,GO:0004016,GO:0030425,GO:0006182	G-protein beta/gamma-subunit complex binding|signal transduction|guanylate cyclase activity|protein-containing complex|adenylate cyclase-modulating G-protein coupled receptor signaling pathway|protein kinase C binding|intracellular signal transduction|ATP binding|intracellular|cytoplasm|guanylate cyclase complex, soluble|metal ion binding|cyclic nucleotide biosynthetic process|plasma membrane|mem…	rno00230,rno04015,rno04371,rno04020,rno04072,rno04024,rno04022,rno04114,rno04540,rno04611,rno04062,rno04911,rno04923,rno04912,rno04913,rno04915,rno04914,rno04921,rno04926,rno04918,rno04916,rno04925,rno04927,rno04261,rno04270,rno04970,rno04971,rno04972,rno04976,rno04724,rno04727,rno04725,rno04723,rno04742,rno04750,rno04211,rno04213,rno04713,rno04714,rno05200,rno05032,rno05414,rno04934,rno05166,rno…	Purine metabolism|Rap1 signaling pathway|Apelin signaling pathway|Calcium signaling pathway|Phospholipase D signaling pathway|cAMP signaling pathway|cGMP - PKG signaling pathway|Oocyte meiosis|Gap junction|Platelet activation|Chemokine signaling pathway|Insulin secretion|Regulation of lipolysis in adipocyte|GnRH signaling pathway|Ovarian Steroidogenesis|Estrogen signaling pathway|Progesterone-med…
Adcy7	9.04996e-05	0.682321	Up	adenylate cyclase 7	GO:0046872,GO:0004383,GO:0060135,GO:0005524,GO:0071361,GO:0005886,GO:0006171,GO:0006182,GO:0007165,GO:0007189,GO:0008074,GO:0009190,GO:0004016,GO:0016020,GO:0016021	metal ion binding|guanylate cyclase activity|maternal process involved in female pregnancy|ATP binding|cellular response to ethanol|plasma membrane|cAMP biosynthetic process|cGMP biosynthetic process|signal transduction|adenylate cyclase-activating G-protein coupled receptor signaling pathway|guanylate cyclase complex, soluble|cyclic nucleotide biosynthetic process|adenylate cyclase activity|memb…	rno00230,rno04015,rno04371,rno04020,rno04072,rno04024,rno04022,rno04114,rno04540,rno04611,rno04062,rno04911,rno04923,rno04912,rno04913,rno04915,rno04914,rno04921,rno04926,rno04918,rno04916,rno04925,rno04927,rno04261,rno04270,rno04970,rno04971,rno04972,rno04976,rno04724,rno04727,rno04725,rno04723,rno04750,rno04211,rno04213,rno04713,rno04714,rno05200,rno05032,rno05414,rno04934,rno05166,rno01522	Purine metabolism|Rap1 signaling pathway|Apelin signaling pathway|Calcium signaling pathway|Phospholipase D signaling pathway|cAMP signaling pathway|cGMP - PKG signaling pathway|Oocyte meiosis|Gap junction|Platelet activation|Chemokine signaling pathway|Insulin secretion|Regulation of lipolysis in adipocyte|GnRH signaling pathway|Ovarian Steroidogenesis|Estrogen signaling pathway|Progesterone-med…
Add2	0.000124133	-0.797525	Down	adducin 2	GO:0014069,GO:0016020,GO:0019901,GO:0030097,GO:0050900,GO:0030507,GO:0050901,GO:0031410,GO:0051015,GO:0051016,GO:0051017,GO:0065003,GO:0003779,GO:0005198,GO:0005200,GO:0005516,GO:0005856,GO:0006811,GO:0008290,GO:0032092,GO:0042803,GO:0044853,GO:0046982	postsynaptic density|membrane|protein kinase binding|hemopoiesis|leukocyte migration|spectrin binding|leukocyte tethering or rolling|cytoplasmic vesicle|actin filament binding|barbed-end actin filament capping|actin filament bundle assembly|protein-containing complex assembly|actin binding|structural molecule activity|structural constituent of cytoskeleton|calmodulin binding|cytoskeleton|ion tran…
Adgb	0.00278245	1.2671	Up	androglobin	GO:0005737,GO:0006508,GO:0004198,GO:0005622	cytoplasm|proteolysis|calcium-dependent cysteine-type endopeptidase activity|intracellular
Adgra2	4.23454e-09	0.971391	Up	adhesion G protein-coupled receptor A2	GO:0007166,GO:0007186,GO:0007417,GO:0009986,GO:0010595,GO:0016021,GO:0043542,GO:0045765,GO:0050920,GO:0090210,GO:1900747,GO:0001525,GO:0002040,GO:0004930	cell surface receptor signaling pathway|G-protein coupled receptor signaling pathway|central nervous system development|cell surface|positive regulation of endothelial cell migration|integral component of membrane|endothelial cell migration|regulation of angiogenesis|regulation of chemotaxis|regulation of establishment of blood-brain barrier|negative regulation of vascular endothelial growth fact…
Adgrb1	0.000604236	-0.641899	Down	adhesion G protein-coupled receptor B1	GO:0043652,GO:0016021,GO:0004930,GO:0045087,GO:0016525,GO:0005515,GO:0045211,GO:0030165,GO:0005615,GO:0048167,GO:0005886,GO:0005925,GO:0006910,GO:0006911,GO:0030425,GO:0007166,GO:0048471,GO:0031397,GO:0007186,GO:0050829,GO:0038023,GO:0007399,GO:0051965,GO:0042177,GO:0007517,GO:0001530,GO:1901741,GO:0043197,GO:0010596,GO:0001786,GO:1903428,GO:0043277,GO:0014069,GO:0001891	engulfment of apoptotic cell|integral component of membrane|G-protein coupled receptor activity|innate immune response|negative regulation of angiogenesis|protein binding|postsynaptic membrane|PDZ domain binding|extracellular space|regulation of synaptic plasticity|plasma membrane|focal adhesion|phagocytosis, recognition|phagocytosis, engulfment|dendrite|cell surface receptor signaling pathway|pe…	rno04115	p53 signaling pathway
Adgre1	1.46682e-27	2.79715	Up	adhesion G protein-coupled receptor E1	GO:0005886,GO:0007166,GO:0007186,GO:0009897,GO:0016021,GO:0071944,GO:0002250,GO:0004930,GO:0005509	plasma membrane|cell surface receptor signaling pathway|G-protein coupled receptor signaling pathway|external side of plasma membrane|integral component of membrane|cell periphery|adaptive immune response|G-protein coupled receptor activity|calcium ion binding
Adgre5	8.12164e-05	0.730928	Up	adhesion G protein-coupled receptor E5	GO:0005575,GO:0007166,GO:0007186,GO:0008150,GO:0016021,GO:0051965,GO:0003674,GO:0004930,GO:0005509	cellular_component|cell surface receptor signaling pathway|G-protein coupled receptor signaling pathway|biological_process|integral component of membrane|positive regulation of synapse assembly|molecular_function|G-protein coupled receptor activity|calcium ion binding
Adgrg6	0.000459807	0.640222	Up	adhesion G protein-coupled receptor G6	GO:0007005,GO:0007166,GO:0007189,GO:0014037,GO:0016021,GO:0019933,GO:0022011,GO:0042552,GO:0043236,GO:0060347,GO:0004930,GO:0005622,GO:0005886	mitochondrion organization|cell surface receptor signaling pathway|adenylate cyclase-activating G-protein coupled receptor signaling pathway|Schwann cell differentiation|integral component of membrane|cAMP-mediated signaling|myelination in peripheral nervous system|myelination|laminin binding|heart trabecula formation|G-protein coupled receptor activity|intracellular|plasma membrane
Adgrl1	0.000828667	-0.623426	Down	adhesion G protein-coupled receptor L1	GO:0051965,GO:0030424,GO:0005622,GO:0030426,GO:0005886,GO:0090129,GO:0007157,GO:0007166,GO:0007186,GO:0007420,GO:0014069,GO:0035584,GO:0015643,GO:0042734,GO:0016021,GO:0016079,GO:0043005,GO:0016524,GO:0004930,GO:0045202,GO:0030054,GO:0050839,GO:0030246,GO:0005515	positive regulation of synapse assembly|axon|intracellular|growth cone|plasma membrane|positive regulation of synapse maturation|heterophilic cell-cell adhesion via plasma membrane cell adhesion molecules|cell surface receptor signaling pathway|G-protein coupled receptor signaling pathway|brain development|postsynaptic density|calcium-mediated signaling using intracellular calcium source|toxic su…
Adh1	0.000170067	1.43451	Up	alcohol dehydrogenase 1 (class I)	GO:0042803,GO:0008270,GO:0004022,GO:0046186,GO:0016491,GO:0004024,GO:0048149,GO:0031100,GO:0004745,GO:0048545,GO:0005622,GO:0005654,GO:0005739,GO:0005829,GO:0032526,GO:0051287,GO:0032570,GO:0005886,GO:0055114,GO:0033574,GO:0006068,GO:0035276,GO:0006069,GO:0001523,GO:0042572,GO:0042573,GO:0008144	protein homodimerization activity|zinc ion binding|alcohol dehydrogenase (NAD) activity|acetaldehyde biosynthetic process|oxidoreductase activity|alcohol dehydrogenase activity, zinc-dependent|behavioral response to ethanol|animal organ regeneration|retinol dehydrogenase activity|response to steroid hormone|intracellular|nucleoplasm|mitochondrion|cytosol|response to retinoic acid|NAD binding|resp…	rno00010,rno00071,rno00350,rno00830,rno00980,rno00982,rno05204	Glycolysis / Gluconeogenesis|Fatty acid degradation|Tyrosine metabolism|Retinol metabolism|Metabolism of xenobiotics by cytochrome P450|Drug metabolism - cytochrome P450|Chemical carcinogenesis
Adm	0.000431537	1.21368	Up	adrenomedullin	GO:0005615,GO:0005737,GO:0007189,GO:0007204,GO:0007507,GO:0007565,GO:0007568,GO:0031623,GO:0008209,GO:0031700,GO:0008284,GO:0008285,GO:0032496,GO:0032868,GO:0035809,GO:0042475,GO:0097755,GO:0042594,GO:1990410,GO:0043065,GO:2001214,GO:0043116,GO:0001570,GO:0001666,GO:0001843,GO:0002026,GO:0002031,GO:0003073,GO:0005179,GO:0005515,GO:0009409,GO:0009611,GO:0010033,GO:0010460,GO:0010469,GO:0019933,GO:…	extracellular space|cytoplasm|adenylate cyclase-activating G-protein coupled receptor signaling pathway|positive regulation of cytosolic calcium ion concentration|heart development|female pregnancy|aging|receptor internalization|androgen metabolic process|adrenomedullin receptor binding|positive regulation of cell proliferation|negative regulation of cell proliferation|response to lipopolysacchar…	rno04270	Vascular smooth muscle contraction
Adprhl1	0.0123676	-0.947185	Down	ADP-ribosylhydrolase like 1	GO:0005622,GO:0005769,GO:0006886,GO:0012505,GO:0017137,GO:0031338,GO:0051725,GO:0090630,GO:0000287,GO:0003875,GO:0005096	intracellular|early endosome|intracellular protein transport|endomembrane system|Rab GTPase binding|regulation of vesicle fusion|protein de-ADP-ribosylation|activation of GTPase activity|magnesium ion binding|ADP-ribosylarginine hydrolase activity|GTPase activator activity
Adra1a	0.00117504	-0.74108	Down	adrenoceptor alpha 1A	GO:0004937,GO:0005575,GO:0005634,GO:0005737,GO:0005886,GO:0010460,GO:0005887,GO:0010507,GO:0005901,GO:0010613,GO:0007188,GO:0016020,GO:0030018,GO:0030315,GO:0045987,GO:0031965,GO:0032230,GO:0046982,GO:0060073,GO:0060402,GO:0001985,GO:0060452,GO:0001994,GO:0061049,GO:0070374,GO:0001996,GO:0001997,GO:0003084,GO:0004935,GO:0007200,GO:0007202,GO:0007204,GO:0007267,GO:0007512,GO:0035024,GO:0007568,GO:…	alpha1-adrenergic receptor activity|cellular_component|nucleus|cytoplasm|plasma membrane|positive regulation of heart rate|integral component of plasma membrane|negative regulation of autophagy|caveola|positive regulation of cardiac muscle hypertrophy|adenylate cyclase-modulating G-protein coupled receptor signaling pathway|membrane|Z disc|T-tubule|positive regulation of smooth muscle contraction…	rno04020,rno04022,rno04152,rno04080,rno04261,rno04270,rno04970	Calcium signaling pathway|cGMP - PKG signaling pathway|AMPK signaling pathway|Neuroactive ligand-receptor interaction|Adrenergic signaling in cardiomyocytes|Vascular smooth muscle contraction|Salivary secretion
Adra1b	0.00727031	-0.58512	Down	adrenoceptor alpha 1B	GO:0004937,GO:0005515,GO:0005634,GO:0005737,GO:0008542,GO:0009725,GO:0005886,GO:0014704,GO:0016020,GO:0016021,GO:0019229,GO:0043627,GO:0030315,GO:0045818,GO:0031965,GO:0045819,GO:0045907,GO:0045987,GO:0046982,GO:0001974,GO:0001975,GO:0048148,GO:0001987,GO:0048545,GO:0001994,GO:0001996,GO:0001997,GO:0004935,GO:0005887,GO:0005901,GO:0007188,GO:0007200,GO:0007204,GO:0007267,GO:0007512,GO:0035024,GO:…	alpha1-adrenergic receptor activity|protein binding|nucleus|cytoplasm|visual learning|response to hormone|plasma membrane|intercalated disc|membrane|integral component of membrane|regulation of vasoconstriction|response to estrogen|T-tubule|negative regulation of glycogen catabolic process|nuclear membrane|positive regulation of glycogen catabolic process|positive regulation of vasoconstriction|p…	rno04020,rno04022,rno04080,rno04261,rno04270,rno04970	Calcium signaling pathway|cGMP - PKG signaling pathway|Neuroactive ligand-receptor interaction|Adrenergic signaling in cardiomyocytes|Vascular smooth muscle contraction|Salivary secretion
Adra2c	0.0271634	-0.595495	Down	adrenoceptor alpha 2C	GO:0070473,GO:0035625,GO:0004938,GO:0071875,GO:0042803,GO:0005737,GO:0071880,GO:0043410,GO:0005887,GO:0007186,GO:0007188,GO:0007267,GO:0043679,GO:0007565,GO:0045666,GO:0007610,GO:0045907,GO:0030168,GO:0046982,GO:0030424,GO:0004930,GO:0051379,GO:0031694,GO:0004935,GO:0051930,GO:0032148	negative regulation of uterine smooth muscle contraction|epidermal growth factor-activated receptor transactivation by G-protein coupled receptor signaling pathway|alpha2-adrenergic receptor activity|adrenergic receptor signaling pathway|protein homodimerization activity|cytoplasm|adenylate cyclase-activating adrenergic receptor signaling pathway|positive regulation of MAPK cascade|integral compo…	rno04022,rno04080	cGMP - PKG signaling pathway|Neuroactive ligand-receptor interaction
Adrb2	3.0588e-10	1.62642	Up	adrenoceptor beta 2	GO:0045944,GO:0045986,GO:0002025,GO:0048633,GO:0050728,GO:0002028,GO:0061885,GO:0050873,GO:0071456,GO:0002032,GO:0071548,GO:0051379,GO:0071867,GO:0005769,GO:0002086,GO:0071875,GO:0005886,GO:0003059,GO:0004935,GO:0071880,GO:0005887,GO:1904646,GO:0071902,GO:2000969,GO:0090331,GO:0005901,GO:0007610,GO:0008144,GO:0006898,GO:0008179,GO:0008284,GO:0008306,GO:0009409,GO:0001540,GO:0030279,GO:0030424,GO:…	positive regulation of transcription by RNA polymerase II|negative regulation of smooth muscle contraction|norepinephrine-epinephrine-mediated vasodilation involved in regulation of systemic arterial blood pressure|positive regulation of skeletal muscle tissue growth|negative regulation of inflammatory response|regulation of sodium ion transport|positive regulation of mini excitatory postsynaptic…	rno04020,rno04024,rno04022,rno04080,rno04923,rno04924,rno04261,rno04970	Calcium signaling pathway|cAMP signaling pathway|cGMP - PKG signaling pathway|Neuroactive ligand-receptor interaction|Regulation of lipolysis in adipocyte|Renin secretion|Adrenergic signaling in cardiomyocytes|Salivary secretion
Adssl1	0.00302278	1.15655	Up	adenylosuccinate synthase like 1	GO:0042803,GO:0004019,GO:0044208,GO:0005525,GO:0005737,GO:0006163,GO:0006167,GO:0046040,GO:0006531,GO:0006541,GO:0051015,GO:0009168,GO:0071257,GO:0014850,GO:0000287,GO:0035690,GO:0003924,GO:0042594	protein homodimerization activity|adenylosuccinate synthase activity|'de novo' AMP biosynthetic process|GTP binding|cytoplasm|purine nucleotide metabolic process|AMP biosynthetic process|IMP metabolic process|aspartate metabolic process|glutamine metabolic process|actin filament binding|purine ribonucleoside monophosphate biosynthetic process|cellular response to electrical stimulus|response to m…	rno00230,rno00250	Purine metabolism|Alanine, aspartate and glutamate metabolism
Aebp1	2.92299e-15	1.5104	Up	AE binding protein 1	GO:0005615,GO:0000977,GO:0006351,GO:0001227,GO:0006355,GO:0003714,GO:0004180,GO:0004181,GO:0006508,GO:0006518,GO:0004185,GO:0008270,GO:0005516,GO:0016485,GO:0005576,GO:0000122,GO:0031012	extracellular space|RNA polymerase II regulatory region sequence-specific DNA binding|transcription, DNA-templated|transcriptional repressor activity, RNA polymerase II transcription regulatory region sequence-specific DNA binding|regulation of transcription, DNA-templated|transcription corepressor activity|carboxypeptidase activity|metallocarboxypeptidase activity|proteolysis|peptide metabolic p…
Afap1l2	1.75885e-05	0.710889	Up	actin filament associated protein 1-like 2	GO:0005886,GO:0006954,GO:0007346,GO:0017124,GO:0030296,GO:0032675,GO:0032757,GO:0035591,GO:0042169,GO:0045742,GO:0005737,GO:0045893,GO:0005829,GO:0061098	plasma membrane|inflammatory response|regulation of mitotic cell cycle|SH3 domain binding|protein tyrosine kinase activator activity|regulation of interleukin-6 production|positive regulation of interleukin-8 production|signaling adaptor activity|SH2 domain binding|positive regulation of epidermal growth factor receptor signaling pathway|cytoplasm|positive regulation of transcription, DNA-templat…
Aff1	5.48335e-06	0.789992	Up	AF4/FMR2 family, member 1	GO:0005575,GO:0005634,GO:0008023,GO:0008150,GO:0032783,GO:0045893,GO:0003674,GO:0003690,GO:0003700	cellular_component|nucleus|transcription elongation factor complex|biological_process|ELL-EAF complex|positive regulation of transcription, DNA-templated|molecular_function|double-stranded DNA binding|DNA binding transcription factor activity	rno05202	Transcriptional misregulation in cancers
Aff2	0.00049145	-0.740157	Down	AF4/FMR2 family, member 2	GO:0016607,GO:0003690,GO:0032783,GO:0003700,GO:0005575,GO:0005634,GO:0007611,GO:0035063,GO:0008023,GO:0043484,GO:0008150,GO:0002151,GO:0010468,GO:0010629,GO:0003674	nuclear speck|double-stranded DNA binding|ELL-EAF complex|DNA binding transcription factor activity|cellular_component|nucleus|learning or memory|nuclear speck organization|transcription elongation factor complex|regulation of RNA splicing|biological_process|G-quadruplex RNA binding|regulation of gene expression|negative regulation of gene expression|molecular_function
Agap2	3.86799e-05	-0.718957	Down	ArfGAP with GTPase domain, ankyrin repeat and PH domain 2	GO:2001240,GO:0043066,GO:0016020,GO:0005515,GO:0043231,GO:0016192,GO:0005525,GO:0043524,GO:0019901,GO:0005634,GO:0005730,GO:0030295,GO:0005737,GO:0043547,GO:0031267,GO:0005739,GO:0045944,GO:0032012,GO:0046427,GO:0032147,GO:0005829,GO:0003924,GO:0046872,GO:0033601,GO:0005096,GO:0060749,GO:0042177,GO:0014068	negative regulation of extrinsic apoptotic signaling pathway in absence of ligand|negative regulation of apoptotic process|membrane|protein binding|intracellular membrane-bounded organelle|vesicle-mediated transport|GTP binding|negative regulation of neuron apoptotic process|protein kinase binding|nucleus|nucleolus|protein kinase activator activity|cytoplasm|positive regulation of GTPase activity…	rno04068,rno04144	FoxO signaling pathway|Endocytosis
Agmat	2.38683e-05	2.86775	Up	agmatinase	GO:0033388,GO:0046872,GO:0005739,GO:0008295,GO:0008783	putrescine biosynthetic process from arginine|metal ion binding|mitochondrion|spermidine biosynthetic process|agmatinase activity	rno00330	Arginine and proline metabolism
Agpat2	2.24736e-11	2.32281	Up	1-acylglycerol-3-phosphate O-acyltransferase 2	GO:0005575,GO:0005783,GO:0006654,GO:0008544,GO:0016021,GO:0016411,GO:0042493,GO:0046474,GO:0001819,GO:0003674,GO:0003841	cellular_component|endoplasmic reticulum|phosphatidic acid biosynthetic process|epidermis development|integral component of membrane|acylglycerol O-acyltransferase activity|response to drug|glycerophospholipid biosynthetic process|positive regulation of cytokine production|molecular_function|1-acylglycerol-3-phosphate O-acyltransferase activity	rno00561,rno00564,rno04072,rno04975	Glycerolipid metabolism|Glycerophospholipid metabolism|Phospholipase D signaling pathway|Fat digestion and absorption
Agtpbp1	4.48077e-05	-0.615533	Down	ATP/GTP binding protein 1	GO:0035610,GO:0005730,GO:0042133,GO:0043231,GO:0005737,GO:0005739,GO:0005829,GO:0006508,GO:0007005,GO:0050905,GO:0007628,GO:0060041,GO:0008270,GO:0015631,GO:0021702,GO:0001754,GO:0021772,GO:0004181,GO:0035609,GO:0005634	protein side chain deglutamylation|nucleolus|neurotransmitter metabolic process|intracellular membrane-bounded organelle|cytoplasm|mitochondrion|cytosol|proteolysis|mitochondrion organization|neuromuscular process|adult walking behavior|retina development in camera-type eye|zinc ion binding|tubulin binding|cerebellar Purkinje cell differentiation|eye photoreceptor cell differentiation|olfactory b…
Ahnak	2.77754e-05	1.03883	Up	AHNAK nucleoprotein	GO:0051259,GO:0043484,GO:0005737,GO:0070062,GO:0005829,GO:0097493,GO:0044291,GO:0005886,GO:0015629,GO:0030315,GO:1901385,GO:0044548,GO:0031982,GO:0045121,GO:0042383,GO:0005634,GO:0045296,GO:0043034	protein complex oligomerization|regulation of RNA splicing|cytoplasm|extracellular exosome|cytosol|structural molecule activity conferring elasticity|cell-cell contact zone|plasma membrane|actin cytoskeleton|T-tubule|regulation of voltage-gated calcium channel activity|S100 protein binding|vesicle|membrane raft|sarcolemma|nucleus|cadherin binding|costamere
Ahr	7.5393e-06	1.31276	Up	aryl hydrocarbon receptor	GO:0001974,GO:0002260,GO:0002376,GO:0003085,GO:0003214,GO:0003243,GO:0003677,GO:0005634,GO:0005737,GO:0003700,GO:0005829,GO:0006351,GO:0009410,GO:0006355,GO:0009636,GO:0010468,GO:0014070,GO:0017025,GO:0019933,GO:0000122,GO:0043010,GO:0030522,GO:0000902,GO:0043029,GO:0030850,GO:0001094,GO:0043565,GO:0030888,GO:0001223,GO:0044212,GO:0001541,GO:0045793,GO:0001568,GO:0045892,GO:0001569,GO:0001782,GO:…	blood vessel remodeling|lymphocyte homeostasis|immune system process|negative regulation of systemic arterial blood pressure|cardiac left ventricle morphogenesis|circumferential growth involved in left ventricle morphogenesis|DNA binding|nucleus|cytoplasm|DNA binding transcription factor activity|cytosol|transcription, DNA-templated|response to xenobiotic stimulus|regulation of transcription, DNA…	rno04659,rno04934	Th17 cell differentiation|Cushing's syndrome
Aif1	3.44791e-27	1.76943	Up	allograft inflammatory factor 1	GO:0005737,GO:0005829,GO:0005884,GO:0030335,GO:0006911,GO:0031668,GO:0032587,GO:0006954,GO:0032870,GO:0034097,GO:0048662,GO:0042102,GO:0048678,GO:0051015,GO:0042116,GO:0051017,GO:0051384,GO:0001726,GO:1900087,GO:0051602,GO:0001891,GO:2000406,GO:0071315,GO:0071346,GO:0001934,GO:0005509,GO:0005634,GO:0010629,GO:0014739,GO:0016601,GO:0030027,GO:0042995,GO:0030041,GO:0043066,GO:0043204,GO:0045429,GO:…	cytoplasm|cytosol|actin filament|positive regulation of cell migration|phagocytosis, engulfment|cellular response to extracellular stimulus|ruffle membrane|inflammatory response|cellular response to hormone stimulus|response to cytokine|negative regulation of smooth muscle cell proliferation|positive regulation of T cell proliferation|response to axon injury|actin filament binding|macrophage acti…
Aif1l	1.8537e-12	-1.01547	Down	allograft inflammatory factor 1-like	GO:0005925,GO:0015629,GO:0032991,GO:0051015,GO:0005509,GO:0005884	focal adhesion|actin cytoskeleton|protein-containing complex|actin filament binding|calcium ion binding|actin filament
Aifm3	2.12904e-06	-0.837214	Down	apoptosis inducing factor, mitochondria associated 3	GO:0005783,GO:0005829,GO:0016491,GO:0050660,GO:0051537,GO:0055114,GO:0097194,GO:0005634,GO:0005739,GO:0005743	endoplasmic reticulum|cytosol|oxidoreductase activity|flavin adenine dinucleotide binding|2 iron, 2 sulfur cluster binding|oxidation-reduction process|execution phase of apoptosis|nucleus|mitochondrion|mitochondrial inner membrane
Aim2	0.00253905	1.18631	Up	absent in melanoma 2	GO:0035458,GO:0003690,GO:0035690,GO:0005575,GO:0042802,GO:0005654,GO:0005737,GO:0005739,GO:0050702,GO:0005829,GO:0050718,GO:0008150,GO:0051092,GO:0032088,GO:0070269,GO:0032461,GO:0002218,GO:0097169,GO:0032731,GO:0002230,GO:2001056,GO:0033209,GO:0003674	cellular response to interferon-beta|double-stranded DNA binding|cellular response to drug|cellular_component|identical protein binding|nucleoplasm|cytoplasm|mitochondrion|interleukin-1 beta secretion|cytosol|positive regulation of interleukin-1 beta secretion|biological_process|positive regulation of NF-kappaB transcription factor activity|negative regulation of NF-kappaB transcription factor ac…	rno04621,rno04623	NOD-like receptor signaling pathway|Cytosolic DNA-sensing pathway
Ajap1	0.00353251	-0.649083	Down	adherens junction associated protein 1	GO:0044214,GO:0005913,GO:0044291,GO:0007155,GO:0008013,GO:0009898,GO:0009986,GO:0044877,GO:0016323,GO:0061045,GO:0016324,GO:0030860,GO:0001953	spanning component of plasma membrane|cell-cell adherens junction|cell-cell contact zone|cell adhesion|beta-catenin binding|cytoplasmic side of plasma membrane|cell surface|protein-containing complex binding|basolateral plasma membrane|negative regulation of wound healing|apical plasma membrane|regulation of polarized epithelial cell differentiation|negative regulation of cell-matrix adhesion
Akain1	0.00089054	-0.988498	Down	A kinase (PRKA) anchor inhibitor 1	GO:0008104,GO:0010738,GO:0031333,GO:0034237,GO:0051018,GO:0005829	protein localization|regulation of protein kinase A signaling|negative regulation of protein complex assembly|protein kinase A regulatory subunit binding|protein kinase A binding|cytosol
Akap13	9.84457e-09	0.928504	Up	A-kinase anchoring protein 13	GO:0005884,GO:0005938,GO:0006468,GO:0007186,GO:0035025,GO:0007507,GO:0043123,GO:0008104,GO:0043406,GO:0045859,GO:0046872,GO:0086023,GO:0048471,GO:0051018,GO:1900169,GO:0004691,GO:0005078,GO:0005089,GO:0005634,GO:0005829,GO:0010611,GO:0015629,GO:0017048,GO:0030864,GO:0032947,GO:0051168,GO:0055007,GO:0060297,GO:0060348,GO:0071875	actin filament|cell cortex|protein phosphorylation|G-protein coupled receptor signaling pathway|positive regulation of Rho protein signal transduction|heart development|positive regulation of I-kappaB kinase/NF-kappaB signaling|protein localization|positive regulation of MAP kinase activity|regulation of protein kinase activity|metal ion binding|adenylate cyclase-activating adrenergic receptor si…
Akap5	0.0105215	-0.651475	Down	A-kinase anchoring protein 5	GO:0005886,GO:0006605,GO:0007165,GO:0007193,GO:0007194,GO:0008179,GO:0019904,GO:0021510,GO:0009898,GO:0021766,GO:0010524,GO:0030346,GO:0030425,GO:0031527,GO:0043197,GO:0031698,GO:0043198,GO:0032279,GO:0043267,GO:0032590,GO:0043271,GO:0043624,GO:0044877,GO:0001664,GO:0045296,GO:0001934,GO:0045762,GO:0003779,GO:0048471,GO:0005515,GO:0005516,GO:0005622,GO:0005737,GO:0005856,GO:0010738,GO:0014069,GO:…	plasma membrane|protein targeting|signal transduction|adenylate cyclase-inhibiting G-protein coupled receptor signaling pathway|negative regulation of adenylate cyclase activity|adenylate cyclase binding|protein domain specific binding|spinal cord development|cytoplasmic side of plasma membrane|hippocampus development|positive regulation of calcium ion transport into cytosol|protein phosphatase 2…
Akap6	1.38082e-05	-0.7066	Down	A-kinase anchoring protein 6	GO:0007194,GO:0008179,GO:0010738,GO:0010880,GO:0014701,GO:0031965,GO:0032516,GO:0014704,GO:0032947,GO:0016301,GO:0032991,GO:0034237,GO:0048471,GO:0034629,GO:0034704,GO:0051018,GO:0051281,GO:0051721,GO:0060306,GO:0001934,GO:2000481,GO:0005515,GO:0060316,GO:0005634,GO:0061051,GO:0005635,GO:0005640,GO:0005737,GO:0005901,GO:0016310,GO:0016529,GO:0019899,GO:0030307,GO:0030315,GO:0042383,GO:0043495,GO:…	negative regulation of adenylate cyclase activity|adenylate cyclase binding|regulation of protein kinase A signaling|regulation of release of sequestered calcium ion into cytosol by sarcoplasmic reticulum|junctional sarcoplasmic reticulum membrane|nuclear membrane|positive regulation of phosphoprotein phosphatase activity|intercalated disc|protein-containing complex scaffold activity|kinase activ…
Akna	6.90691e-10	1.26614	Up	AT-hook transcription factor	GO:0001650,GO:0005654,GO:0005813,GO:0005829,GO:0006366,GO:0043231,GO:0045944,GO:0000978,GO:0001077	fibrillar center|nucleoplasm|centrosome|cytosol|transcription by RNA polymerase II|intracellular membrane-bounded organelle|positive regulation of transcription by RNA polymerase II|RNA polymerase II proximal promoter sequence-specific DNA binding|transcriptional activator activity, RNA polymerase II proximal promoter sequence-specific DNA binding
Akr1b10	0.021221	0.722953	Up	aldo-keto reductase family 1 member B10	GO:0016488,GO:0016918,GO:0019751,GO:0042572,GO:0042574,GO:0044597,GO:0044598,GO:0045550,GO:0047718,GO:0052650,GO:0055114,GO:0001758,GO:0070401,GO:0004032,GO:0070402,GO:0005829	farnesol catabolic process|retinal binding|polyol metabolic process|retinol metabolic process|retinal metabolic process|daunorubicin metabolic process|doxorubicin metabolic process|geranylgeranyl reductase activity|indanol dehydrogenase activity|NADP-retinol dehydrogenase activity|oxidation-reduction process|retinal dehydrogenase activity|NADP+ binding|alditol:NADP+ 1-oxidoreductase activity|NADP…	rno00040,rno00051,rno00052,rno00561,rno00790	Pentose and glucuronate interconversions|Fructose and mannose metabolism|Galactose metabolism|Glycerolipid metabolism|Folate biosynthesis
Akr1b7	3.08493e-06	2.22235	Up	aldo-keto reductase family 1, member B7	GO:0004303,GO:0005739,GO:0005829,GO:0008106,GO:0016491,GO:0016616,GO:0055114,GO:0004032,GO:0004033	estradiol 17-beta-dehydrogenase activity|mitochondrion|cytosol|alcohol dehydrogenase (NADP+) activity|oxidoreductase activity|oxidoreductase activity, acting on the CH-OH group of donors, NAD or NADP as acceptor|oxidation-reduction process|alditol:NADP+ 1-oxidoreductase activity|aldo-keto reductase (NADP) activity	rno00040,rno00051,rno00052,rno00561,rno00790	Pentose and glucuronate interconversions|Fructose and mannose metabolism|Galactose metabolism|Glycerolipid metabolism|Folate biosynthesis
Akr1b8	4.5868e-17	3.07344	Up	aldo-keto reductase family 1, member B8	GO:0008106,GO:0016491,GO:0055114,GO:0004032,GO:0005739,GO:0005829	alcohol dehydrogenase (NADP+) activity|oxidoreductase activity|oxidation-reduction process|alditol:NADP+ 1-oxidoreductase activity|mitochondrion|cytosol	rno00040,rno00051,rno00052,rno00561,rno00790	Pentose and glucuronate interconversions|Fructose and mannose metabolism|Galactose metabolism|Glycerolipid metabolism|Folate biosynthesis
Akr1c14	0.000366946	1.2427	Up	aldo-keto reductase family 1, member C14	GO:0044598,GO:0005829,GO:0047023,GO:0006693,GO:0047042,GO:0008106,GO:0008202,GO:0008207,GO:0016229,GO:0047086,GO:0055114,GO:0016491,GO:0021766,GO:0032052,GO:0004032,GO:0042448,GO:0005496,GO:0044597,GO:0005737	doxorubicin metabolic process|cytosol|androsterone dehydrogenase activity|prostaglandin metabolic process|androsterone dehydrogenase (B-specific) activity|alcohol dehydrogenase (NADP+) activity|steroid metabolic process|C21-steroid hormone metabolic process|steroid dehydrogenase activity|ketosteroid monooxygenase activity|oxidation-reduction process|oxidoreductase activity|hippocampus development…
Akr1e2	0.000677988	-0.607515	Down	aldo-keto reductase family 1, member E2	GO:0005794,GO:0005829,GO:0008106,GO:0016491,GO:0050571,GO:0055114,GO:0004032,GO:0005654	Golgi apparatus|cytosol|alcohol dehydrogenase (NADP+) activity|oxidoreductase activity|1,5-anhydro-D-fructose reductase activity|oxidation-reduction process|alditol:NADP+ 1-oxidoreductase activity|nucleoplasm
Akt3	0.00144867	-0.695442	Down	AKT serine/threonine kinase 3	GO:0005524,GO:0005622,GO:0005654,GO:0005829,GO:0006468,GO:0048854,GO:0007165,GO:0048873,GO:0010765,GO:0090050,GO:1905564,GO:1905653,GO:0000002,GO:0001938,GO:0004674,GO:0005080,GO:0016020,GO:0018105,GO:0032008,GO:0032869,GO:0035556,GO:0043536,GO:2000773,GO:0045766,GO:0045793	ATP binding|intracellular|nucleoplasm|cytosol|protein phosphorylation|brain morphogenesis|signal transduction|homeostasis of number of cells within a tissue|positive regulation of sodium ion transport|positive regulation of cell migration involved in sprouting angiogenesis|positive regulation of vascular endothelial cell proliferation|positive regulation of artery morphogenesis|mitochondrial geno…	rno04014,rno04015,rno04010,rno04012,rno04370,rno04371,rno04630,rno04668,rno04066,rno04068,rno04072,rno04071,rno04024,rno04022,rno04151,rno04152,rno04150,rno04140,rno04210,rno04218,rno04510,rno04550,rno04611,rno04620,rno04625,rno04660,rno04662,rno04664,rno04666,rno04062,rno04910,rno04922,rno04923,rno04920,rno04915,rno04914,rno04917,rno04926,rno04919,rno04261,rno04973,rno04725,rno04728,rno04722,rno…	Ras signaling pathway|Rap1 signaling pathway|MAPK signaling pathway|ErbB signaling pathway|VEGF signaling pathway|Apelin signaling pathway|Jak-STAT signaling pathway|TNF signaling pathway|HIF-1 signaling pathway|FoxO signaling pathway|Phospholipase D signaling pathway|Sphingolipid signaling pathway|cAMP signaling pathway|cGMP - PKG signaling pathway|PI3K-Akt signaling pathway|AMPK signaling pathw…
Alb	0.0127148	-1.37124	Down	albumin	GO:0005615,GO:0005737,GO:0005783,GO:0005794,GO:0019825,GO:0007584,GO:0008144,GO:0019836,GO:0019899,GO:0030170,GO:0046010,GO:0046689,GO:0051087,GO:0032991,GO:0051659,GO:0003677,GO:0070062,GO:0070541,GO:0005504,GO:0005576,GO:0005604,GO:0008270,GO:0009267,GO:0010033,GO:0015643,GO:0042311,GO:0042802,GO:0043066,GO:0043209	extracellular space|cytoplasm|endoplasmic reticulum|Golgi apparatus|oxygen binding|response to nutrient|drug binding|hemolysis by symbiont of host erythrocytes|enzyme binding|pyridoxal phosphate binding|positive regulation of circadian sleep/wake cycle, non-REM sleep|response to mercury ion|chaperone binding|protein-containing complex|maintenance of mitochondrion location|DNA binding|extracellula…	rno04918	Thyroid hormone synthesis
Aldh16a1	9.61319e-07	0.806307	Up	aldehyde dehydrogenase 16 family, member A1	GO:0004029,GO:0016491,GO:0055114	aldehyde dehydrogenase (NAD) activity|oxidoreductase activity|oxidation-reduction process
Aldh18a1	0.0392261	0.725272	Up	aldehyde dehydrogenase 18 family, member A1	GO:0042802,GO:0005524,GO:0055114,GO:0005739,GO:0055129,GO:0005829,GO:0006536,GO:0006561,GO:0006592,GO:0009266,GO:0016310,GO:0017084,GO:0004349,GO:0019240,GO:0004350,GO:0031966	identical protein binding|ATP binding|oxidation-reduction process|mitochondrion|L-proline biosynthetic process|cytosol|glutamate metabolic process|proline biosynthetic process|ornithine biosynthetic process|response to temperature stimulus|phosphorylation|delta1-pyrroline-5-carboxylate synthetase activity|glutamate 5-kinase activity|citrulline biosynthetic process|glutamate-5-semialdehyde dehydro…	rno00330	Arginine and proline metabolism
Aldh1a2	7.70823e-11	1.378	Up	aldehyde dehydrogenase 1 family, member A2	GO:0002138,GO:0003007,GO:0004028,GO:0004029,GO:0005737,GO:0005829,GO:0030324,GO:0007494,GO:0030326,GO:0008284,GO:0030900,GO:0008285,GO:0030902,GO:0031016,GO:0031076,GO:0032355,GO:0048471,GO:0033189,GO:0048566,GO:0034097,GO:0048738,GO:0035115,GO:0055114,GO:0060324,GO:0071300,GO:0001568,GO:0001758,GO:0001822,GO:0001889,GO:0001936,GO:0009855,GO:0009952,GO:0009954,GO:0010628,GO:0014032,GO:0016331,GO:…	retinoic acid biosynthetic process|heart morphogenesis|3-chloroallyl aldehyde dehydrogenase activity|aldehyde dehydrogenase (NAD) activity|cytoplasm|cytosol|lung development|midgut development|embryonic limb morphogenesis|positive regulation of cell proliferation|forebrain development|negative regulation of cell proliferation|hindbrain development|pancreas development|embryonic camera-type eye de…	rno00830	Retinol metabolism
Aldh1a3	0.000364161	1.33394	Up	aldehyde dehydrogenase 1 family, member A3	GO:0002138,GO:0004028,GO:0004029,GO:0007626,GO:0021768,GO:0004030,GO:0021983,GO:0031076,GO:0042472,GO:0051289,GO:0042493,GO:0042572,GO:0042573,GO:0055114,GO:0060013,GO:0060166,GO:0001758,GO:0060324,GO:0001822,GO:0002072,GO:0005634,GO:0005737,GO:0005829,GO:0042574,GO:0005886,GO:0042803,GO:0043065,GO:0043584,GO:0070324,GO:0048048,GO:0050885,GO:0070384,GO:0070403	retinoic acid biosynthetic process|3-chloroallyl aldehyde dehydrogenase activity|aldehyde dehydrogenase (NAD) activity|locomotory behavior|nucleus accumbens development|aldehyde dehydrogenase [NAD(P)+] activity|pituitary gland development|embryonic camera-type eye development|inner ear morphogenesis|protein homotetramerization|response to drug|retinol metabolic process|retinoic acid metabolic pro…	rno00010,rno00340,rno00350,rno00360,rno00410,rno00980,rno00982,rno05204	Glycolysis / Gluconeogenesis|Histidine metabolism|Tyrosine metabolism|Phenylalanine metabolism|beta-Alanine metabolism|Metabolism of xenobiotics by cytochrome P450|Drug metabolism - cytochrome P450|Chemical carcinogenesis
Aldh1l2	2.39082e-09	2.13456	Up	aldehyde dehydrogenase 1 family, member L2	GO:0005634,GO:0005739,GO:0006730,GO:0009058,GO:0009258,GO:0016021,GO:0016155,GO:0016742,GO:0055114,GO:0004029	nucleus|mitochondrion|one-carbon metabolic process|biosynthetic process|10-formyltetrahydrofolate catabolic process|integral component of membrane|formyltetrahydrofolate dehydrogenase activity|hydroxymethyl-, formyl- and related transferase activity|oxidation-reduction process|aldehyde dehydrogenase (NAD) activity	rno00670	One carbon pool by folate
Aldh2	1.13317e-05	0.634413	Up	aldehyde dehydrogenase 2 family (mitochondrial)	GO:0035094,GO:0004029,GO:0042802,GO:0043066,GO:0005515,GO:0005739,GO:0005759,GO:0055093,GO:0006068,GO:0055114,GO:0032355,GO:0070404,GO:0032496,GO:0071398,GO:0032570,GO:0001889,GO:0032870,GO:0033574	response to nicotine|aldehyde dehydrogenase (NAD) activity|identical protein binding|negative regulation of apoptotic process|protein binding|mitochondrion|mitochondrial matrix|response to hyperoxia|ethanol catabolic process|oxidation-reduction process|response to estradiol|NADH binding|response to lipopolysaccharide|cellular response to fatty acid|response to progesterone|liver development|cellu…	rno00010,rno00053,rno00620,rno00071,rno00561,rno00280,rno00310,rno00330,rno00340,rno00380,rno00410	Glycolysis / Gluconeogenesis|Ascorbate and aldarate metabolism|Pyruvate metabolism|Fatty acid degradation|Glycerolipid metabolism|Valine, leucine and isoleucine degradation|Lysine degradation|Arginine and proline metabolism|Histidine metabolism|Tryptophan metabolism|beta-Alanine metabolism
Aldh3a1	0.000369935	1.68984	Up	aldehyde dehydrogenase 3 family, member A1	GO:0042493,GO:0007584,GO:0004028,GO:0008106,GO:0004029,GO:0051384,GO:0051591,GO:0004030,GO:0005737,GO:0005783,GO:0008284,GO:0005829,GO:0055114,GO:0014070,GO:0005886,GO:0016021,GO:0006081,GO:0001666,GO:0016620,GO:0018479,GO:0007568	response to drug|response to nutrient|3-chloroallyl aldehyde dehydrogenase activity|alcohol dehydrogenase (NADP+) activity|aldehyde dehydrogenase (NAD) activity|response to glucocorticoid|response to cAMP|aldehyde dehydrogenase [NAD(P)+] activity|cytoplasm|endoplasmic reticulum|positive regulation of cell proliferation|cytosol|oxidation-reduction process|response to organic cyclic compound|plasma…	rno00010,rno00340,rno00350,rno00360,rno00410,rno00980,rno00982,rno05204	Glycolysis / Gluconeogenesis|Histidine metabolism|Tyrosine metabolism|Phenylalanine metabolism|beta-Alanine metabolism|Metabolism of xenobiotics by cytochrome P450|Drug metabolism - cytochrome P450|Chemical carcinogenesis
Aldh3b1	6.71907e-07	1.30636	Up	aldehyde dehydrogenase 3 family, member B1	GO:0055114,GO:0004030,GO:0005737,GO:0005829,GO:0005886,GO:0006068,GO:0034599,GO:0046185,GO:0004028,GO:0004029	oxidation-reduction process|aldehyde dehydrogenase [NAD(P)+] activity|cytoplasm|cytosol|plasma membrane|ethanol catabolic process|cellular response to oxidative stress|aldehyde catabolic process|3-chloroallyl aldehyde dehydrogenase activity|aldehyde dehydrogenase (NAD) activity	rno00010,rno00340,rno00350,rno00360,rno00410,rno00980,rno00982,rno05204	Glycolysis / Gluconeogenesis|Histidine metabolism|Tyrosine metabolism|Phenylalanine metabolism|beta-Alanine metabolism|Metabolism of xenobiotics by cytochrome P450|Drug metabolism - cytochrome P450|Chemical carcinogenesis
Aldh5a1	2.3293e-06	-0.680889	Down	aldehyde dehydrogenase 5 family, member A1	GO:0006006,GO:0006083,GO:0006105,GO:0007417,GO:0006536,GO:0006540,GO:0009013,GO:0009448,GO:0051289,GO:0009450,GO:0055114,GO:0004777,GO:0005739,GO:0006541,GO:0006650,GO:0006678,GO:0006681,GO:0009791,GO:0006749,GO:0022904,GO:0031406,GO:0042135,GO:0046459,GO:0051287	glucose metabolic process|acetate metabolic process|succinate metabolic process|central nervous system development|glutamate metabolic process|glutamate decarboxylation to succinate|succinate-semialdehyde dehydrogenase [NAD(P)+] activity|gamma-aminobutyric acid metabolic process|protein homotetramerization|gamma-aminobutyric acid catabolic process|oxidation-reduction process|succinate-semialdehyd…	rno00650,rno00250	Butanoate metabolism|Alanine, aspartate and glutamate metabolism
Aldh8a1	0.0455233	-2.41089	Down	aldehyde dehydrogenase 8 family, member A1	GO:0042573,GO:0042574,GO:0042904,GO:0055114,GO:0001758,GO:0005622	retinoic acid metabolic process|retinal metabolic process|9-cis-retinoic acid biosynthetic process|oxidation-reduction process|retinal dehydrogenase activity|intracellular
Alox12	5.45442e-07	1.62824	Up	arachidonate 12-lipoxygenase, 12S type	GO:0010595,GO:0010628,GO:0010656,GO:0010942,GO:0016020,GO:0043651,GO:0016165,GO:0016702,GO:0016787,GO:0045603,GO:0048661,GO:0051122,GO:0051901,GO:2001306,GO:0055114,GO:0061436,GO:0004052,GO:0005506,GO:0005737,GO:0005829,GO:0007568,GO:0008284,GO:0019369,GO:0019372,GO:0019395,GO:0042383,GO:0071396,GO:0043065,GO:0090331,GO:0043066,GO:0043280,GO:0097755,GO:1901751,GO:2001303	positive regulation of endothelial cell migration|positive regulation of gene expression|negative regulation of muscle cell apoptotic process|positive regulation of cell death|membrane|linoleic acid metabolic process|linoleate 13S-lipoxygenase activity|oxidoreductase activity, acting on single donors with incorporation of molecular oxygen, incorporation of two atoms of oxygen|hydrolase activity|p…	rno00590,rno04726,rno04750,rno01523	Arachidonic acid metabolism|Serotonergic synapse|Inflammatory mediator regulation of TRP channels|Antifolate resistance
Alox5ap	6.30907e-10	1.19624	Up	arachidonate 5-lipoxygenase activating protein	GO:0005634,GO:0005635,GO:0005783,GO:0031965,GO:0042803,GO:0005789,GO:0043085,GO:0005829,GO:0046982,GO:0047485,GO:0050544,GO:0055114,GO:0070207,GO:0002540,GO:0002675,GO:0004051,GO:0004364,GO:0004464,GO:0004602,GO:0008047,GO:0016020,GO:0016021,GO:0019370,GO:0019372,GO:0071277,GO:0019899	nucleus|nuclear envelope|endoplasmic reticulum|nuclear membrane|protein homodimerization activity|endoplasmic reticulum membrane|positive regulation of catalytic activity|cytosol|protein heterodimerization activity|protein N-terminus binding|arachidonic acid binding|oxidation-reduction process|protein homotrimerization|leukotriene production involved in inflammatory response|positive regulation o…	rno04664	Fc epsilon RI signaling pathway
Aloxe3	0.0306037	-0.807417	Down	arachidonate lipoxygenase 3	GO:0051120,GO:0019372,GO:0005737,GO:0035357,GO:0006665,GO:0051122,GO:0008150,GO:0008544,GO:0016702,GO:0043651,GO:0055114,GO:0016829,GO:0061436,GO:0045444,GO:0019233,GO:0019369,GO:0003674,GO:0070830,GO:0046513,GO:0005506,GO:0005575	hepoxilin A3 synthase activity|lipoxygenase pathway|cytoplasm|peroxisome proliferator activated receptor signaling pathway|sphingolipid metabolic process|hepoxilin biosynthetic process|biological_process|epidermis development|oxidoreductase activity, acting on single donors with incorporation of molecular oxygen, incorporation of two atoms of oxygen|linoleic acid metabolic process|oxidation-reduc…
Alpk1	0.000223803	0.866234	Up	alpha-kinase 1	GO:0006468,GO:0004674,GO:0005524,GO:0005737	protein phosphorylation|protein serine/threonine kinase activity|ATP binding|cytoplasm
Alpk3	1.09669e-18	2.6042	Up	alpha-kinase 3	GO:0006468,GO:0007507,GO:0055013,GO:0004674,GO:0005524,GO:0005634	protein phosphorylation|heart development|cardiac muscle cell development|protein serine/threonine kinase activity|ATP binding|nucleus
Alpl	1.10911e-08	1.18656	Up	alkaline phosphatase, liver/bone/kidney	GO:0046677,GO:0004035,GO:0046872,GO:0051384,GO:0005578,GO:0005615,GO:0005886,GO:0065010,GO:0016311,GO:0071407,GO:0071529,GO:0016462,GO:0031225,GO:0001958,GO:0032496,GO:0003006,GO:0033280	response to antibiotic|alkaline phosphatase activity|metal ion binding|response to glucocorticoid|proteinaceous extracellular matrix|extracellular space|plasma membrane|extracellular membrane-bounded organelle|dephosphorylation|cellular response to organic cyclic compound|cementum mineralization|pyrophosphatase activity|anchored component of membrane|endochondral ossification|response to lipopoly…	rno00730,rno00790	Thiamine metabolism|Folate biosynthesis
Amdhd2	4.33635e-13	1.40727	Up	amidohydrolase domain containing 2	GO:0008448,GO:0019262,GO:0046872,GO:0005634,GO:0005975,GO:0006046	N-acetylglucosamine-6-phosphate deacetylase activity|N-acetylneuraminate catabolic process|metal ion binding|nucleus|carbohydrate metabolic process|N-acetylglucosamine catabolic process	rno00520	Amino sugar and nucleotide sugar metabolism
Amer2	0.0013432	-0.642028	Down	APC membrane recruitment protein 2	GO:0005886,GO:0008013,GO:0048856,GO:0060828,GO:0090090,GO:0005546	plasma membrane|beta-catenin binding|anatomical structure development|regulation of canonical Wnt signaling pathway|negative regulation of canonical Wnt signaling pathway|phosphatidylinositol-4,5-bisphosphate binding
Amer3	0.00803538	-0.58672	Down	APC membrane recruitment protein 3	GO:0048856,GO:0060828,GO:0005546,GO:0005886,GO:0008013	anatomical structure development|regulation of canonical Wnt signaling pathway|phosphatidylinositol-4,5-bisphosphate binding|plasma membrane|beta-catenin binding
Amigo1	6.17717e-07	-0.953393	Down	adhesion molecule with Ig like domain 1	GO:1901381,GO:0030425,GO:0007156,GO:0032809,GO:0007157,GO:0007409,GO:0007413,GO:0007420,GO:0008076,GO:0042552,GO:0015459,GO:0043204,GO:0050772,GO:0016021,GO:0051965,GO:0005515,GO:0098609,GO:0030424,GO:0005887,GO:0007155	positive regulation of potassium ion transmembrane transport|dendrite|homophilic cell adhesion via plasma membrane adhesion molecules|neuronal cell body membrane|heterophilic cell-cell adhesion via plasma membrane cell adhesion molecules|axonogenesis|axonal fasciculation|brain development|voltage-gated potassium channel complex|myelination|potassium channel regulator activity|perikaryon|positive …
Ammecr1	0.0441005	0.681942	Up	Alport syndrome, mental retardation, midface hypoplasia and elliptocytosis chromosomal region gene 1	GO:0005634	nucleus
Amph	2.61768e-06	-0.881872	Down	amphiphysin	GO:0045807,GO:0005737,GO:0046982,GO:0005856,GO:0048488,GO:0007612,GO:0008021,GO:0008022,GO:0030054,GO:0030672,GO:0031256,GO:0043195,GO:0043547,GO:0043679,GO:0005515,GO:0044877,GO:0005543,GO:0045202,GO:0005623	positive regulation of endocytosis|cytoplasm|protein heterodimerization activity|cytoskeleton|synaptic vesicle endocytosis|learning|synaptic vesicle|protein C-terminus binding|cell junction|synaptic vesicle membrane|leading edge membrane|terminal bouton|positive regulation of GTPase activity|axon terminus|protein binding|protein-containing complex binding|phospholipid binding|synapse|cell	rno04144,rno04666	Endocytosis|Fc gamma R-mediated phagocytosis
Angel1	0.00356558	-0.602799	Down	angel homolog 1	GO:0019904,GO:0005783,GO:0048471,GO:0005801,GO:0005829,GO:0008190,GO:0005634	protein domain specific binding|endoplasmic reticulum|perinuclear region of cytoplasm|cis-Golgi network|cytosol|eukaryotic initiation factor 4E binding|nucleus
Angpt2	0.00789311	0.637354	Up	angiopoietin 2	GO:0060135,GO:0030971,GO:0003674,GO:0071363,GO:0031100,GO:0005615,GO:0072012,GO:0042995,GO:0005634,GO:0005886,GO:0007281,GO:0009314,GO:0043537,GO:0009612,GO:0045766,GO:0009749,GO:0046872,GO:0010812,GO:0048014,GO:0014070,GO:0001525,GO:0048514,GO:0014823,GO:0050928,GO:0016525,GO:0001666	maternal process involved in female pregnancy|receptor tyrosine kinase binding|molecular_function|cellular response to growth factor stimulus|animal organ regeneration|extracellular space|glomerulus vasculature development|cell projection|nucleus|plasma membrane|germ cell development|response to radiation|negative regulation of blood vessel endothelial cell migration|response to mechanical stimul…	rno04014,rno04015,rno04010,rno04066,rno04151,rno05167	Ras signaling pathway|Rap1 signaling pathway|MAPK signaling pathway|HIF-1 signaling pathway|PI3K-Akt signaling pathway|Kaposi's sarcoma-associated herpesvirus infection
Angpt4	2.55488e-05	1.27771	Up	angiopoietin 4	GO:0050731,GO:0005575,GO:0071456,GO:0005615,GO:0007171,GO:0007219,GO:0008150,GO:0010595,GO:0016525,GO:0030297,GO:0030971,GO:0043066,GO:0043536,GO:0001525,GO:0043537,GO:0001935,GO:0045766,GO:0003674	positive regulation of peptidyl-tyrosine phosphorylation|cellular_component|cellular response to hypoxia|extracellular space|activation of transmembrane receptor protein tyrosine kinase activity|Notch signaling pathway|biological_process|positive regulation of endothelial cell migration|negative regulation of angiogenesis|transmembrane receptor protein tyrosine kinase activator activity|receptor …	rno04014,rno04015,rno04010,rno04066,rno04151	Ras signaling pathway|Rap1 signaling pathway|MAPK signaling pathway|HIF-1 signaling pathway|PI3K-Akt signaling pathway
Angptl2	3.95784e-11	1.25343	Up	angiopoietin-like 2	GO:0005615	extracellular space
Angptl4	2.88476e-08	1.07342	Up	angiopoietin-like 4	GO:0070328,GO:0004857,GO:2000352,GO:0005576,GO:0005578,GO:0005615,GO:0019216,GO:0030154,GO:0042802,GO:0043066,GO:0043086,GO:0051005,GO:0001525,GO:0051259,GO:0001666,GO:0051260	triglyceride homeostasis|enzyme inhibitor activity|negative regulation of endothelial cell apoptotic process|extracellular region|proteinaceous extracellular matrix|extracellular space|regulation of lipid metabolic process|cell differentiation|identical protein binding|negative regulation of apoptotic process|negative regulation of catalytic activity|negative regulation of lipoprotein lipase acti…	rno03320,rno04979	PPAR signaling pathway|Cholesterol metabolism
Angptl8	1.4303e-06	2.97157	Up	angiopoietin-like 8	GO:0006006,GO:0010469,GO:0010954,GO:0019216,GO:0044255,GO:0044342,GO:0045444,GO:0048469,GO:0050746,GO:0070328,GO:0005179,GO:0005576	glucose metabolic process|regulation of signaling receptor activity|positive regulation of protein processing|regulation of lipid metabolic process|cellular lipid metabolic process|type B pancreatic cell proliferation|fat cell differentiation|cell maturation|regulation of lipoprotein metabolic process|triglyceride homeostasis|hormone activity|extracellular region	rno04979	Cholesterol metabolism
Ank1	0.000182783	-0.915537	Down	ankyrin 1	GO:0055072,GO:0030673,GO:0005886,GO:0072659,GO:0030863,GO:0031430,GO:0006779,GO:0006888,GO:0008093,GO:0010638,GO:0014731,GO:0031672,GO:0015672,GO:0042383,GO:0016020,GO:0043005,GO:0016529,GO:0045211,GO:0019899,GO:0005515,GO:0048821,GO:0030018,GO:0005622,GO:0051117,GO:0030507,GO:0005634	iron ion homeostasis|axolemma|plasma membrane|protein localization to plasma membrane|cortical cytoskeleton|M band|porphyrin-containing compound biosynthetic process|ER to Golgi vesicle-mediated transport|cytoskeletal adaptor activity|positive regulation of organelle organization|spectrin-associated cytoskeleton|A band|monovalent inorganic cation transport|sarcolemma|membrane|neuron projection|sa…	rno05205	Proteoglycans in cancer
Ank3	0.000202783	-0.759588	Down	ankyrin 3, node of Ranvier (ankyrin G)	GO:0007165,GO:0007409,GO:0007411,GO:0007528,GO:0008092,GO:0009925,GO:0009986,GO:0030018,GO:0010628,GO:0030315,GO:0010650,GO:0030424,GO:0010765,GO:0030425,GO:0030507,GO:0030674,GO:0031594,GO:0044325,GO:0033268,GO:0045184,GO:0033270,GO:0045202,GO:0045211,GO:0045296,GO:0045838,GO:0000281,GO:1902260,GO:0050808,GO:0005200,GO:0071286,GO:0005515,GO:2000651,GO:0005764,GO:2001259,GO:0005886,GO:0005923,GO:…	signal transduction|axonogenesis|axon guidance|neuromuscular junction development|cytoskeletal protein binding|basal plasma membrane|cell surface|Z disc|positive regulation of gene expression|T-tubule|positive regulation of cell communication by electrical coupling|axon|positive regulation of sodium ion transport|dendrite|spectrin binding|protein binding, bridging|neuromuscular junction|ion chann…	rno05205	Proteoglycans in cancer
Ankle1	0.0441555	0.782986	Up	ankyrin repeat and LEM domain containing 1	GO:1905453,GO:0005737,GO:1905456,GO:0006281,GO:2001020,GO:0006611,GO:0006998,GO:0008340,GO:0031490,GO:0033081,GO:2001022,GO:0043249,GO:0045577,GO:0045950,GO:0046637,GO:0004519,GO:0070197,GO:0005634,GO:0090305,GO:0005639	regulation of myeloid progenitor cell differentiation|cytoplasm|regulation of lymphoid progenitor cell differentiation|DNA repair|regulation of response to DNA damage stimulus|protein export from nucleus|nuclear envelope organization|determination of adult lifespan|chromatin DNA binding|regulation of T cell differentiation in thymus|positive regulation of response to DNA damage stimulus|erythrocy…
Ankrd13d	0.000550432	-0.748782	Down	ankyrin repeat domain 13D	GO:0005737	cytoplasm
Ankrd29	6.00839e-05	-0.767065	Down	ankyrin repeat domain 29
Ankrd33b	2.26336e-05	1.57144	Up	ankyrin repeat domain 33B
Ankrd34a	0.000512328	-0.860633	Down	ankyrin repeat domain 34A
Ankrd34b	1.90382e-08	-1.13108	Down	ankyrin repeat domain 34B
Ankrd35	5.43917e-05	-0.833635	Down	ankyrin repeat domain 35
Ankrd55	0.00217069	-0.644244	Down	ankyrin repeat domain 55
Ankrd66	0.0188802	0.598897	Up	ankyrin repeat domain 66
Ano3	0.00260056	-0.726393	Down	anoctamin 3	GO:0008150,GO:0016021,GO:0016048,GO:0017128,GO:0046983,GO:0050982,GO:0061590,GO:0061591,GO:0003674,GO:0005229,GO:0005575	biological_process|integral component of membrane|detection of temperature stimulus|phospholipid scramblase activity|protein dimerization activity|detection of mechanical stimulus|calcium activated phosphatidylcholine scrambling|calcium activated galactosylceramide scrambling|molecular_function|intracellular calcium activated chloride channel activity|cellular_component
Ano6	5.39426e-09	1.1121	Up	anoctamin 6	GO:0005622,GO:0005829,GO:0005886,GO:0006812,GO:0006821,GO:0007596,GO:0060100,GO:0017121,GO:0061588,GO:0017128,GO:0061589,GO:0030501,GO:0061590,GO:0061591,GO:0070588,GO:0070782,GO:0090026,GO:0097045,GO:1902304,GO:0002407,GO:0002543,GO:0003674,GO:0005227,GO:0005229,GO:0005244,GO:0005247,GO:0005575,GO:0032060,GO:0034707,GO:0034767,GO:0035590,GO:0035630,GO:0035725,GO:0042803,GO:1902476,GO:0043065,GO:…	intracellular|cytosol|plasma membrane|cation transport|chloride transport|blood coagulation|positive regulation of phagocytosis, engulfment|phospholipid scrambling|calcium activated phospholipid scrambling|phospholipid scramblase activity|calcium activated phosphatidylserine scrambling|positive regulation of bone mineralization|calcium activated phosphatidylcholine scrambling|calcium activated ga…
Anpep	4.41386e-37	3.60225	Up	alanyl aminopeptidase, membrane	GO:0031983,GO:0008217,GO:0005615,GO:0035814,GO:0008237,GO:0005737,GO:0042277,GO:0008270,GO:0005793,GO:0005886,GO:0006508,GO:0043171,GO:0009897,GO:0070006,GO:0070062,GO:0012506,GO:0006725,GO:0001525,GO:0016021,GO:0007165,GO:0004177,GO:0030154,GO:0007267	vesicle lumen|regulation of blood pressure|extracellular space|negative regulation of renal sodium excretion|metallopeptidase activity|cytoplasm|peptide binding|zinc ion binding|endoplasmic reticulum-Golgi intermediate compartment|plasma membrane|proteolysis|peptide catabolic process|external side of plasma membrane|metalloaminopeptidase activity|extracellular exosome|vesicle membrane|cellular ar…	rno00480,rno04640,rno04614	Glutathione metabolism|Hematopoietic cell lineage|Renin-angiotensin system
Antxr1	0.001578	0.708418	Up	anthrax toxin receptor 1	GO:1905050,GO:0031532,GO:0009986,GO:0004888,GO:0034446,GO:0016021,GO:0022414,GO:0046872,GO:0005518,GO:0005575,GO:0005886,GO:0007165,GO:0051015,GO:0031258,GO:0008150,GO:1901202,GO:0031527,GO:0009897,GO:0001568,GO:1901998,GO:0003674	positive regulation of metallopeptidase activity|actin cytoskeleton reorganization|cell surface|transmembrane signaling receptor activity|substrate adhesion-dependent cell spreading|integral component of membrane|reproductive process|metal ion binding|collagen binding|cellular_component|plasma membrane|signal transduction|actin filament binding|lamellipodium membrane|biological_process|negative r…	rno04621	NOD-like receptor signaling pathway
Antxr2	1.03141e-12	1.49668	Up	anthrax toxin receptor 2	GO:0009897,GO:0009986,GO:0016021,GO:0022414,GO:0038023,GO:0046872,GO:1901998,GO:0005515,GO:0005575,GO:0008150	external side of plasma membrane|cell surface|integral component of membrane|reproductive process|signaling receptor activity|metal ion binding|toxin transport|protein binding|cellular_component|biological_process	rno04621	NOD-like receptor signaling pathway
Anxa1	9.68105e-21	2.31404	Up	annexin A1	GO:0048306,GO:0050482,GO:0050709,GO:0050727,GO:0003697,GO:0051384,GO:0003727,GO:0070062,GO:0004386,GO:0097350,GO:0005198,GO:0098609,GO:0070301,GO:0005509,GO:0098641,GO:0070365,GO:0005543,GO:1900087,GO:0005829,GO:0005544,GO:1900138,GO:0005884,GO:2000483,GO:0005886,GO:0005913,GO:0006909,GO:0016323,GO:0006954,GO:0016324,GO:0007165,GO:0016328,GO:0018149,GO:0019834,GO:0000733,GO:0031514,GO:0001533,GO:…	calcium-dependent protein binding|arachidonic acid secretion|negative regulation of protein secretion|regulation of inflammatory response|single-stranded DNA binding|response to glucocorticoid|single-stranded RNA binding|extracellular exosome|helicase activity|neutrophil clearance|structural molecule activity|cell-cell adhesion|cellular response to hydrogen peroxide|calcium ion binding|cadherin b…
Anxa2	3.43116e-09	0.926136	Up	annexin A2	GO:0005546,GO:0005576,GO:0005604,GO:0005615,GO:0005737,GO:0005765,GO:0017137,GO:0005768,GO:0019834,GO:0005769,GO:0019897,GO:0005811,GO:0030199,GO:0030496,GO:0031012,GO:0031340,GO:0044147,GO:0031902,GO:0044354,GO:0031982,GO:0044548,GO:0032804,GO:0044730,GO:0045121,GO:0048146,GO:0001525,GO:0098641,GO:0048306,GO:0001726,GO:0098772,GO:0048471,GO:0001765,GO:1905581,GO:0051015,GO:0001921,GO:1905597,GO:…	phosphatidylinositol-4,5-bisphosphate binding|extracellular region|basement membrane|extracellular space|cytoplasm|lysosomal membrane|Rab GTPase binding|endosome|phospholipase A2 inhibitor activity|early endosome|extrinsic component of plasma membrane|lipid droplet|collagen fibril organization|midbody|extracellular matrix|positive regulation of vesicle fusion|negative regulation of development of…
Anxa3	5.31486e-17	1.77923	Up	annexin A3	GO:0051054,GO:0030670,GO:0005544,GO:0051091,GO:0031100,GO:0051384,GO:0042581,GO:0005737,GO:0070848,GO:0005829,GO:0005886,GO:0006909,GO:0042742,GO:0010595,GO:0043025,GO:0016020,GO:0043086,GO:0019834,GO:0043312,GO:0021766,GO:0004859,GO:0045766,GO:0030424,GO:0005509,GO:0048306,GO:0030425	positive regulation of DNA metabolic process|phagocytic vesicle membrane|calcium-dependent phospholipid binding|positive regulation of DNA binding transcription factor activity|animal organ regeneration|response to glucocorticoid|specific granule|cytoplasm|response to growth factor|cytosol|plasma membrane|phagocytosis|defense response to bacterium|positive regulation of endothelial cell migration…
Anxa4	4.28829e-09	0.858732	Up	annexin A4	GO:0048306,GO:0012506,GO:0005544,GO:0030855,GO:0005634,GO:0048471,GO:0005737,GO:0005886,GO:0006357,GO:0031965,GO:0006887,GO:0051059,GO:0007219,GO:0032088,GO:2000483,GO:0009986,GO:0005509,GO:0042802	calcium-dependent protein binding|vesicle membrane|calcium-dependent phospholipid binding|epithelial cell differentiation|nucleus|perinuclear region of cytoplasm|cytoplasm|plasma membrane|regulation of transcription by RNA polymerase II|nuclear membrane|exocytosis|NF-kappaB binding|Notch signaling pathway|negative regulation of NF-kappaB transcription factor activity|negative regulation of interl…
Anxa5	3.03545e-05	0.625747	Up	annexin A5	GO:0005622,GO:0005634,GO:0005737,GO:0005783,GO:0005829,GO:0005886,GO:0007596,GO:0043025,GO:0008021,GO:0043065,GO:0009897,GO:0043204,GO:0043679,GO:0050819,GO:0051260,GO:0051592,GO:0070588,GO:0071284,GO:0005388,GO:0005509,GO:0005515,GO:0005544,GO:0005615,GO:0010033,GO:0014704,GO:0017046,GO:0030018,GO:0030195,GO:0030425,GO:0072563,GO:0030971,GO:0042383,GO:0097066,GO:0042995,GO:0097211,GO:0099132,GO:…	intracellular|nucleus|cytoplasm|endoplasmic reticulum|cytosol|plasma membrane|blood coagulation|neuronal cell body|synaptic vesicle|positive regulation of apoptotic process|external side of plasma membrane|perikaryon|axon terminus|negative regulation of coagulation|protein homooligomerization|response to calcium ion|calcium ion transmembrane transport|cellular response to lead ion|calcium-transpo…
Anxa7	6.01244e-06	0.639682	Up	annexin A7	GO:0010629,GO:0005575,GO:0014070,GO:0005634,GO:0030855,GO:0005635,GO:0005789,GO:0005829,GO:0005886,GO:0006874,GO:0031982,GO:0006914,GO:0035176,GO:0007599,GO:0042584,GO:0008283,GO:0048306,GO:0008360,GO:0005178,GO:0051592,GO:0009651,GO:0005509,GO:0061025,GO:0009992,GO:0005544	negative regulation of gene expression|cellular_component|response to organic cyclic compound|nucleus|epithelial cell differentiation|nuclear envelope|endoplasmic reticulum membrane|cytosol|plasma membrane|cellular calcium ion homeostasis|vesicle|autophagy|social behavior|hemostasis|chromaffin granule membrane|cell proliferation|calcium-dependent protein binding|regulation of cell shape|integrin …
Anxa8	1.31955e-05	1.17862	Up	annexin A8	GO:1900138,GO:0005546,GO:0005547,GO:0005575,GO:0005829,GO:0005886,GO:0007032,GO:0007596,GO:0008150,GO:0016197,GO:0031902,GO:0043325,GO:0003674,GO:0051015,GO:0005509,GO:1900004,GO:0005544	negative regulation of phospholipase A2 activity|phosphatidylinositol-4,5-bisphosphate binding|phosphatidylinositol-3,4,5-trisphosphate binding|cellular_component|cytosol|plasma membrane|endosome organization|blood coagulation|biological_process|endosomal transport|late endosome membrane|phosphatidylinositol-3,4-bisphosphate binding|molecular_function|actin filament binding|calcium ion binding|ne…
Aoah	5.84381e-08	2.72287	Up	acyloxyacyl hydrolase	GO:0008653,GO:0050528,GO:0050728	lipopolysaccharide metabolic process|acyloxyacyl hydrolase activity|negative regulation of inflammatory response
Aoc1	0.00829732	2.48214	Up	amine oxidase, copper containing 1	GO:0008131,GO:0008144,GO:0008150,GO:0044877,GO:0008201,GO:0046677,GO:0008270,GO:0048038,GO:0052597,GO:0097185,GO:0052598,GO:0052599,GO:0005507,GO:0005509,GO:0005615,GO:0005886,GO:0005923,GO:0009308,GO:0035874,GO:0038023,GO:0042493,GO:0052600,GO:0055114,GO:0042803,GO:0070062,GO:0071280,GO:0071420	primary amine oxidase activity|drug binding|biological_process|protein-containing complex binding|heparin binding|response to antibiotic|zinc ion binding|quinone binding|diamine oxidase activity|cellular response to azide|histamine oxidase activity|methylputrescine oxidase activity|copper ion binding|calcium ion binding|extracellular space|plasma membrane|bicellular tight junction|amine metabolic…	rno00330,rno00340,rno00380	Arginine and proline metabolism|Histidine metabolism|Tryptophan metabolism
Aoc3	0.000901124	0.694639	Up	amine oxidase, copper containing 3	GO:0005794,GO:0005886,GO:0005902,GO:0007155,GO:0007568,GO:0042755,GO:0008131,GO:0042803,GO:0043231,GO:0046677,GO:0046982,GO:0048038,GO:0052593,GO:0052594,GO:0052595,GO:0002523,GO:0002675,GO:0002687,GO:0005507,GO:0005509,GO:0005615,GO:0005737,GO:0005769,GO:0005783,GO:0008217,GO:0009308,GO:0009986,GO:0010828,GO:0052596,GO:0016021,GO:0055114,GO:1902283,GO:0035902	Golgi apparatus|plasma membrane|microvillus|cell adhesion|aging|eating behavior|primary amine oxidase activity|protein homodimerization activity|intracellular membrane-bounded organelle|response to antibiotic|protein heterodimerization activity|quinone binding|tryptamine:oxygen oxidoreductase (deaminating) activity|aminoacetone:oxygen oxidoreductase(deaminating) activity|aliphatic-amine oxidase a…	rno00260,rno00350,rno00360,rno00410	Glycine, serine and threonine metabolism|Tyrosine metabolism|Phenylalanine metabolism|beta-Alanine metabolism
Aox2	0.0339109	2.11039	Up	aldehyde oxidase 2	GO:0050660,GO:0005506,GO:0005829,GO:0051287,GO:0009055,GO:0009115,GO:0016614,GO:0016903,GO:0051537,GO:0017144,GO:0022900,GO:0055114,GO:0042803,GO:0102797,GO:0043546,GO:0004031,GO:0102798,GO:0050250,GO:0004854	flavin adenine dinucleotide binding|iron ion binding|cytosol|NAD binding|electron transfer activity|xanthine catabolic process|oxidoreductase activity, acting on CH-OH group of donors|oxidoreductase activity, acting on the aldehyde or oxo group of donors|2 iron, 2 sulfur cluster binding|drug metabolic process|electron transport chain|oxidation-reduction process|protein homodimerization activity|g…	rno00280,rno00350,rno00380,rno00750,rno00760,rno00830,rno00982,rno04630	Valine, leucine and isoleucine degradation|Tyrosine metabolism|Tryptophan metabolism|Vitamin B6 metabolism|Nicotinate and nicotinamide metabolism|Retinol metabolism|Drug metabolism - cytochrome P450|Jak-STAT signaling pathway
Aox3	4.56912e-07	1.63874	Up	aldehyde oxidase 3	GO:0102797,GO:0050250,GO:0005506,GO:0102798,GO:0050660,GO:0005829,GO:0009055,GO:0009115,GO:0016614,GO:0016903,GO:0051287,GO:0017144,GO:0051537,GO:0022900,GO:0030151,GO:0004031,GO:0055114,GO:0042803,GO:0043546,GO:0004854	geranial:oxygen oxidoreductase activity|retinal oxidase activity|iron ion binding|heptaldehyde:oxygen oxidoreductase activity|flavin adenine dinucleotide binding|cytosol|electron transfer activity|xanthine catabolic process|oxidoreductase activity, acting on CH-OH group of donors|oxidoreductase activity, acting on the aldehyde or oxo group of donors|NAD binding|drug metabolic process|2 iron, 2 su…	rno00280,rno00350,rno00380,rno00750,rno00760,rno00830,rno00982,rno04630	Valine, leucine and isoleucine degradation|Tyrosine metabolism|Tryptophan metabolism|Vitamin B6 metabolism|Nicotinate and nicotinamide metabolism|Retinol metabolism|Drug metabolism - cytochrome P450|Jak-STAT signaling pathway
Apba1	0.00255064	-0.700604	Down	amyloid beta precursor protein binding family A member 1	GO:0005794,GO:0005829,GO:0005886,GO:0006886,GO:0016020,GO:0007268,GO:0016079,GO:0023051,GO:0030165,GO:0032991,GO:0035264,GO:0043197,GO:0044877,GO:0001540,GO:0001701,GO:0005515,GO:0005546,GO:0005634,GO:0005737,GO:0007626,GO:0008021,GO:0010468,GO:0014047,GO:0045202,GO:0014051,GO:0048471	Golgi apparatus|cytosol|plasma membrane|intracellular protein transport|membrane|chemical synaptic transmission|synaptic vesicle exocytosis|regulation of signaling|PDZ domain binding|protein-containing complex|multicellular organism growth|dendritic spine|protein-containing complex binding|amyloid-beta binding|in utero embryonic development|protein binding|phosphatidylinositol-4,5-bisphosphate bi…
Apbb1ip	8.92196e-11	1.37406	Up	amyloid beta precursor protein binding family B member 1 interacting protein	GO:0007165,GO:0042101,GO:0045785,GO:0002291,GO:0005829,GO:0005886	signal transduction|T cell receptor complex|positive regulation of cell adhesion|T cell activation via T cell receptor contact with antigen bound to MHC molecule on antigen presenting cell|cytosol|plasma membrane	rno04015,rno04611	Rap1 signaling pathway|Platelet activation
Apc2	0.000446686	-0.744727	Down	APC2, WNT signaling pathway regulator	GO:0090090,GO:0031258,GO:0008150,GO:0005575,GO:0090630,GO:0031941,GO:0008283,GO:0005737,GO:0045171,GO:0015630,GO:0005794,GO:0005829,GO:0005881,GO:0016055,GO:0005884,GO:0045295,GO:0016342,GO:0007026,GO:0045595,GO:0016477,GO:0007389,GO:0045732,GO:0030496,GO:0008013,GO:0000226,GO:0048471,GO:0001708,GO:0030877,GO:0008017,GO:0003674	negative regulation of canonical Wnt signaling pathway|lamellipodium membrane|biological_process|cellular_component|activation of GTPase activity|filamentous actin|cell proliferation|cytoplasm|intercellular bridge|microtubule cytoskeleton|Golgi apparatus|cytosol|cytoplasmic microtubule|Wnt signaling pathway|actin filament|gamma-catenin binding|catenin complex|negative regulation of microtubule de…	rno04310,rno04390,rno04550,rno04810,rno05200,rno05206,rno05210,rno05225,rno05226,rno05217,rno05213,rno05224,rno04934,rno05166,rno05165	Wnt signaling pathway|Hippo signaling pathway|Signaling pathways regulating pluripotency of stem cells|Regulation of actin cytoskeleton|Pathways in cancer|MicroRNAs in cancer|Colorectal cancer|Hepatocellular carcinoma|Gastric cancer|Basal cell carcinoma|Endometrial cancer|Breast cancer|Cushing's syndrome|HTLV-I infection|Human papillomavirus infection
Apitd1	0.000346993	-0.697464	Down	apoptosis-inducing, TAF9-like domain 1	GO:0003690,GO:0006281,GO:0006974,GO:0031297,GO:0043240,GO:0071821,GO:0000712,GO:0003677,GO:0003682	double-stranded DNA binding|DNA repair|cellular response to DNA damage stimulus|replication fork processing|Fanconi anaemia nuclear complex|FANCM-MHF complex|resolution of meiotic recombination intermediates|DNA binding|chromatin binding
Apln	0.000402517	-0.732602	Down	apelin	GO:0007631,GO:0008284,GO:0010469,GO:0010629,GO:0031652,GO:0031704,GO:0051466,GO:0060183,GO:0040037,GO:0060976,GO:0097755,GO:1902895,GO:1904022,GO:0001525,GO:0001664,GO:0002026,GO:0005179,GO:0005576,GO:0005615,GO:0007369,GO:0042327,GO:0042756,GO:0043576,GO:0045776,GO:0045823,GO:0045906,GO:0048471,GO:1904706,GO:0050878,GO:0051461,GO:1905564	feeding behavior|positive regulation of cell proliferation|regulation of signaling receptor activity|negative regulation of gene expression|positive regulation of heat generation|apelin receptor binding|positive regulation of corticotropin-releasing hormone secretion|apelin receptor signaling pathway|negative regulation of fibroblast growth factor receptor signaling pathway|coronary vasculature d…	rno04371,rno04080	Apelin signaling pathway|Neuroactive ligand-receptor interaction
Aplnr	3.76764e-08	0.963638	Up	apelin receptor	GO:0060976,GO:0042277,GO:0004930,GO:0043951,GO:0005886,GO:1903589,GO:0007186,GO:1904325,GO:0045766,GO:0007369,GO:0007507,GO:0050878,GO:0007512,GO:0001525,GO:0051281,GO:0016020,GO:0001570,GO:0016021	coronary vasculature development|peptide binding|G-protein coupled receptor activity|negative regulation of cAMP-mediated signaling|plasma membrane|positive regulation of blood vessel endothelial cell proliferation involved in sprouting angiogenesis|G-protein coupled receptor signaling pathway|positive regulation of inhibitory G-protein coupled receptor phosphorylation|positive regulation of angi…	rno04371,rno04080	Apelin signaling pathway|Neuroactive ligand-receptor interaction
Apoa4	0.0244872	4.83893	Up	apolipoprotein A4	GO:0006869,GO:0006982,GO:0007159,GO:0008203,GO:0017127,GO:0008289,GO:0009986,GO:0019430,GO:0019433,GO:0030300,GO:0033344,GO:0033700,GO:0031012,GO:0034014,GO:0034361,GO:0002227,GO:0042627,GO:0034364,GO:0005507,GO:0042632,GO:0005543,GO:0005576,GO:0005615,GO:0042744,GO:0006695,GO:0046889,GO:0051006,GO:0042802,GO:0042803,GO:0055088,GO:0060228,GO:0065005,GO:0070328,GO:0072562,GO:0010873,GO:0010898,GO:…	lipid transport|response to lipid hydroperoxide|leukocyte cell-cell adhesion|cholesterol metabolic process|cholesterol transporter activity|lipid binding|cell surface|removal of superoxide radicals|triglyceride catabolic process|regulation of intestinal cholesterol absorption|cholesterol efflux|phospholipid efflux|extracellular matrix|response to triglyceride|very-low-density lipoprotein particle…	rno04975,rno04979,rno04977	Fat digestion and absorption|Cholesterol metabolism|Vitamin digestion and absorption
Apobec1	1.90569e-41	4.09528	Up	apolipoprotein B mRNA editing enzyme catalytic subunit 1	GO:0005634,GO:0005737,GO:0006397,GO:0019904,GO:0006641,GO:0032869,GO:0006970,GO:0042127,GO:0008047,GO:0042157,GO:0042158,GO:0042493,GO:0042953,GO:0090310,GO:0043021,GO:0090366,GO:0043085,GO:0045471,GO:0003723,GO:0003729,GO:0004126,GO:0004131,GO:0005515,GO:0008270,GO:0009972,GO:0010043,GO:0010332,GO:0016554,GO:0046087,GO:0016556,GO:0048255,GO:0051592,GO:0017091,GO:0051607,GO:0070383,GO:0080111,GO:…	nucleus|cytoplasm|mRNA processing|protein domain specific binding|triglyceride metabolic process|cellular response to insulin stimulus|response to osmotic stress|regulation of cell proliferation|enzyme activator activity|lipoprotein metabolic process|lipoprotein biosynthetic process|response to drug|lipoprotein transport|negative regulation of methylation-dependent chromatin silencing|ribonucleop…
Apobec3b	2.2096e-10	2.52765	Up	apolipoprotein B mRNA editing enzyme catalytic subunit 3B	GO:0045071,GO:0004126,GO:0045087,GO:0045869,GO:0005634,GO:0005737,GO:0048525,GO:0008270,GO:0050688,GO:0009972,GO:0051607,GO:0010529,GO:0070383,GO:0000932,GO:0080111,GO:0016554,GO:0002244,GO:1903900,GO:0016814,GO:0003723	negative regulation of viral genome replication|cytidine deaminase activity|innate immune response|negative regulation of single stranded viral RNA replication via double stranded DNA intermediate|nucleus|cytoplasm|negative regulation of viral process|zinc ion binding|regulation of defense response to virus|cytidine deamination|defense response to virus|negative regulation of transposition|DNA cy…
Apobr	1.65536e-07	1.17159	Up	apolipoprotein B receptor	GO:0006898,GO:0016020,GO:0030229,GO:0006641,GO:0006869	receptor-mediated endocytosis|membrane|very-low-density lipoprotein particle receptor activity|triglyceride metabolic process|lipid transport
Apoc1	3.08598e-18	2.46769	Up	apolipoprotein C1			rno04979	Cholesterol metabolism
Apoc4	1.47083e-24	3.44669	Up	apolipoprotein C4	GO:0006869,GO:0008150,GO:0010890,GO:0034361,GO:0034364,GO:0070328,GO:0003674,GO:0005319,GO:0005575	lipid transport|biological_process|positive regulation of sequestering of triglyceride|very-low-density lipoprotein particle|high-density lipoprotein particle|triglyceride homeostasis|molecular_function|lipid transporter activity|cellular_component
Apoe	1.30307e-40	2.09083	Up	apolipoprotein E	GO:0050728,GO:0050750,GO:0051000,GO:0061771,GO:0051044,GO:0070326,GO:0051246,GO:0070328,GO:0071347,GO:0071361,GO:0097114,GO:0071363,GO:0071397,GO:0098869,GO:0071813,GO:0106003,GO:1900221,GO:1902995,GO:1900272,GO:1903002,GO:0033344,GO:1904421,GO:1905855,GO:0033700,GO:0005102,GO:0005319,GO:1905860,GO:0034361,GO:1905890,GO:0034365,GO:0005543,GO:0034372,GO:0034362,GO:0005794,GO:0034374,GO:0005576,GO:…	negative regulation of inflammatory response|low-density lipoprotein particle receptor binding|positive regulation of nitric-oxide synthase activity|response to caloric restriction|positive regulation of membrane protein ectodomain proteolysis|very-low-density lipoprotein particle receptor binding|regulation of protein metabolic process|triglyceride homeostasis|cellular response to interleukin-1|…	rno04979,rno05010	Cholesterol metabolism|Alzheimer's disease
Apol3	0.000656368	0.720085	Up	apolipoprotein L, 3	GO:0008289,GO:0016020,GO:0042157,GO:0050896,GO:0005576,GO:0006869,GO:0007165	lipid binding|membrane|lipoprotein metabolic process|response to stimulus|extracellular region|lipid transport|signal transduction
Apol9a	4.20913e-08	1.11104	Up	apolipoprotein L 9a	GO:0008289,GO:0016020,GO:0042157,GO:0050896,GO:0005576,GO:0006869	lipid binding|membrane|lipoprotein metabolic process|response to stimulus|extracellular region|lipid transport
Apold1	0.0402863	-1.16252	Down	apolipoprotein L domain containing 1	GO:0042157,GO:0005576,GO:0045601,GO:0005654,GO:0005829,GO:0005886,GO:0006869,GO:0050896,GO:0008289,GO:0016020,GO:0016021,GO:0001525,GO:0030154,GO:0042118,GO:0001666	lipoprotein metabolic process|extracellular region|regulation of endothelial cell differentiation|nucleoplasm|cytosol|plasma membrane|lipid transport|response to stimulus|lipid binding|membrane|integral component of membrane|angiogenesis|cell differentiation|endothelial cell activation|response to hypoxia
Aprt	5.14737e-08	0.893365	Up	adenine phosphoribosyl transferase	GO:0046083,GO:0005654,GO:0005829,GO:0006166,GO:0006168,GO:0007595,GO:0007625,GO:0016208,GO:0002055,GO:0032869,GO:0003999,GO:0044209,GO:0005575	adenine metabolic process|nucleoplasm|cytosol|purine ribonucleoside salvage|adenine salvage|lactation|grooming behavior|AMP binding|adenine binding|cellular response to insulin stimulus|adenine phosphoribosyltransferase activity|AMP salvage|cellular_component	rno00230	Purine metabolism
Aqp1	3.24266e-07	1.21728	Up	aquaporin 1	GO:0045177,GO:0045766,GO:0046875,GO:0005634,GO:0046878,GO:0005737,GO:0048146,GO:0071280,GO:0005886,GO:0048593,GO:0071288,GO:0050891,GO:0008519,GO:0005887,GO:0071300,GO:0005901,GO:0009725,GO:0005903,GO:0071320,GO:0009925,GO:0072232,GO:0072239,GO:0071456,GO:0010592,GO:0072488,GO:0010634,GO:0085018,GO:0016020,GO:0015079,GO:0016021,GO:0015168,GO:0016323,GO:0016324,GO:0003094,GO:0030185,GO:0003097,GO:…	apical part of cell|positive regulation of angiogenesis|ephrin receptor binding|nucleus|positive regulation of saliva secretion|cytoplasm|positive regulation of fibroblast proliferation|cellular response to copper ion|plasma membrane|camera-type eye morphogenesis|cellular response to mercury ion|multicellular organismal water homeostasis|ammonium transmembrane transporter activity|integral compon…	rno04924,rno04976,rno04964	Renin secretion|Bile secretion|Proximal tubule bicarbonate reclamation
Aqp11	0.000441848	-0.837343	Down	aquaporin 11	GO:0055085,GO:0015250,GO:0005783,GO:0072014,GO:0015793,GO:0005829,GO:0005886,GO:0006811,GO:0015840,GO:0006833,GO:0016021,GO:0030425,GO:0009986,GO:0001822,GO:0048388,GO:0003674,GO:0051260,GO:0005737	transmembrane transport|water channel activity|endoplasmic reticulum|proximal tubule development|glycerol transport|cytosol|plasma membrane|ion transport|urea transport|water transport|integral component of membrane|dendrite|cell surface|kidney development|endosomal lumen acidification|molecular_function|protein homooligomerization|cytoplasm
Aqp12a	0.0385233	2.67402	Up	aquaporin 12A	GO:0015267,GO:0016021,GO:0055085,GO:0005737,GO:0005886,GO:0015250	channel activity|integral component of membrane|transmembrane transport|cytoplasm|plasma membrane|water channel activity
Aqp5	0.00738751	-2.31047	Down	aquaporin 5	GO:0033554,GO:0005887,GO:0034220,GO:0005902,GO:0042476,GO:0006833,GO:0009925,GO:0015250,GO:0042802,GO:0015670,GO:0046541,GO:0048593,GO:0016324,GO:0005783,GO:0005886,GO:0030157	cellular response to stress|integral component of plasma membrane|ion transmembrane transport|microvillus|odontogenesis|water transport|basal plasma membrane|water channel activity|identical protein binding|carbon dioxide transport|saliva secretion|camera-type eye morphogenesis|apical plasma membrane|endoplasmic reticulum|plasma membrane|pancreatic juice secretion	rno04970	Salivary secretion
Ar	0.0168474	-0.804424	Down	androgen receptor	GO:0045597,GO:0045720,GO:0001085,GO:0045726,GO:0001701,GO:0048645,GO:0045892,GO:0003073,GO:0045893,GO:0048808,GO:0003382,GO:0004882,GO:0050680,GO:0005102,GO:0003677,GO:0003682,GO:0050681,GO:0060571,GO:0050790,GO:0005496,GO:0060599,GO:0005497,GO:0051092,GO:0060685,GO:0006351,GO:0060736,GO:0006355,GO:0006357,GO:0005515,GO:0006366,GO:0071372,GO:0060740,GO:0007283,GO:0071383,GO:0060742,GO:0000122,GO:…	positive regulation of cell differentiation|negative regulation of integrin biosynthetic process|RNA polymerase II transcription factor binding|positive regulation of integrin biosynthetic process|in utero embryonic development|animal organ formation|negative regulation of transcription, DNA-templated|regulation of systemic arterial blood pressure|positive regulation of transcription, DNA-templat…	rno04114,rno05200,rno05215	Oocyte meiosis|Pathways in cancer|Prostate cancer
Arap1	8.61718e-07	0.742474	Up	ArfGAP with RhoGAP domain, ankyrin repeat and PH domain 1	GO:0043231,GO:0007165,GO:0005547,GO:0008360,GO:0005654,GO:0043547,GO:0016020,GO:0051270,GO:0005737,GO:0005794,GO:0005802,GO:0016192,GO:0005829,GO:0051491,GO:0031267,GO:0051497,GO:0031410,GO:0031702,GO:0005886,GO:0001921,GO:0032012,GO:0005096,GO:0035023	intracellular membrane-bounded organelle|signal transduction|phosphatidylinositol-3,4,5-trisphosphate binding|regulation of cell shape|nucleoplasm|positive regulation of GTPase activity|membrane|regulation of cellular component movement|cytoplasm|Golgi apparatus|trans-Golgi network|vesicle-mediated transport|cytosol|positive regulation of filopodium assembly|small GTPase binding|negative regulati…	rno04144	Endocytosis
Arc	0.000460273	-0.805113	Down	activity-regulated cytoskeleton-associated protein	GO:0045211,GO:0014069,GO:0005737,GO:0048168,GO:0015629,GO:0005768,GO:0061001,GO:0005886,GO:0005938,GO:0006897,GO:0016477,GO:0007010,GO:1900271,GO:0022604,GO:2000969,GO:0007492,GO:0001669,GO:0030054,GO:0007612,GO:0005515,GO:0043197,GO:0009952	postsynaptic membrane|postsynaptic density|cytoplasm|regulation of neuronal synaptic plasticity|actin cytoskeleton|endosome|regulation of dendritic spine morphogenesis|plasma membrane|cell cortex|endocytosis|cell migration|cytoskeleton organization|regulation of long-term synaptic potentiation|regulation of cell morphogenesis|positive regulation of AMPA receptor activity|endoderm development|acro…	rno05031	Amphetamine addiction
Arfgef3	3.46859e-05	-1.04035	Down	ARFGEF family member 3	GO:0005086,GO:0010923,GO:0032012	ARF guanyl-nucleotide exchange factor activity|negative regulation of phosphatase activity|regulation of ARF protein signal transduction
Arhgap1	0.000253278	0.616827	Up	Rho GTPase activating protein 1	GO:0043087,GO:0005737,GO:0043547,GO:0045296,GO:0005886,GO:0007264,GO:0008150,GO:0010008,GO:0016021,GO:0048471,GO:0016197,GO:0097443,GO:0017137,GO:0098706,GO:0031252,GO:0001726,GO:2001136,GO:0033572,GO:0003674,GO:0005096	regulation of GTPase activity|cytoplasm|positive regulation of GTPase activity|cadherin binding|plasma membrane|small GTPase mediated signal transduction|biological_process|endosome membrane|integral component of membrane|perinuclear region of cytoplasm|endosomal transport|sorting endosome|Rab GTPase binding|ferric iron import across plasma membrane|cell leading edge|ruffle|negative regulation of…
Arhgap10	7.9605e-11	1.51513	Up	Rho GTPase activating protein 10	GO:0005829,GO:0007010,GO:0007165,GO:0043066,GO:0043547,GO:0005096	cytosol|cytoskeleton organization|signal transduction|negative regulation of apoptotic process|positive regulation of GTPase activity|GTPase activator activity	rno05100	Bacterial invasion of epithelial cells
Arhgap11a	0.00308323	0.78504	Up	Rho GTPase activating protein 11A	GO:0007165	signal transduction
Arhgap15	1.36468e-05	1.14548	Up	Rho GTPase activating protein 15	GO:0008360,GO:0016020,GO:0043547,GO:0005096,GO:0005737,GO:0007165	regulation of cell shape|membrane|positive regulation of GTPase activity|GTPase activator activity|cytoplasm|signal transduction
Arhgap17	2.28253e-05	0.798211	Up	Rho GTPase activating protein 17	GO:0007015,GO:0005634,GO:0007165,GO:0017124,GO:0005737,GO:0005829,GO:0017156,GO:0032956,GO:0005886,GO:0035020,GO:0005096,GO:0043547,GO:0005923,GO:0048365,GO:0005622	actin filament organization|nucleus|signal transduction|SH3 domain binding|cytoplasm|cytosol|calcium ion regulated exocytosis|regulation of actin cytoskeleton organization|plasma membrane|regulation of Rac protein signal transduction|GTPase activator activity|positive regulation of GTPase activity|bicellular tight junction|Rac GTPase binding|intracellular	rno04530	Tight junction
Arhgap18	3.01353e-05	1.0288	Up	Rho GTPase activating protein 18	GO:0030833,GO:0005575,GO:0032956,GO:0005737,GO:0005829,GO:0005886,GO:0043547,GO:0007264,GO:0045296,GO:0008150,GO:0051056,GO:0008360,GO:0016607,GO:0003674,GO:2000145,GO:0005096	regulation of actin filament polymerization|cellular_component|regulation of actin cytoskeleton organization|cytoplasm|cytosol|plasma membrane|positive regulation of GTPase activity|small GTPase mediated signal transduction|cadherin binding|biological_process|regulation of small GTPase mediated signal transduction|regulation of cell shape|nuclear speck|molecular_function|regulation of cell motili…
Arhgap22	3.07239e-11	1.0945	Up	Rho GTPase activating protein 22	GO:0005096,GO:0007165,GO:0043547	GTPase activator activity|signal transduction|positive regulation of GTPase activity
Arhgap25	2.59852e-16	1.84664	Up	Rho GTPase activating protein 25	GO:0007015,GO:0007165,GO:0043547,GO:0051058,GO:0001891,GO:0005096,GO:0006911	actin filament organization|signal transduction|positive regulation of GTPase activity|negative regulation of small GTPase mediated signal transduction|phagocytic cup|GTPase activator activity|phagocytosis, engulfment
Arhgap30	5.75633e-21	1.99869	Up	Rho GTPase activating protein 30	GO:0043231,GO:0043547,GO:0005096,GO:0007264	intracellular membrane-bounded organelle|positive regulation of GTPase activity|GTPase activator activity|small GTPase mediated signal transduction
Arhgap36	3.64522e-06	-0.666315	Down	Rho GTPase activating protein 36	GO:0007165	signal transduction
Arhgap4	4.71195e-06	0.969855	Up	Rho GTPase activating protein 4	GO:0005737,GO:0005794,GO:0005874,GO:0007165,GO:0007399,GO:0010764,GO:0030336,GO:0030426,GO:0030517,GO:0035023,GO:0042802,GO:0005096,GO:0043547,GO:0048365	cytoplasm|Golgi apparatus|microtubule|signal transduction|nervous system development|negative regulation of fibroblast migration|negative regulation of cell migration|growth cone|negative regulation of axon extension|regulation of Rho protein signal transduction|identical protein binding|GTPase activator activity|positive regulation of GTPase activity|Rac GTPase binding
Arhgap42	1.38237e-06	1.05233	Up	Rho GTPase activating protein 42	GO:0007165,GO:0035024,GO:0090630,GO:1904694,GO:0003085,GO:0005096	signal transduction|negative regulation of Rho protein signal transduction|activation of GTPase activity|negative regulation of vascular smooth muscle contraction|negative regulation of systemic arterial blood pressure|GTPase activator activity
Arhgap44	2.50282e-05	-0.860684	Down	Rho GTPase activating protein 44	GO:0014069,GO:0030054,GO:0031256,GO:0032956,GO:0048365,GO:0048786,GO:0035020,GO:0055037,GO:0061001,GO:0098886,GO:0005096,GO:0005543,GO:0005622,GO:0005737,GO:0006887,GO:0007165,GO:0035021,GO:0043087,GO:0043197,GO:0098887,GO:0043547	postsynaptic density|cell junction|leading edge membrane|regulation of actin cytoskeleton organization|Rac GTPase binding|presynaptic active zone|regulation of Rac protein signal transduction|recycling endosome|regulation of dendritic spine morphogenesis|modification of dendritic spine|GTPase activator activity|phospholipid binding|intracellular|cytoplasm|exocytosis|signal transduction|negative r…
Arhgap45	1.54843e-19	1.73823	Up	Rho GTPase activating protein 45	GO:0043547,GO:0046872,GO:0005096,GO:0005622,GO:0035556	positive regulation of GTPase activity|metal ion binding|GTPase activator activity|intracellular|intracellular signal transduction
Arhgap9	5.43546e-17	1.63167	Up	Rho GTPase activating protein 9	GO:0043547,GO:0005096,GO:0005547,GO:0007165	positive regulation of GTPase activity|GTPase activator activity|phosphatidylinositol-3,4,5-trisphosphate binding|signal transduction
Arhgdib	1.22932e-16	1.47075	Up	Rho GDP dissociation inhibitor beta	GO:0005829,GO:0016020,GO:0035023,GO:0048365,GO:0050790,GO:0071461,GO:1901164,GO:2000249,GO:0003924,GO:0005094	cytosol|membrane|regulation of Rho protein signal transduction|Rac GTPase binding|regulation of catalytic activity|cellular response to redox state|negative regulation of trophoblast cell migration|regulation of actin cytoskeleton reorganization|GTPase activity|Rho GDP-dissociation inhibitor activity	rno04962,rno04722	Vasopressin-regulated water reabsorption|Neurotrophin signaling pathway
Arhgef15	0.000116219	-0.80524	Down	Rho guanine nucleotide exchange factor 15	GO:0005737,GO:0030425,GO:0035023,GO:0050790,GO:0051496,GO:0061299,GO:2000297,GO:0005089,GO:0005515	cytoplasm|dendrite|regulation of Rho protein signal transduction|regulation of catalytic activity|positive regulation of stress fiber assembly|retina vasculature morphogenesis in camera-type eye|negative regulation of synapse maturation|Rho guanyl-nucleotide exchange factor activity|protein binding
Arhgef39	0.000404513	1.75295	Up	Rho guanine nucleotide exchange factor 39	GO:0035023,GO:0005089,GO:0005886,GO:0030335	regulation of Rho protein signal transduction|Rho guanyl-nucleotide exchange factor activity|plasma membrane|positive regulation of cell migration
Arhgef4	0.000304746	-0.658724	Down	Rho guanine nucleotide exchange factor 4	GO:0030032,GO:0030676,GO:0035023,GO:0035556,GO:0046847,GO:0005085,GO:0005622,GO:0019904	lamellipodium assembly|Rac guanyl-nucleotide exchange factor activity|regulation of Rho protein signal transduction|intracellular signal transduction|filopodium assembly|guanyl-nucleotide exchange factor activity|intracellular|protein domain specific binding	rno04810	Regulation of actin cytoskeleton
Arhgef9	5.70836e-05	-0.796529	Down	Cdc42 guanine nucleotide exchange factor 9	GO:0005886,GO:0005938,GO:0035023,GO:0043113,GO:0005089,GO:0005515,GO:0005829	plasma membrane|cell cortex|regulation of Rho protein signal transduction|receptor clustering|Rho guanyl-nucleotide exchange factor activity|protein binding|cytosol
Arid5a	0.000572252	0.644833	Up	AT-rich interaction domain 5A	GO:1904469,GO:0043565,GO:0003714,GO:1905078,GO:0044212,GO:0005634,GO:2000318,GO:0045944,GO:2000556,GO:0005654,GO:0005667,GO:0005730,GO:0046965,GO:2000778,GO:0046966,GO:0006357,GO:0050681,GO:0008134,GO:0071222,GO:0030331,GO:0000122,GO:0071391,GO:0035066,GO:0002062,GO:1902715,GO:0035613,GO:0003682	positive regulation of tumor necrosis factor secretion|sequence-specific DNA binding|transcription corepressor activity|positive regulation of interleukin-17 secretion|transcription regulatory region DNA binding|nucleus|positive regulation of T-helper 17 type immune response|positive regulation of transcription by RNA polymerase II|positive regulation of T-helper 1 cell cytokine production|nucleo…
Arl11	1.45408e-39	3.60573	Up	ADP-ribosylation factor like GTPase 11	GO:0002244,GO:0005525,GO:0005622	hematopoietic progenitor cell differentiation|GTP binding|intracellular
Arl5c	0.0186691	0.870169	Up	ADP-ribosylation factor like GTPase 5C	GO:0005525,GO:0005622	GTP binding|intracellular
Armc3	0.010213	0.973962	Up	armadillo repeat containing 3	GO:0005634,GO:0005737	nucleus|cytoplasm
Armcx2	2.6459e-05	-0.659485	Down	armadillo repeat containing, X-linked 2
Armcx4	1.13725e-05	-0.676933	Down	armadillo repeat containing, X-linked 4
Armcx6	0.000344461	-0.688456	Down	armadillo repeat containing, X-linked 6	GO:0005741,GO:0016021	mitochondrial outer membrane|integral component of membrane
Arpc1b	5.96917e-33	1.86159	Up	actin related protein 2/3 complex, subunit 1B	GO:0005885,GO:0032355,GO:0034314,GO:0036284,GO:0043627,GO:0044877,GO:0051015,GO:0005200,GO:0005737	Arp2/3 protein complex|response to estradiol|Arp2/3 complex-mediated actin nucleation|tubulobulbar complex|response to estrogen|protein-containing complex binding|actin filament binding|structural constituent of cytoskeleton|cytoplasm	rno04144,rno04810,rno04666,rno05132,rno05100	Endocytosis|Regulation of actin cytoskeleton|Fc gamma R-mediated phagocytosis|Salmonella infection|Bacterial invasion of epithelial cells
Arpc3	5.00496e-06	0.658869	Up	actin related protein 2/3 complex, subunit 3	GO:0005885,GO:0030027,GO:0031252,GO:0031941,GO:0034314,GO:0051015,GO:0061850,GO:1990090,GO:0003674,GO:0005200,GO:0005737	Arp2/3 protein complex|lamellipodium|cell leading edge|filamentous actin|Arp2/3 complex-mediated actin nucleation|actin filament binding|growth cone leading edge|cellular response to nerve growth factor stimulus|molecular_function|structural constituent of cytoskeleton|cytoplasm	rno04144,rno04810,rno04666,rno05132,rno05100	Endocytosis|Regulation of actin cytoskeleton|Fc gamma R-mediated phagocytosis|Salmonella infection|Bacterial invasion of epithelial cells
Arpp21	6.54478e-06	-0.834127	Down	cAMP regulated phosphoprotein 21	GO:0003676,GO:0034605	nucleic acid binding|cellular response to heat
Arrdc4	0.000265075	0.70553	Up	arrestin domain containing 4	GO:0140112,GO:0005886,GO:0006511,GO:0007165,GO:0015031,GO:1903561,GO:0016567,GO:1990756,GO:0005768,GO:0051443,GO:0005769	extracellular vesicle biogenesis|plasma membrane|ubiquitin-dependent protein catabolic process|signal transduction|protein transport|extracellular vesicle|protein ubiquitination|protein binding, bridging involved in substrate recognition for ubiquitination|endosome|positive regulation of ubiquitin-protein transferase activity|early endosome
Arsb	2.62401e-11	1.07796	Up	arylsulfatase B	GO:0010632,GO:0004065,GO:0010976,GO:0005739,GO:0043627,GO:0005764,GO:0005791,GO:0005794,GO:0006914,GO:0007417,GO:0046872,GO:0007584,GO:0051597,GO:0008484,GO:0061580,GO:0009268,GO:0009986,GO:0003943,GO:0097065	regulation of epithelial cell migration|arylsulfatase activity|positive regulation of neuron projection development|mitochondrion|response to estrogen|lysosome|rough endoplasmic reticulum|Golgi apparatus|autophagy|central nervous system development|metal ion binding|response to nutrient|response to methylmercury|sulfuric ester hydrolase activity|colon epithelial cell migration|response to pH|cell…	rno00531,rno04142	Glycosaminoglycan degradation|Lysosome
Arsi	2.72983e-07	2.04101	Up	arylsulfatase family, member I	GO:0046872,GO:0005576,GO:0005783,GO:0008484	metal ion binding|extracellular region|endoplasmic reticulum|sulfuric ester hydrolase activity
Art3	1.29193e-05	-0.60049	Down	ADP-ribosyltransferase 3	GO:0003956,GO:0006471,GO:0016021	NAD(P)+-protein-arginine ADP-ribosyltransferase activity|protein ADP-ribosylation|integral component of membrane
Art4	0.0196289	-0.736007	Down	ADP-ribosyltransferase 4	GO:0003956,GO:0006471	NAD(P)+-protein-arginine ADP-ribosyltransferase activity|protein ADP-ribosylation
Asah1	0.00360193	0.677363	Up	N-acylsphingosine amidohydrolase 1	GO:0005615,GO:0005764,GO:0006629,GO:0010033,GO:0016810,GO:0017040,GO:0030324,GO:0102121,GO:0003674,GO:0005575	extracellular space|lysosome|lipid metabolic process|response to organic substance|hydrolase activity, acting on carbon-nitrogen (but not peptide) bonds|N-acylsphingosine amidohydrolase activity|lung development|ceramidase activity|molecular_function|cellular_component	rno00600,rno04071,rno04142	Sphingolipid metabolism|Sphingolipid signaling pathway|Lysosome
Asah2	1.25214e-05	-0.978399	Down	N-acylsphingosine amidohydrolase 2	GO:0006915,GO:0010033,GO:0016020,GO:0016021,GO:0017040,GO:0042759,GO:0046512,GO:0046514,GO:0102121,GO:0005576,GO:0005886,GO:0006665	apoptotic process|response to organic substance|membrane|integral component of membrane|N-acylsphingosine amidohydrolase activity|long-chain fatty acid biosynthetic process|sphingosine biosynthetic process|ceramide catabolic process|ceramidase activity|extracellular region|plasma membrane|sphingolipid metabolic process	rno00600,rno04071	Sphingolipid metabolism|Sphingolipid signaling pathway
Asap3	1.87608e-09	0.949669	Up	ArfGAP with SH3 domain, ankyrin repeat and PH domain 3	GO:0032012,GO:0005096,GO:0043231,GO:0005654,GO:0005737,GO:0005829,GO:0043547,GO:0005925,GO:0046872,GO:0051492,GO:0016020,GO:0016192,GO:0001726,GO:0016477,GO:0031267	regulation of ARF protein signal transduction|GTPase activator activity|intracellular membrane-bounded organelle|nucleoplasm|cytoplasm|cytosol|positive regulation of GTPase activity|focal adhesion|metal ion binding|regulation of stress fiber assembly|membrane|vesicle-mediated transport|ruffle|cell migration|small GTPase binding	rno04144,rno04666	Endocytosis|Fc gamma R-mediated phagocytosis
Asb1	7.61746e-05	-0.64944	Down	ankyrin repeat and SOCS box-containing 1	GO:0030539,GO:0035556,GO:0061630,GO:0000151,GO:0016567	male genitalia development|intracellular signal transduction|ubiquitin protein ligase activity|ubiquitin ligase complex|protein ubiquitination
Asb15	0.000678641	-3.35925	Down	ankyrin repeat and SOCS box containing 15	GO:0005622,GO:0016567,GO:0035556	intracellular|protein ubiquitination|intracellular signal transduction
Asb16	0.00370862	-2.08649	Down	ankyrin repeat and SOCS box-containing 16	GO:0005737,GO:0016567,GO:0031625,GO:0035556,GO:0000151,GO:0004842,GO:0005634	cytoplasm|protein ubiquitination|ubiquitin protein ligase binding|intracellular signal transduction|ubiquitin ligase complex|ubiquitin-protein transferase activity|nucleus
Asb2	0.000194988	1.07256	Up	ankyrin repeat and SOCS box-containing 2	GO:0016567,GO:0031466,GO:0035556,GO:0035914,GO:0045445,GO:0061630,GO:0000151,GO:0000209,GO:0006511	protein ubiquitination|Cul5-RING ubiquitin ligase complex|intracellular signal transduction|skeletal muscle cell differentiation|myoblast differentiation|ubiquitin protein ligase activity|ubiquitin ligase complex|protein polyubiquitination|ubiquitin-dependent protein catabolic process
Asb4	0.0206605	-1.44506	Down	ankyrin repeat and SOCS box-containing 4	GO:0005634,GO:0005737,GO:0019899,GO:0031462,GO:0031466,GO:0031625,GO:0035556,GO:0051865,GO:0061630,GO:2001214,GO:0000151,GO:0004842	nucleus|cytoplasm|enzyme binding|Cul2-RING ubiquitin ligase complex|Cul5-RING ubiquitin ligase complex|ubiquitin protein ligase binding|intracellular signal transduction|protein autoubiquitination|ubiquitin protein ligase activity|positive regulation of vasculogenesis|ubiquitin ligase complex|ubiquitin-protein transferase activity
Asf1b	0.000718414	1.35179	Up	anti-silencing function 1B histone chaperone	GO:0005654,GO:0006334,GO:0006335,GO:0006336,GO:0032991,GO:0042393,GO:0000785,GO:0000790	nucleoplasm|nucleosome assembly|DNA replication-dependent nucleosome assembly|DNA replication-independent nucleosome assembly|protein-containing complex|histone binding|chromatin|nuclear chromatin
Asgr1	3.74484e-05	0.810831	Up	asialoglycoprotein receptor 1	GO:0030246,GO:0031668,GO:0042803,GO:0046872,GO:0004873,GO:0006898,GO:0016021	carbohydrate binding|cellular response to extracellular stimulus|protein homodimerization activity|metal ion binding|asialoglycoprotein receptor activity|receptor-mediated endocytosis|integral component of membrane	rno04918	Thyroid hormone synthesis
Asgr2	8.25421e-18	1.57073	Up	asialoglycoprotein receptor 2	GO:0030246,GO:0030282,GO:0031647,GO:0044322,GO:0048471,GO:0055088,GO:0006897,GO:0009100,GO:0016021	carbohydrate binding|bone mineralization|regulation of protein stability|endoplasmic reticulum quality control compartment|perinuclear region of cytoplasm|lipid homeostasis|endocytosis|glycoprotein metabolic process|integral component of membrane	rno04918	Thyroid hormone synthesis
Asic1	8.23668e-05	-0.69826	Down	acid sensing ion channel subunit 1	GO:0046929,GO:0034220,GO:0005794,GO:0050915,GO:0005886,GO:0070207,GO:0035725,GO:0005887,GO:0070588,GO:0006812,GO:0007613,GO:0008306,GO:0009986,GO:0071467,GO:0010447,GO:0042391,GO:0015280,GO:0044736,GO:0016021,GO:0005216,GO:0019233,GO:0005261,GO:0045202,GO:0022839	negative regulation of neurotransmitter secretion|ion transmembrane transport|Golgi apparatus|sensory perception of sour taste|plasma membrane|protein homotrimerization|sodium ion transmembrane transport|integral component of plasma membrane|calcium ion transmembrane transport|cation transport|memory|associative learning|cell surface|cellular response to pH|response to acidic pH|regulation of mem…	rno04750	Inflammatory mediator regulation of TRP channels
Asic2	2.66616e-05	-0.81983	Down	acid sensing ion channel subunit 2	GO:0006812,GO:0006814,GO:0007602,GO:0007605,GO:0035418,GO:0009612,GO:0035690,GO:0010447,GO:0035725,GO:0042391,GO:0043005,GO:0043025,GO:2001259,GO:0043066,GO:0003026,GO:0005216,GO:0005248,GO:0005261,GO:0005515,GO:0005887,GO:0015280,GO:0016021,GO:0019229,GO:0022839,GO:0034220,GO:0043197,GO:0034765,GO:0045202,GO:0050915,GO:0050974,GO:0051965,GO:0071468	cation transport|sodium ion transport|phototransduction|sensory perception of sound|protein localization to synapse|response to mechanical stimulus|cellular response to drug|response to acidic pH|sodium ion transmembrane transport|regulation of membrane potential|neuron projection|neuronal cell body|positive regulation of cation channel activity|negative regulation of apoptotic process|regulation…	rno04742,rno04750	Taste transduction|Inflammatory mediator regulation of TRP channels
Asic4	0.000433962	-0.789388	Down	acid sensing ion channel 4	GO:0005272,GO:0016021,GO:0035725	sodium channel activity|integral component of membrane|sodium ion transmembrane transport	rno04750	Inflammatory mediator regulation of TRP channels
Aspdh	0.0138431	-0.676352	Down	aspartate dehydrogenase domain containing	GO:0019363,GO:0033735,GO:0050661,GO:0055114,GO:0006742,GO:0009435,GO:0016491	pyridine nucleotide biosynthetic process|aspartate dehydrogenase activity|NADP binding|oxidation-reduction process|NADP catabolic process|NAD biosynthetic process|oxidoreductase activity	rno00760	Nicotinate and nicotinamide metabolism
Aspg	1.02337e-25	2.16	Up	asparaginase	GO:0004067,GO:0004622,GO:0006520,GO:0006528,GO:0006530,GO:0006644,GO:0016042,GO:0003847	asparaginase activity|lysophospholipase activity|cellular amino acid metabolic process|asparagine metabolic process|asparagine catabolic process|phospholipid metabolic process|lipid catabolic process|1-alkyl-2-acetylglycerophosphocholine esterase activity
Asphd1	9.9022e-05	-0.973929	Down	aspartate beta-hydroxylase domain containing 1	GO:0016021,GO:0018193	integral component of membrane|peptidyl-amino acid modification
Aspm	0.000895564	0.916213	Up	abnormal spindle microtubule assembly	GO:0097431,GO:0048589,GO:0019901,GO:0003674,GO:0051445,GO:0021873,GO:0005516,GO:0051653,GO:0021987,GO:0005575,GO:0051661,GO:0005634,GO:0005737,GO:0005813,GO:0005874,GO:0030496,GO:0007051,GO:0072687,GO:0007283,GO:0090263,GO:0036449,GO:0007420,GO:0090306,GO:0045665,GO:0008150,GO:0000922,GO:0097150,GO:0045769,GO:0008584,GO:0001764,GO:0048477,GO:0016324,GO:0002052	mitotic spindle pole|developmental growth|protein kinase binding|molecular_function|regulation of meiotic cell cycle|forebrain neuroblast division|calmodulin binding|spindle localization|cerebral cortex development|cellular_component|maintenance of centrosome location|nucleus|cytoplasm|centrosome|microtubule|midbody|spindle organization|meiotic spindle|spermatogenesis|positive regulation of canon…
Aspn	0.00061322	2.6367	Up	asporin	GO:0046930,GO:0005518,GO:0055085,GO:0005578,GO:0070171,GO:0005737,GO:0006469,GO:0008150,GO:0015288,GO:0019221,GO:1902617,GO:0030282,GO:0030512,GO:0031012,GO:0003674,GO:0042995,GO:0004860,GO:0046426,GO:0005509	pore complex|collagen binding|transmembrane transport|proteinaceous extracellular matrix|negative regulation of tooth mineralization|cytoplasm|negative regulation of protein kinase activity|biological_process|porin activity|cytokine-mediated signaling pathway|response to fluoride|bone mineralization|negative regulation of transforming growth factor beta receptor signaling pathway|extracellular ma…
Astl	0.0268422	4.82876	Up	astacin-like metalloendopeptidase (M12 family)	GO:0006508,GO:0007155,GO:0008233,GO:0008270,GO:0009566,GO:0010954,GO:0060468,GO:0060473,GO:0070001,GO:0070002,GO:2000360,GO:0004222,GO:0005737,GO:0005886	proteolysis|cell adhesion|peptidase activity|zinc ion binding|fertilization|positive regulation of protein processing|prevention of polyspermy|cortical granule|aspartic-type peptidase activity|glutamic-type peptidase activity|negative regulation of binding of sperm to zona pellucida|metalloendopeptidase activity|cytoplasm|plasma membrane
Atad2	4.39524e-07	1.38252	Up	ATPase family, AAA domain containing 2	GO:0005654,GO:0006325,GO:0016887,GO:0031936,GO:0042393,GO:0045893,GO:0045944,GO:0003682,GO:0005524,GO:0005634	nucleoplasm|chromatin organization|ATPase activity|negative regulation of chromatin silencing|histone binding|positive regulation of transcription, DNA-templated|positive regulation of transcription by RNA polymerase II|chromatin binding|ATP binding|nucleus
Atcay	0.000324767	-0.788484	Down	ATCAY, caytaxin	GO:2000212,GO:0031966,GO:0005737,GO:0032880,GO:0005739,GO:0006798,GO:0006915,GO:0008150,GO:0019894,GO:0043005,GO:0030054,GO:0045202,GO:0030424,GO:0048311,GO:0030425,GO:0003674,GO:0050699,GO:0031175,GO:0004309,GO:0005575	negative regulation of glutamate metabolic process|mitochondrial membrane|cytoplasm|regulation of protein localization|mitochondrion|polyphosphate catabolic process|apoptotic process|biological_process|kinesin binding|neuron projection|cell junction|synapse|axon|mitochondrion distribution|dendrite|molecular_function|WW domain binding|neuron projection development|exopolyphosphatase activity|cellu…
Atf1	0.000536404	0.799231	Up	activating transcription factor 1	GO:0046982,GO:0014070,GO:0001228,GO:1990590,GO:0032025,GO:0003677,GO:0034622,GO:0003705,GO:0005634,GO:0005654,GO:0042802,GO:0043565,GO:0005667,GO:0044877,GO:0045740,GO:0000977,GO:0045944,GO:0006366,GO:0010976	protein heterodimerization activity|response to organic cyclic compound|transcriptional activator activity, RNA polymerase II transcription regulatory region sequence-specific DNA binding|ATF1-ATF4 transcription factor complex|response to cobalt ion|DNA binding|cellular protein-containing complex assembly|transcription factor activity, RNA polymerase II distal enhancer sequence-specific binding|n…	rno04925,rno05202,rno05166	Aldosterone synthesis and secretion|Transcriptional misregulation in cancers|HTLV-I infection
Atf3	9.72626e-53	2.83638	Up	activating transcription factor 3	GO:0044212,GO:0006351,GO:0000978,GO:0045892,GO:0006357,GO:0045944,GO:0008284,GO:0000982,GO:0046982,GO:0001078,GO:0001709,GO:0003677,GO:0003700,GO:0010628,GO:0070373,GO:0030968,GO:0005634,GO:1902237,GO:0034198,GO:1903984,GO:0035914,GO:0005730,GO:0000122,GO:1990440,GO:0042802,GO:0000976,GO:1990622,GO:0042803,GO:0006094,GO:0000977	transcription regulatory region DNA binding|transcription, DNA-templated|RNA polymerase II proximal promoter sequence-specific DNA binding|negative regulation of transcription, DNA-templated|regulation of transcription by RNA polymerase II|positive regulation of transcription by RNA polymerase II|positive regulation of cell proliferation|transcription factor activity, RNA polymerase II proximal p…	rno05166	HTLV-I infection
Atg16l2	0.000289153	0.738172	Up	autophagy related 16-like 2	GO:0005575,GO:0005654,GO:0008150,GO:0039689,GO:0000045,GO:0000421,GO:0003674	cellular_component|nucleoplasm|biological_process|negative stranded viral RNA replication|autophagosome assembly|autophagosome membrane|molecular_function	rno04140	Autophagy - animal
Atl1	3.68464e-05	-0.772319	Down	atlastin GTPase 1	GO:1990809,GO:0030424,GO:0003924,GO:0042802,GO:0005515,GO:0005525,GO:0005737,GO:0005783,GO:0005789,GO:0051260,GO:0005794,GO:0007029,GO:0071782,GO:0007409,GO:0000137,GO:0098826,GO:0016021,GO:0000139	endoplasmic reticulum tubular network membrane organization|axon|GTPase activity|identical protein binding|protein binding|GTP binding|cytoplasm|endoplasmic reticulum|endoplasmic reticulum membrane|protein homooligomerization|Golgi apparatus|endoplasmic reticulum organization|endoplasmic reticulum tubular network|axonogenesis|Golgi cis cisterna|endoplasmic reticulum tubular network membrane|integ…
Atm	7.04244e-06	0.922496	Up	ATM serine/threonine kinase	GO:0002377,GO:0004672,GO:0004674,GO:0004677,GO:0005524,GO:0005634,GO:0007140,GO:0007143,GO:0005730,GO:0007292,GO:0005737,GO:0007420,GO:0007507,GO:0008340,GO:0008585,GO:0035264,GO:0008630,GO:0036092,GO:0009791,GO:0036289,GO:0010212,GO:0042159,GO:0043065,GO:0043517,GO:0043525,GO:0000077,GO:0071044,GO:0000723,GO:0071480,GO:0044877,GO:0000724,GO:0071481,GO:0000781,GO:0071500,GO:0001541,GO:0072434,GO:…	immunoglobulin production|protein kinase activity|protein serine/threonine kinase activity|DNA-dependent protein kinase activity|ATP binding|nucleus|male meiotic nuclear division|female meiotic nuclear division|nucleolus|female gamete generation|cytoplasm|brain development|heart development|determination of adult lifespan|female gonad development|multicellular organism growth|intrinsic apoptotic …	rno03440,rno04064,rno04068,rno04110,rno04210,rno04115,rno04218,rno05202,rno05206,rno05166,rno05165,rno01524	Homologous recombination|NF-kappa B signaling pathway|FoxO signaling pathway|Cell cycle|Apoptosis|p53 signaling pathway|Cellular senescence|Transcriptional misregulation in cancers|MicroRNAs in cancer|HTLV-I infection|Human papillomavirus infection|Platinum drug resistance
Atmin	4.41807e-05	-0.782295	Down	ATM interactor	GO:0044458,GO:0045893,GO:0070840,GO:1902857,GO:0010628,GO:0016604,GO:0044212	motile cilium assembly|positive regulation of transcription, DNA-templated|dynein complex binding|positive regulation of non-motile cilium assembly|positive regulation of gene expression|nuclear body|transcription regulatory region DNA binding
Atn1	0.0214647	-0.955035	Down	atrophin 1	GO:0030054,GO:0008432,GO:0001106,GO:0031252,GO:0008584,GO:0003677,GO:0032094,GO:0009404,GO:0003714,GO:0035264,GO:0005515,GO:0005634,GO:0009405,GO:0045664,GO:0009791,GO:0005654,GO:0045944,GO:0016363,GO:0005737,GO:0048471,GO:0016477,GO:0006366,GO:0000122,GO:0051402,GO:0019904,GO:0007283,GO:0001085,GO:0090729,GO:0030011,GO:0008340,GO:0001105	cell junction|JUN kinase binding|RNA polymerase II transcription corepressor activity|cell leading edge|male gonad development|DNA binding|response to food|toxin metabolic process|transcription corepressor activity|multicellular organism growth|protein binding|nucleus|pathogenesis|regulation of neuron differentiation|post-embryonic development|nucleoplasm|positive regulation of transcription by R…
Atoh8	1.0596e-06	1.1343	Up	atonal bHLH transcription factor 8	GO:0051450,GO:0005634,GO:0060395,GO:0005654,GO:0070888,GO:0005737,GO:0008134,GO:0010595,GO:0030154,GO:0033613,GO:0035148,GO:0045603,GO:0045892,GO:0001704,GO:0045893,GO:0001937,GO:0046983,GO:0003700	myoblast proliferation|nucleus|SMAD protein signal transduction|nucleoplasm|E-box binding|cytoplasm|transcription factor binding|positive regulation of endothelial cell migration|cell differentiation|activating transcription factor binding|tube formation|positive regulation of endothelial cell differentiation|negative regulation of transcription, DNA-templated|formation of primary germ layer|posi…
Atp10b	0.00503905	-0.641802	Down	ATPase phospholipid transporting 10B (putative)	GO:0005524,GO:0005783,GO:0005886,GO:0008150,GO:0016021,GO:0045332,GO:0000287,GO:0003674,GO:0004012	ATP binding|endoplasmic reticulum|plasma membrane|biological_process|integral component of membrane|phospholipid translocation|magnesium ion binding|molecular_function|phospholipid-translocating ATPase activity
Atp10d	1.30983e-06	1.09905	Up	ATPase phospholipid transporting 10D (putative)	GO:0005654,GO:0005783,GO:0005886,GO:0016021,GO:0045332,GO:0000287,GO:0004012,GO:0005524	nucleoplasm|endoplasmic reticulum|plasma membrane|integral component of membrane|phospholipid translocation|magnesium ion binding|phospholipid-translocating ATPase activity|ATP binding
Atp13a4	0.0115143	-0.627495	Down	ATPase 13A4	GO:0005887,GO:0006874,GO:0019829,GO:0043231,GO:0046872,GO:0070588,GO:0099132,GO:0005388,GO:0005524,GO:0005789	integral component of plasma membrane|cellular calcium ion homeostasis|cation-transporting ATPase activity|intracellular membrane-bounded organelle|metal ion binding|calcium ion transmembrane transport|ATP hydrolysis coupled cation transmembrane transport|calcium-transporting ATPase activity|ATP binding|endoplasmic reticulum membrane
Atp13a5	0.000185002	-0.963404	Down	ATPase 13A5	GO:0006874,GO:0019829,GO:0043231,GO:0046872,GO:0070588,GO:0099132,GO:0005388,GO:0005524,GO:0005887	cellular calcium ion homeostasis|cation-transporting ATPase activity|intracellular membrane-bounded organelle|metal ion binding|calcium ion transmembrane transport|ATP hydrolysis coupled cation transmembrane transport|calcium-transporting ATPase activity|ATP binding|integral component of plasma membrane
Atp1a3	4.97349e-07	-1.02359	Down	ATPase Na+/K+ transporting subunit alpha 3	GO:0005634,GO:0005737,GO:0005783,GO:0005794,GO:0005886,GO:0010107,GO:0010248,GO:0015991,GO:0005890,GO:0016020,GO:0021987,GO:0030007,GO:0044327,GO:0030424,GO:0045202,GO:0046872,GO:0031748,GO:0051087,GO:0060048,GO:0071300,GO:0086036,GO:0001540,GO:0086037,GO:0097067,GO:1904646,GO:0005391,GO:0005515,GO:0005524,GO:0006813,GO:0006814,GO:0006883,GO:0007613,GO:0035235,GO:0008344,GO:0036376,GO:0008542,GO:…	nucleus|cytoplasm|endoplasmic reticulum|Golgi apparatus|plasma membrane|potassium ion import|establishment or maintenance of transmembrane electrochemical gradient|ATP hydrolysis coupled proton transport|sodium:potassium-exchanging ATPase complex|membrane|cerebral cortex development|cellular potassium ion homeostasis|dendritic spine head|axon|synapse|metal ion binding|D1 dopamine receptor binding…	rno04024,rno04022,rno04911,rno04918,rno04919,rno04925,rno04260,rno04261,rno04970,rno04971,rno04972,rno04976,rno04973,rno04974,rno04978,rno04960,rno04961,rno04964	cAMP signaling pathway|cGMP - PKG signaling pathway|Insulin secretion|Thyroid hormone synthesis|Thyroid hormone signaling pathway|Aldosterone synthesis and secretion|Cardiac muscle contraction|Adrenergic signaling in cardiomyocytes|Salivary secretion|Gastric acid secretion|Pancreatic secretion|Bile secretion|Carbohydrate digestion and absorption|Protein digestion and absorption|Mineral absorption…
Atp1a4	0.000320505	-0.675349	Down	ATPase Na+/K+ transporting subunit alpha 4	GO:0046872,GO:0030007,GO:0005391,GO:0030317,GO:0005524,GO:0005890,GO:0006813,GO:0006814,GO:0006883,GO:0007283,GO:0030641,GO:0009566,GO:0010107,GO:0036376,GO:0010248,GO:0042391,GO:0015991	metal ion binding|cellular potassium ion homeostasis|sodium:potassium-exchanging ATPase activity|flagellated sperm motility|ATP binding|sodium:potassium-exchanging ATPase complex|potassium ion transport|sodium ion transport|cellular sodium ion homeostasis|spermatogenesis|regulation of cellular pH|fertilization|potassium ion import|sodium ion export across plasma membrane|establishment or maintena…	rno04024,rno04022,rno04911,rno04918,rno04919,rno04925,rno04260,rno04261,rno04970,rno04971,rno04972,rno04976,rno04973,rno04974,rno04978,rno04960,rno04961,rno04964	cAMP signaling pathway|cGMP - PKG signaling pathway|Insulin secretion|Thyroid hormone synthesis|Thyroid hormone signaling pathway|Aldosterone synthesis and secretion|Cardiac muscle contraction|Adrenergic signaling in cardiomyocytes|Salivary secretion|Gastric acid secretion|Pancreatic secretion|Bile secretion|Carbohydrate digestion and absorption|Protein digestion and absorption|Mineral absorption…
Atp1b1	1.06531e-05	-0.736868	Down	ATPase Na+/K+ transporting subunit beta 1	GO:0005886,GO:0005890,GO:0005901,GO:0006813,GO:0010882,GO:0014704,GO:0006814,GO:0016020,GO:0016323,GO:0016324,GO:0050821,GO:0016887,GO:0051117,GO:0019901,GO:0055119,GO:0030001,GO:0060048,GO:0072659,GO:0086009,GO:1901018,GO:0001666,GO:1903169,GO:0001671,GO:1903278,GO:1903281,GO:0001824,GO:0005391,GO:0005524,GO:0005622,GO:0006874,GO:0006883,GO:0007155,GO:0008022,GO:0008144,GO:0010107,GO:0030007,GO:…	plasma membrane|sodium:potassium-exchanging ATPase complex|caveola|potassium ion transport|regulation of cardiac muscle contraction by calcium ion signaling|intercalated disc|sodium ion transport|membrane|basolateral plasma membrane|apical plasma membrane|protein stabilization|ATPase activity|ATPase binding|protein kinase binding|relaxation of cardiac muscle|metal ion transport|cardiac muscle con…	rno04024,rno04022,rno04911,rno04918,rno04919,rno04925,rno04260,rno04261,rno04970,rno04971,rno04972,rno04976,rno04973,rno04974,rno04978,rno04960,rno04961,rno04964	cAMP signaling pathway|cGMP - PKG signaling pathway|Insulin secretion|Thyroid hormone synthesis|Thyroid hormone signaling pathway|Aldosterone synthesis and secretion|Cardiac muscle contraction|Adrenergic signaling in cardiomyocytes|Salivary secretion|Gastric acid secretion|Pancreatic secretion|Bile secretion|Carbohydrate digestion and absorption|Protein digestion and absorption|Mineral absorption…
Atp23	0.000177579	0.768142	Up	ATP23 metallopeptidase and ATP synthase assembly factor homolog	GO:0005886,GO:0006508,GO:0030054,GO:0043231,GO:0046872,GO:0004222,GO:0005829	plasma membrane|proteolysis|cell junction|intracellular membrane-bounded organelle|metal ion binding|metalloendopeptidase activity|cytosol
Atp2a1	0.0418354	1.39561	Up	ATPase sarcoplasmic/endoplasmic reticulum Ca2+ transporting 1	GO:0005515,GO:0005524,GO:0005739,GO:0005783,GO:0005789,GO:0016529,GO:0005793,GO:0006816,GO:0016887,GO:0031448,GO:0045988,GO:0031673,GO:0048471,GO:0031674,GO:0051561,GO:0051659,GO:0070059,GO:0070296,GO:0005338,GO:0070509,GO:0005388,GO:0070588,GO:0005509,GO:0006874,GO:0006937,GO:0006942,GO:0008553,GO:0008637,GO:0015931,GO:0032470,GO:0016020,GO:0032471,GO:0016021,GO:0033017,GO:0034976,GO:0090076,GO:…	protein binding|ATP binding|mitochondrion|endoplasmic reticulum|endoplasmic reticulum membrane|sarcoplasmic reticulum|endoplasmic reticulum-Golgi intermediate compartment|calcium ion transport|ATPase activity|positive regulation of fast-twitch skeletal muscle fiber contraction|negative regulation of striated muscle contraction|H zone|perinuclear region of cytoplasm|I band|positive regulation of m…	rno04020,rno04022,rno04972,rno05010	Calcium signaling pathway|cGMP - PKG signaling pathway|Pancreatic secretion|Alzheimer's disease
Atp2b2	2.23884e-06	-1.02624	Down	ATPase plasma membrane Ca2+ transporting 2	GO:0005509,GO:0005516,GO:0005524,GO:0006996,GO:0007420,GO:0005737,GO:0007595,GO:0007605,GO:0007626,GO:0030165,GO:0008022,GO:0008361,GO:0030182,GO:0030425,GO:0000902,GO:0048167,GO:0030899,GO:0003407,GO:0048839,GO:0032809,GO:0005388,GO:0050808,GO:0033130,GO:0050885,GO:0050910,GO:0051480,GO:0051928,GO:0060088,GO:0005783,GO:0005886,GO:0005887,GO:0005929,GO:0016021,GO:0006816,GO:0016324,GO:0006874,GO:…	calcium ion binding|calmodulin binding|ATP binding|organelle organization|brain development|cytoplasm|lactation|sensory perception of sound|locomotory behavior|PDZ domain binding|protein C-terminus binding|regulation of cell size|neuron differentiation|dendrite|cell morphogenesis|regulation of synaptic plasticity|calcium-dependent ATPase activity|neural retina development|inner ear development|ne…	rno04020,rno04024,rno04022,rno04925,rno04261,rno04970,rno04972	Calcium signaling pathway|cAMP signaling pathway|cGMP - PKG signaling pathway|Aldosterone synthesis and secretion|Adrenergic signaling in cardiomyocytes|Salivary secretion|Pancreatic secretion
Atp2b3	3.13434e-07	-1.12345	Down	ATPase plasma membrane Ca2+ transporting 3	GO:0099132,GO:0030165,GO:0005515,GO:1990034,GO:0005516,GO:0043231,GO:0005524,GO:0005794,GO:0005886,GO:0045121,GO:0005887,GO:0046872,GO:0006874,GO:0051480,GO:0007420,GO:0015085,GO:0003407,GO:0016021,GO:0005388,GO:0070588,GO:0019829	ATP hydrolysis coupled cation transmembrane transport|PDZ domain binding|protein binding|calcium ion export across plasma membrane|calmodulin binding|intracellular membrane-bounded organelle|ATP binding|Golgi apparatus|plasma membrane|membrane raft|integral component of plasma membrane|metal ion binding|cellular calcium ion homeostasis|regulation of cytosolic calcium ion concentration|brain devel…	rno04020,rno04024,rno04022,rno04925,rno04261,rno04970,rno04972	Calcium signaling pathway|cAMP signaling pathway|cGMP - PKG signaling pathway|Aldosterone synthesis and secretion|Adrenergic signaling in cardiomyocytes|Salivary secretion|Pancreatic secretion
Atp6v0d2	8.11513e-05	5.2646	Up	ATPase H+ transporting V0 subunit D2	GO:0033179,GO:0005769,GO:0033181,GO:0046961,GO:0007034,GO:0007035,GO:0008150,GO:0008553,GO:0015991,GO:0016020,GO:0016324,GO:0003674,GO:0016471,GO:0005765,GO:0005768	proton-transporting V-type ATPase, V0 domain|early endosome|plasma membrane proton-transporting V-type ATPase complex|proton-transporting ATPase activity, rotational mechanism|vacuolar transport|vacuolar acidification|biological_process|proton-exporting ATPase activity, phosphorylative mechanism|ATP hydrolysis coupled proton transport|membrane|apical plasma membrane|molecular_function|vacuolar pr…	rno00190,rno04145,rno04142,rno04966,rno04721,rno05203,rno05323,rno05152	Oxidative phosphorylation|Phagosome|Lysosome|Collecting duct acid secretion|Synaptic vesicle cycle|Viral carcinogenesis|Rheumatoid arthritis|Tuberculosis
Atp6v0e1	1.03268e-06	1.04631	Up	ATPase H+ transporting V0 subunit e1	GO:0016020,GO:0016021,GO:0033179,GO:0043200,GO:0046961,GO:0055085,GO:1902600,GO:0003674,GO:0005575,GO:0015991	membrane|integral component of membrane|proton-transporting V-type ATPase, V0 domain|response to amino acid|proton-transporting ATPase activity, rotational mechanism|transmembrane transport|proton transmembrane transport|molecular_function|cellular_component|ATP hydrolysis coupled proton transport	rno00190,rno04145,rno04966,rno04721,rno05323	Oxidative phosphorylation|Phagosome|Collecting duct acid secretion|Synaptic vesicle cycle|Rheumatoid arthritis
Atp6v1g2	8.81222e-06	-0.885713	Down	ATPase H+ transporting V1 subunit G2	GO:0016471,GO:0016887,GO:0030285,GO:1902600,GO:0008553	vacuolar proton-transporting V-type ATPase complex|ATPase activity|integral component of synaptic vesicle membrane|proton transmembrane transport|proton-exporting ATPase activity, phosphorylative mechanism	rno00190,rno04150,rno04145,rno04966,rno04721,rno05323	Oxidative phosphorylation|mTOR signaling pathway|Phagosome|Collecting duct acid secretion|Synaptic vesicle cycle|Rheumatoid arthritis
Atp8a2	1.00852e-07	-1.14469	Down	ATPase phospholipid transporting 8A2	GO:0048666,GO:0016020,GO:0004012,GO:0016021,GO:0005524,GO:0050884,GO:0031175,GO:0005654,GO:0050908,GO:0005768,GO:0005794,GO:0005886,GO:0040018,GO:0060052,GO:0042472,GO:0007409,GO:0061092,GO:0042755,GO:0007568,GO:0043588,GO:0010842,GO:0000287,GO:0045332,GO:0010976,GO:0003011,GO:0010996	neuron development|membrane|phospholipid-translocating ATPase activity|integral component of membrane|ATP binding|neuromuscular process controlling posture|neuron projection development|nucleoplasm|detection of light stimulus involved in visual perception|endosome|Golgi apparatus|plasma membrane|positive regulation of multicellular organism growth|neurofilament cytoskeleton organization|inner ear…
Atp8b1	0.00800405	1.2074	Up	ATPase phospholipid transporting 8B1	GO:0045332,GO:0015247,GO:0004012,GO:0015917,GO:0005319,GO:0045892,GO:0016020,GO:0005524,GO:0060119,GO:0005783,GO:0005794,GO:0005886,GO:0016021,GO:1901612,GO:0016324,GO:0006855,GO:0021650,GO:0007030,GO:0031526,GO:0007605,GO:0000287,GO:0032420,GO:0008150,GO:0003674,GO:0032534,GO:0008206	phospholipid translocation|aminophospholipid transmembrane transporter activity|phospholipid-translocating ATPase activity|aminophospholipid transport|lipid transporter activity|negative regulation of transcription, DNA-templated|membrane|ATP binding|inner ear receptor cell development|endoplasmic reticulum|Golgi apparatus|plasma membrane|integral component of membrane|cardiolipin binding|apical …
Atp8b3	1.97732e-07	-1.15636	Down	ATPase phospholipid transporting 8B3	GO:0004012,GO:0005524,GO:0005794,GO:0005886,GO:0007030,GO:0007339,GO:0016021,GO:0045332,GO:0000287,GO:0001669	phospholipid-translocating ATPase activity|ATP binding|Golgi apparatus|plasma membrane|Golgi organization|binding of sperm to zona pellucida|integral component of membrane|phospholipid translocation|magnesium ion binding|acrosomal vesicle
Atp8b4	3.03544e-07	2.52809	Up	ATPase phospholipid transporting 8B4 (putative)	GO:0005886,GO:0007030,GO:0045332,GO:0004012,GO:0005794	plasma membrane|Golgi organization|phospholipid translocation|phospholipid-translocating ATPase activity|Golgi apparatus
Atp9a	0.0006858	-0.634246	Down	ATPase phospholipid transporting 9A (putative)	GO:0005802,GO:0005886,GO:0006890,GO:0006897,GO:0045332,GO:0048471,GO:0055037,GO:0004012,GO:0005768,GO:0005769	trans-Golgi network|plasma membrane|retrograde vesicle-mediated transport, Golgi to ER|endocytosis|phospholipid translocation|perinuclear region of cytoplasm|recycling endosome|phospholipid-translocating ATPase activity|endosome|early endosome
Atpaf1	4.12753e-05	-0.822965	Down	ATP synthase mitochondrial F1 complex assembly factor 1	GO:0005739,GO:0033615	mitochondrion|mitochondrial proton-transporting ATP synthase complex assembly
Aurka	0.000102397	0.805412	Up	aurora kinase A	GO:0005524,GO:0005634,GO:0005813,GO:0005814,GO:0005815,GO:0005819,GO:0007057,GO:0005829,GO:0007098,GO:0007100,GO:0005876,GO:0009611,GO:0009948,GO:0032133,GO:0032355,GO:0015630,GO:0032436,GO:0019901,GO:0032465,GO:0035174,GO:0000212,GO:0048471,GO:0000226,GO:0051233,GO:0035404,GO:0000278,GO:0051301,GO:0042585,GO:0000780,GO:0051321,GO:0004672,GO:0051642,GO:0004674,GO:0071539,GO:0004712,GO:0072686,GO:…	ATP binding|nucleus|centrosome|centriole|microtubule organizing center|spindle|spindle assembly involved in female meiosis I|cytosol|centrosome cycle|mitotic centrosome separation|spindle microtubule|response to wounding|anterior/posterior axis specification|chromosome passenger complex|response to estradiol|microtubule cytoskeleton|positive regulation of proteasomal ubiquitin-dependent protein c…	rno04114,rno04914	Oocyte meiosis|Progesterone-mediated oocyte maturation
Aurkb	4.08144e-16	2.24019	Up	aurora kinase B	GO:0004674,GO:0004712,GO:0005524,GO:0005634,GO:0005654,GO:0030496,GO:0005737,GO:0031616,GO:0005819,GO:0032091,GO:0032133,GO:0032212,GO:0036089,GO:0032465,GO:0043988,GO:0032466,GO:0032467,GO:0044878,GO:0046872,GO:0051233,GO:0051256,GO:0000122,GO:0051973,GO:0000776,GO:1904355,GO:0000779,GO:0000780,GO:0002903,GO:0004672,GO:0005876,GO:0006468,GO:0007051,GO:0007052,GO:0007568,GO:0008283,GO:0009838,GO:…	protein serine/threonine kinase activity|protein serine/threonine/tyrosine kinase activity|ATP binding|nucleus|nucleoplasm|midbody|cytoplasm|spindle pole centrosome|spindle|negative regulation of protein binding|chromosome passenger complex|positive regulation of telomere maintenance via telomerase|cleavage furrow formation|regulation of cytokinesis|histone H3-S28 phosphorylation|negative regulat…
Axl	3.29867e-24	1.61988	Up	Axl receptor tyrosine kinase	GO:0004714,GO:0004871,GO:0004888,GO:0005524,GO:0005615,GO:0005622,GO:0005737,GO:0030154,GO:0005887,GO:0006909,GO:0030168,GO:0031100,GO:0031434,GO:0031668,GO:0032036,GO:0043235,GO:0032689,GO:0043277,GO:0032720,GO:0043410,GO:0032825,GO:0043491,GO:0043524,GO:0043548,GO:0044228,GO:0001764,GO:2000669,GO:0046718,GO:0001779,GO:0046982,GO:0001786,GO:0048469,GO:0001818,GO:0001961,GO:0001974,GO:0004709,GO:…	transmembrane receptor protein tyrosine kinase activity|signal transducer activity|transmembrane signaling receptor activity|ATP binding|extracellular space|intracellular|cytoplasm|cell differentiation|integral component of plasma membrane|phagocytosis|platelet activation|animal organ regeneration|mitogen-activated protein kinase kinase binding|cellular response to extracellular stimulus|myosin h…	rno01521	EGFR tyrosine kinase inhibitor resistance
B2m	4.71049e-09	1.12587	Up	beta-2 microglobulin	GO:1904437,GO:0046686,GO:0019885,GO:0002726,GO:1990712,GO:0048260,GO:0032092,GO:0003674,GO:0055072,GO:0033077,GO:0005615,GO:0071281,GO:0005794,GO:0005829,GO:0033216,GO:0071283,GO:0042026,GO:0005886,GO:1900121,GO:0042493,GO:0006826,GO:1900122,GO:0042612,GO:0006955,GO:0001916,GO:1900390,GO:0042802,GO:0009897,GO:0002237,GO:1904434,GO:0045646,GO:0010977,GO:0002481	positive regulation of transferrin receptor binding|response to cadmium ion|antigen processing and presentation of endogenous peptide antigen via MHC class I|positive regulation of T cell cytokine production|HFE-transferrin receptor complex|positive regulation of receptor-mediated endocytosis|positive regulation of protein binding|molecular_function|iron ion homeostasis|T cell differentiation in …	rno04612	Antigen processing and presentation
B3galt2	4.90526e-05	-1.02737	Down	Beta-1,3-galactosyltransferase 2	GO:0016758,GO:0006486,GO:0006487,GO:0006493,GO:0006682,GO:0008375,GO:0008376,GO:0008499,GO:0009312,GO:0000139,GO:0016020,GO:0005783,GO:0016021,GO:0005794	transferase activity, transferring hexosyl groups|protein glycosylation|protein N-linked glycosylation|protein O-linked glycosylation|galactosylceramide biosynthetic process|acetylglucosaminyltransferase activity|acetylgalactosaminyltransferase activity|UDP-galactose:beta-N-acetylglucosamine beta-1,3-galactosyltransferase activity|oligosaccharide biosynthetic process|Golgi membrane|membrane|endop…	rno00601	Glycosphingolipid biosynthesis - lacto and neolacto series
B3galt5	1.0769e-08	-0.899728	Down	Beta-1,3-galactosyltransferase 5	GO:0016021,GO:0005783,GO:0016758,GO:0005794,GO:0006486,GO:0006487,GO:0006493,GO:0008150,GO:0008375,GO:0008376,GO:0008378,GO:0008499,GO:0000139,GO:0009312,GO:0003674,GO:0016020,GO:0005575	integral component of membrane|endoplasmic reticulum|transferase activity, transferring hexosyl groups|Golgi apparatus|protein glycosylation|protein N-linked glycosylation|protein O-linked glycosylation|biological_process|acetylglucosaminyltransferase activity|acetylgalactosaminyltransferase activity|galactosyltransferase activity|UDP-galactose:beta-N-acetylglucosamine beta-1,3-galactosyltransfer…	rno00601,rno00603	Glycosphingolipid biosynthesis - lacto and neolacto series|Glycosphingolipid biosynthesis - globo and isoglobo series
B3gnt7	1.34761e-18	1.87023	Up	UDP-GlcNAc:betaGal beta-1,3-N-acetylglucosaminyltransferase 7	GO:0030311,GO:0005783,GO:0005794,GO:0006486,GO:0006493,GO:0008150,GO:0008375,GO:0008376,GO:0008378,GO:0008532,GO:0016020,GO:0000139,GO:0016021,GO:0003674,GO:0016758,GO:0005575	poly-N-acetyllactosamine biosynthetic process|endoplasmic reticulum|Golgi apparatus|protein glycosylation|protein O-linked glycosylation|biological_process|acetylglucosaminyltransferase activity|acetylgalactosaminyltransferase activity|galactosyltransferase activity|N-acetyllactosaminide beta-1,3-N-acetylglucosaminyltransferase activity|membrane|Golgi membrane|integral component of membrane|molec…	rno00533	Glycosaminoglycan biosynthesis - keratan sulfate
B3gnt9	0.00199324	0.703937	Up	UDP-GlcNAc:betaGal beta-1,3-N-acetylglucosaminyltransferase 9	GO:0030311,GO:0005783,GO:0005794,GO:0006486,GO:0006493,GO:0008375,GO:0008376,GO:0008378,GO:0008532,GO:0016020,GO:0000139,GO:0016021,GO:0001650,GO:0016758	poly-N-acetyllactosamine biosynthetic process|endoplasmic reticulum|Golgi apparatus|protein glycosylation|protein O-linked glycosylation|acetylglucosaminyltransferase activity|acetylgalactosaminyltransferase activity|galactosyltransferase activity|N-acetyllactosaminide beta-1,3-N-acetylglucosaminyltransferase activity|membrane|Golgi membrane|integral component of membrane|fibrillar center|transfe…
B4galnt1	3.36431e-05	-0.808188	Down	beta-1,4-N-acetyl-galactosaminyl transferase 1	GO:0003947,GO:0005886,GO:0006687,GO:0007283,GO:0008376,GO:0019915,GO:0030173,GO:0030259,GO:0001574	(N-acetylneuraminyl)-galactosylglucosylceramide N-acetylgalactosaminyltransferase activity|plasma membrane|glycosphingolipid metabolic process|spermatogenesis|acetylgalactosaminyltransferase activity|lipid storage|integral component of Golgi membrane|lipid glycosylation|ganglioside biosynthetic process	rno00604	Glycosphingolipid biosynthesis - ganglio series
B4galnt2	9.11199e-08	4.12078	Up	beta-1,4-N-acetyl-galactosaminyl transferase 2	GO:0019276,GO:0022408,GO:0006047,GO:0006486,GO:0008376	UDP-N-acetylgalactosamine metabolic process|negative regulation of cell-cell adhesion|UDP-N-acetylglucosamine metabolic process|protein glycosylation|acetylgalactosaminyltransferase activity
B4galnt4	0.00109654	-0.665147	Down	beta-1,4-N-acetyl-galactosaminyl transferase 4	GO:0008376,GO:0032580,GO:0033842	acetylgalactosaminyltransferase activity|Golgi cisterna membrane|N-acetyl-beta-glucosaminyl-glycoprotein 4-beta-N-acetylgalactosaminyltransferase activity
B4galt1	2.11719e-13	1.71423	Up	beta-1,4-galactosyltransferase 1	GO:0003945,GO:0004461,GO:0005575,GO:0005615,GO:0007341,GO:0005794,GO:0005886,GO:0008092,GO:0005989,GO:0008285,GO:0008378,GO:0030145,GO:0009101,GO:0030198,GO:0009312,GO:0030879,GO:0031526,GO:0000138,GO:0050900,GO:0032580,GO:0051260,GO:0035250,GO:0002064,GO:0042060,GO:0051270,GO:0002526,GO:0060046,GO:0003674,GO:0003831,GO:0060054,GO:0060055,GO:0006012,GO:0006486,GO:0006487,GO:0007155,GO:0009611,GO:…	N-acetyllactosamine synthase activity|lactose synthase activity|cellular_component|extracellular space|penetration of zona pellucida|Golgi apparatus|plasma membrane|cytoskeletal protein binding|lactose biosynthetic process|negative regulation of cell proliferation|galactosyltransferase activity|manganese ion binding|glycoprotein biosynthetic process|extracellular matrix organization|oligosacchari…	rno00052,rno00510,rno00515,rno00514,rno00533,rno00601	Galactose metabolism|N-Glycan biosynthesis|Mannose type O-glycan biosyntheis|Other types of O-glycan biosynthesis|Glycosaminoglycan biosynthesis - keratan sulfate|Glycosphingolipid biosynthesis - lacto and neolacto series
B4galt4	0.000533053	0.649466	Up	beta-1,4-galactosyltransferase 4	GO:0006486,GO:0016021,GO:0032580,GO:0046872,GO:0003945,GO:0005794,GO:0005975	protein glycosylation|integral component of membrane|Golgi cisterna membrane|metal ion binding|N-acetyllactosamine synthase activity|Golgi apparatus|carbohydrate metabolic process	rno00533,rno00601	Glycosaminoglycan biosynthesis - keratan sulfate|Glycosphingolipid biosynthesis - lacto and neolacto series
Baiap2l1	0.00752726	0.85247	Up	BAI1-associated protein 2-like 1	GO:0051764,GO:0009617,GO:0005654,GO:0070064,GO:0015629,GO:0098609,GO:0005829,GO:0005886,GO:0098641,GO:0030838,GO:0005913,GO:2000251,GO:0007009,GO:0008150,GO:0003674,GO:0046626,GO:0008286,GO:0003779,GO:0051017,GO:0005575	actin crosslink formation|response to bacterium|nucleoplasm|proline-rich region binding|actin cytoskeleton|cell-cell adhesion|cytosol|plasma membrane|cadherin binding involved in cell-cell adhesion|positive regulation of actin filament polymerization|cell-cell adherens junction|positive regulation of actin cytoskeleton reorganization|plasma membrane organization|biological_process|molecular_funct…
Bak1	2.07697e-05	0.655547	Up	BCL2-antagonist/killer 1	GO:0005515,GO:0005622,GO:0005739,GO:0005741,GO:0005783,GO:0009620,GO:0005829,GO:0010046,GO:0010225,GO:0006915,GO:0010248,GO:0010332,GO:0010524,GO:0042493,GO:0010629,GO:0042542,GO:0014070,GO:0042802,GO:0016020,GO:0042803,GO:0043065,GO:0001776,GO:0048597,GO:0043496,GO:0001782,GO:0048872,GO:0043497,GO:0001783,GO:0051087,GO:0044325,GO:0001836,GO:0051400,GO:0051726,GO:0051881,GO:0001974,GO:0002262,GO:…	protein binding|intracellular|mitochondrion|mitochondrial outer membrane|endoplasmic reticulum|response to fungus|cytosol|response to mycotoxin|response to UV-C|apoptotic process|establishment or maintenance of transmembrane electrochemical gradient|response to gamma radiation|positive regulation of calcium ion transport into cytosol|response to drug|negative regulation of gene expression|respons…	rno04141,rno04210,rno04215,rno05200,rno05202,rno05206,rno05203,rno05210,rno05212,rno05225,rno05226,rno05214,rno05216,rno05220,rno05217,rno05218,rno05213,rno05224,rno05222,rno05223,rno05167,rno05165,rno01524	Protein processing in endoplasmic reticulum|Apoptosis|Apoptosis - multiple species|Pathways in cancer|Transcriptional misregulation in cancers|MicroRNAs in cancer|Viral carcinogenesis|Colorectal cancer|Pancreatic cancer|Hepatocellular carcinoma|Gastric cancer|Glioma|Thyroid cancer|Chronic myeloid leukemia|Basal cell carcinoma|Melanoma|Endometrial cancer|Breast cancer|Small cell lung cancer|Non-sm…
Barx2	0.00376063	-0.93417	Down	BARX homeobox 2	GO:0006357,GO:0001228,GO:0006366,GO:0007399,GO:0001502,GO:0003677,GO:0003682,GO:0003700,GO:0005634,GO:0009888,GO:0005654,GO:0014902,GO:0043565,GO:0005667,GO:0000122,GO:0045944,GO:0005829,GO:0000977,GO:0048513	regulation of transcription by RNA polymerase II|transcriptional activator activity, RNA polymerase II transcription regulatory region sequence-specific DNA binding|transcription by RNA polymerase II|nervous system development|cartilage condensation|DNA binding|chromatin binding|DNA binding transcription factor activity|nucleus|tissue development|nucleoplasm|myotube differentiation|sequence-speci…
Batf	1.77909e-08	2.68506	Up	basic leucine zipper ATF-like transcription factor	GO:0003700,GO:0005575,GO:0005634,GO:0005654,GO:0043011,GO:0043565,GO:0005737,GO:0045064,GO:0045190,GO:0045944,GO:0060218,GO:0000978,GO:0000982,GO:0001077,GO:0001816,GO:0002320,GO:0003674,GO:0006357,GO:0006366,GO:0006974,GO:0008150,GO:0030330,GO:0072539,GO:0042832,GO:0072540	DNA binding transcription factor activity|cellular_component|nucleus|nucleoplasm|myeloid dendritic cell differentiation|sequence-specific DNA binding|cytoplasm|T-helper 2 cell differentiation|isotype switching|positive regulation of transcription by RNA polymerase II|hematopoietic stem cell differentiation|RNA polymerase II proximal promoter sequence-specific DNA binding|transcription factor acti…
Batf3	0.00392354	1.33131	Up	basic leucine zipper ATF-like transcription factor 3	GO:0043011,GO:0000978,GO:0046982,GO:0097028,GO:0000982,GO:0001078,GO:0003677,GO:0005634,GO:0006351,GO:0006357,GO:0009615,GO:0000122	myeloid dendritic cell differentiation|RNA polymerase II proximal promoter sequence-specific DNA binding|protein heterodimerization activity|dendritic cell differentiation|transcription factor activity, RNA polymerase II proximal promoter sequence-specific DNA binding|transcriptional repressor activity, RNA polymerase II proximal promoter sequence-specific DNA binding|DNA binding|nucleus|transcri…
Bax	0.000529864	0.642188	Up	BCL2 associated X, apoptosis regulator	GO:0048873,GO:0051087,GO:0051259,GO:0051260,GO:0051881,GO:0051281,GO:0060011,GO:0051400,GO:0060041,GO:0060058,GO:0071944,GO:0072332,GO:0060068,GO:0090200,GO:0097136,GO:0097296,GO:1900103,GO:0097144,GO:0015267,GO:1902108,GO:1902110,GO:0016021,GO:0001782,GO:1902262,GO:0021854,GO:0001783,GO:2001244,GO:1902263,GO:0021987,GO:0001822,GO:0032471,GO:0001836,GO:0032976,GO:0030544,GO:0005515,GO:0005622,GO:…	homeostasis of number of cells within a tissue|chaperone binding|protein complex oligomerization|protein homooligomerization|regulation of mitochondrial membrane potential|positive regulation of release of sequestered calcium ion into cytosol|Sertoli cell proliferation|BH domain binding|retina development in camera-type eye|positive regulation of apoptotic process involved in mammary gland involu…	rno04141,rno04071,rno04210,rno04215,rno04217,rno04115,rno04722,rno04211,rno05200,rno05202,rno05203,rno05210,rno05212,rno05225,rno05226,rno05214,rno05216,rno05220,rno05217,rno05218,rno05213,rno05224,rno05222,rno05223,rno05014,rno05016,rno05020,rno04932,rno04933,rno05152,rno05166,rno05161,rno05167,rno05165,rno01521,rno01524,rno01522	Protein processing in endoplasmic reticulum|Sphingolipid signaling pathway|Apoptosis|Apoptosis - multiple species|Necroptosis|p53 signaling pathway|Neurotrophin signaling pathway|Longevity regulating pathway - mammal|Pathways in cancer|Transcriptional misregulation in cancers|Viral carcinogenesis|Colorectal cancer|Pancreatic cancer|Hepatocellular carcinoma|Gastric cancer|Glioma|Thyroid cancer|Chr…
Baz1a	3.51558e-05	0.928587	Up	bromodomain adjacent to zinc finger domain, 1A	GO:0006261,GO:0006338,GO:0008150,GO:0008623,GO:0046872,GO:0000228,GO:0003674,GO:0005575	DNA-dependent DNA replication|chromatin remodeling|biological_process|CHRAC|metal ion binding|nuclear chromosome|molecular_function|cellular_component
Bbof1	0.0228509	-0.676459	Down	basal body orientation factor 1	GO:0036064	ciliary basal body
Bcat1	3.04182e-06	-0.781185	Down	branched chain amino acid transaminase 1	GO:0004084,GO:0005737,GO:0005739,GO:0005829,GO:0008150,GO:0009082,GO:0009083,GO:0009098,GO:0009099,GO:0042802,GO:0052654,GO:0052655,GO:0052656	branched-chain-amino-acid transaminase activity|cytoplasm|mitochondrion|cytosol|biological_process|branched-chain amino acid biosynthetic process|branched-chain amino acid catabolic process|leucine biosynthetic process|valine biosynthetic process|identical protein binding|L-leucine transaminase activity|L-valine transaminase activity|L-isoleucine transaminase activity	rno00270,rno00280,rno00290,rno00770	Cysteine and methionine metabolism|Valine, leucine and isoleucine degradation|Valine, leucine and isoleucine biosynthesis|Pantothenate and CoA biosynthesis
Bcat2	2.62092e-05	0.757311	Up	branched chain amino acid transaminase 2	GO:0009099,GO:0006573,GO:0005634,GO:0010817,GO:0007595,GO:0005737,GO:0009081,GO:0005739,GO:0052654,GO:0006549,GO:0006550,GO:0052655,GO:0009082,GO:0052656,GO:0009083,GO:1990830,GO:0006551,GO:0004084,GO:0009098	valine biosynthetic process|valine metabolic process|nucleus|regulation of hormone levels|lactation|cytoplasm|branched-chain amino acid metabolic process|mitochondrion|L-leucine transaminase activity|isoleucine metabolic process|isoleucine catabolic process|L-valine transaminase activity|branched-chain amino acid biosynthetic process|L-isoleucine transaminase activity|branched-chain amino acid ca…	rno00270,rno00280,rno00290,rno00770	Cysteine and methionine metabolism|Valine, leucine and isoleucine degradation|Valine, leucine and isoleucine biosynthesis|Pantothenate and CoA biosynthesis
Bcl11a	0.00743064	-0.71734	Down	B-cell CLL/lymphoma 11A	GO:1905232,GO:0030217,GO:0010628,GO:0001078,GO:2000171,GO:0043565,GO:0010629,GO:0044212,GO:0010976,GO:0003700,GO:2000173,GO:0046982,GO:0003714,GO:0005634,GO:0010977,GO:0005654,GO:0048671,GO:0014069,GO:0005737,GO:0048672,GO:0016604,GO:0006355,GO:0050773,GO:0016925,GO:0006366,GO:0000122,GO:1903860,GO:0019901,GO:0007165,GO:1904800,GO:0030183,GO:0007275,GO:0000978	cellular response to L-glutamate|T cell differentiation|positive regulation of gene expression|transcriptional repressor activity, RNA polymerase II proximal promoter sequence-specific DNA binding|negative regulation of dendrite development|sequence-specific DNA binding|negative regulation of gene expression|transcription regulatory region DNA binding|positive regulation of neuron projection deve…
Bcl11b	0.0167767	-0.5991	Down	B-cell CLL/lymphoma 11B	GO:0006355,GO:0006366,GO:0007165,GO:0007275,GO:0007409,GO:0008285,GO:0009791,GO:0043066,GO:0010468,GO:0043368,GO:0010837,GO:0043565,GO:0019216,GO:0043588,GO:0044212,GO:0045664,GO:0045944,GO:0046632,GO:0000978,GO:0001077,GO:0003334,GO:0003382,GO:0003700,GO:0005622,GO:0005634,GO:0021773,GO:0021902,GO:0021953,GO:0022008,GO:0031077,GO:0033077,GO:0033153,GO:0048538,GO:0035701,GO:0071678,GO:0042475,GO:…	regulation of transcription, DNA-templated|transcription by RNA polymerase II|signal transduction|multicellular organism development|axonogenesis|negative regulation of cell proliferation|post-embryonic development|negative regulation of apoptotic process|regulation of gene expression|positive T cell selection|regulation of keratinocyte proliferation|sequence-specific DNA binding|regulation of li…	rno05202	Transcriptional misregulation in cancers
Bcl2a1	5.44784e-31	3.30603	Up	BCL2-related protein A1	GO:0055085,GO:0006915,GO:0097192,GO:0007568,GO:2001243,GO:0008053,GO:0008630,GO:0015267,GO:0021987,GO:0042803,GO:0043065,GO:0043066,GO:0046982,GO:0001836,GO:0005575,GO:0051400,GO:0005741	transmembrane transport|apoptotic process|extrinsic apoptotic signaling pathway in absence of ligand|aging|negative regulation of intrinsic apoptotic signaling pathway|mitochondrial fusion|intrinsic apoptotic signaling pathway in response to DNA damage|channel activity|cerebral cortex development|protein homodimerization activity|positive regulation of apoptotic process|negative regulation of apo…	rno04064,rno04210,rno05202,rno05221	NF-kappa B signaling pathway|Apoptosis|Transcriptional misregulation in cancers|Acute myeloid leukemia
Bcl2l11	1.5566e-05	1.05501	Up	BCL2 like 11	GO:0005739,GO:0005829,GO:0005868,GO:0005874,GO:0006919,GO:0019901,GO:0007127,GO:0030879,GO:0032464,GO:0007160,GO:0034976,GO:0035148,GO:0042475,GO:0042981,GO:0048538,GO:0043029,GO:0048563,GO:0043065,GO:0060139,GO:0060154,GO:0070242,GO:0070840,GO:0090200,GO:0001701,GO:0097136,GO:0001776,GO:0097140,GO:0001782,GO:0097141,GO:0001783,GO:0001822,GO:0002260,GO:0002262,GO:0005515,GO:0005737,GO:0007283,GO:…	mitochondrion|cytosol|cytoplasmic dynein complex|microtubule|activation of cysteine-type endopeptidase activity involved in apoptotic process|protein kinase binding|meiosis I|mammary gland development|positive regulation of protein homooligomerization|cell-matrix adhesion|response to endoplasmic reticulum stress|tube formation|odontogenesis of dentin-containing tooth|regulation of apoptotic proce…	rno04068,rno04151,rno04210,rno04215,rno05200,rno05206,rno05210,rno04932,rno01521	FoxO signaling pathway|PI3K-Akt signaling pathway|Apoptosis|Apoptosis - multiple species|Pathways in cancer|MicroRNAs in cancer|Colorectal cancer|Non-alcoholic fatty liver disease (NAFLD)|EGFR tyrosine kinase inhibitor resistance
Bcl2l12	0.000481001	0.799807	Up	BCL2 like 12	GO:1902166,GO:1990001,GO:2000773,GO:0002039,GO:0005634,GO:0045944	negative regulation of intrinsic apoptotic signaling pathway in response to DNA damage by p53 class mediator|inhibition of cysteine-type endopeptidase activity involved in apoptotic process|negative regulation of cellular senescence|p53 binding|nucleus|positive regulation of transcription by RNA polymerase II
Bcl2l14	0.00238561	3.14532	Up	BCL2 like 14	GO:0006915,GO:0008150,GO:0019901,GO:0043229,GO:2001238,GO:0003674,GO:0005575,GO:0005829	apoptotic process|biological_process|protein kinase binding|intracellular organelle|positive regulation of extrinsic apoptotic signaling pathway|molecular_function|cellular_component|cytosol
Bcl3	2.02161e-12	2.05054	Up	B-cell CLL/lymphoma 3	GO:0005654,GO:0005737,GO:0005829,GO:0005886,GO:0006351,GO:0033257,GO:0006974,GO:0042088,GO:0007249,GO:0042536,GO:0008134,GO:0042742,GO:0042771,GO:0042832,GO:0042981,GO:0043066,GO:0043231,GO:0045064,GO:0000060,GO:0002268,GO:0002315,GO:0002455,GO:0002467,GO:0003677,GO:0003700,GO:0005634,GO:0009615,GO:0010225,GO:0019730,GO:0030198,GO:0030330,GO:0030496,GO:0045082,GO:0032729,GO:0045415,GO:0032991,GO:…	nucleoplasm|cytoplasm|cytosol|plasma membrane|transcription, DNA-templated|Bcl3/NF-kappaB2 complex|cellular response to DNA damage stimulus|T-helper 1 type immune response|I-kappaB kinase/NF-kappaB signaling|negative regulation of tumor necrosis factor biosynthetic process|transcription factor binding|defense response to bacterium|intrinsic apoptotic signaling pathway in response to DNA damage by…	rno04668,rno04625	TNF signaling pathway|C-type lectin receptor signaling pathway
Bcl6b	0.0114298	-0.641667	Down	B-cell CLL/lymphoma 6B	GO:0003677,GO:0005634,GO:0042092,GO:0042127,GO:0045595,GO:0050727,GO:0000122,GO:0000977,GO:0001227	DNA binding|nucleus|type 2 immune response|regulation of cell proliferation|regulation of cell differentiation|regulation of inflammatory response|negative regulation of transcription by RNA polymerase II|RNA polymerase II regulatory region sequence-specific DNA binding|transcriptional repressor activity, RNA polymerase II transcription regulatory region sequence-specific DNA binding
Bco2	0.000629243	1.13039	Up	beta-carotene oxygenase 2	GO:0006412,GO:0016116,GO:0016119,GO:0016121,GO:0016122,GO:0016702,GO:0042574,GO:0046872,GO:0051881,GO:0055114,GO:2000377,GO:0003735,GO:0005739,GO:0005840	translation|carotenoid metabolic process|carotene metabolic process|carotene catabolic process|xanthophyll metabolic process|oxidoreductase activity, acting on single donors with incorporation of molecular oxygen, incorporation of two atoms of oxygen|retinal metabolic process|metal ion binding|regulation of mitochondrial membrane potential|oxidation-reduction process|regulation of reactive oxygen…
Bdh2	0.000635257	0.587933	Up	3-hydroxybutyrate dehydrogenase, type 2	GO:0030855,GO:0005737,GO:0042168,GO:0005739,GO:0005829,GO:0006635,GO:0051287,GO:0016616,GO:0016628,GO:0055072,GO:0019290,GO:0003858	epithelial cell differentiation|cytoplasm|heme metabolic process|mitochondrion|cytosol|fatty acid beta-oxidation|NAD binding|oxidoreductase activity, acting on the CH-OH group of donors, NAD or NADP as acceptor|oxidoreductase activity, acting on the CH-CH group of donors, NAD or NADP as acceptor|iron ion homeostasis|siderophore biosynthetic process|3-hydroxybutyrate dehydrogenase activity	rno00650,rno00072	Butanoate metabolism|Synthesis and degradation of ketone bodies
Bdkrb2	3.35679e-05	1.2345	Up	bradykinin receptor B2	GO:0005886,GO:0006939,GO:0007186,GO:0007204,GO:0008285,GO:0042493,GO:0009651,GO:0045776,GO:0046982,GO:0016021,GO:0050482,GO:0071456,GO:1902219,GO:1902239,GO:0002020,GO:0002438,GO:0004947,GO:0005515,GO:0005768,GO:0019233,GO:0031698,GO:0031702,GO:0033137,GO:0035633,GO:0042310,GO:0042311	plasma membrane|smooth muscle contraction|G-protein coupled receptor signaling pathway|positive regulation of cytosolic calcium ion concentration|negative regulation of cell proliferation|response to drug|response to salt stress|negative regulation of blood pressure|protein heterodimerization activity|integral component of membrane|arachidonic acid secretion|cellular response to hypoxia|negative …	rno04020,rno04071,rno04022,rno04080,rno04810,rno04610,rno04961,rno04750,rno05200,rno05142	Calcium signaling pathway|Sphingolipid signaling pathway|cGMP - PKG signaling pathway|Neuroactive ligand-receptor interaction|Regulation of actin cytoskeleton|Complement and coagulation cascades|Endocrine and other factor-regulated calcium reabsorption|Inflammatory mediator regulation of TRP channels|Pathways in cancer|Chagas disease (American trypanosomiasis)
Begain	0.000438526	-0.741295	Down	brain-enriched guanylate kinase-associated	GO:0030425,GO:0042803,GO:0043025,GO:0005515,GO:0005829,GO:0016020	dendrite|protein homodimerization activity|neuronal cell body|protein binding|cytosol|membrane
Bend6	8.55136e-05	-0.686467	Down	BEN domain containing 6	GO:0005634,GO:0045666,GO:0045746,GO:0000122,GO:0001106,GO:0003682	nucleus|positive regulation of neuron differentiation|negative regulation of Notch signaling pathway|negative regulation of transcription by RNA polymerase II|RNA polymerase II transcription corepressor activity|chromatin binding
Best1	0.0105892	-1.60591	Down	bestrophin 1	GO:0005575,GO:0006821,GO:0008150,GO:0016323,GO:0030321,GO:0034707,GO:0042802,GO:0050908,GO:0051924,GO:1902476,GO:0003674,GO:0005254	cellular_component|chloride transport|biological_process|basolateral plasma membrane|transepithelial chloride transport|chloride channel complex|identical protein binding|detection of light stimulus involved in visual perception|regulation of calcium ion transport|chloride transmembrane transport|molecular_function|chloride channel activity
Bex2	2.62237e-05	-0.808809	Down	brain expressed X-linked 2	GO:0042981,GO:0051726,GO:0005634,GO:0005737,GO:0006915	regulation of apoptotic process|regulation of cell cycle|nucleus|cytoplasm|apoptotic process
Bex3	0.000286571	-0.604043	Down	brain expressed X-linked 3	GO:0005634,GO:0005737,GO:0005829,GO:0008150,GO:0008625,GO:0042802,GO:0046872,GO:0005123,GO:0005163,GO:0005515	nucleus|cytoplasm|cytosol|biological_process|extrinsic apoptotic signaling pathway via death domain receptors|identical protein binding|metal ion binding|death receptor binding|nerve growth factor receptor binding|protein binding	rno04722	Neurotrophin signaling pathway
Bfsp2	0.0207029	0.815169	Up	beaded filament structural protein 2
Bgn	2.91218e-17	1.91758	Up	biglycan	GO:0042383,GO:0005576,GO:0046426,GO:0005578,GO:0050840,GO:0005615,GO:0005622,GO:0005737,GO:0006469,GO:0009986,GO:0019221,GO:0019800,GO:0030133,GO:0001974,GO:0031012,GO:0004860,GO:0005539	sarcolemma|extracellular region|negative regulation of JAK-STAT cascade|proteinaceous extracellular matrix|extracellular matrix binding|extracellular space|intracellular|cytoplasm|negative regulation of protein kinase activity|cell surface|cytokine-mediated signaling pathway|peptide cross-linking via chondroitin 4-sulfate glycosaminoglycan|transport vesicle|blood vessel remodeling|extracellular m…
Bhlhe40	8.19733e-05	0.609162	Up	basic helix-loop-helix family, member e40	GO:0001191,GO:0003677,GO:0003705,GO:0003714,GO:0019904,GO:0005634,GO:0032922,GO:0005737,GO:0042803,GO:0043153,GO:0070888,GO:0043425,GO:0043426,GO:0000122,GO:0000981,GO:0001078,GO:0001102,GO:0006351,GO:0007399,GO:0007623,GO:0009416,GO:0043433,GO:0016604,GO:0045892,GO:0046982,GO:0048168	transcriptional repressor activity, RNA polymerase II transcription factor binding|DNA binding|transcription factor activity, RNA polymerase II distal enhancer sequence-specific binding|transcription corepressor activity|protein domain specific binding|nucleus|circadian regulation of gene expression|cytoplasm|protein homodimerization activity|entrainment of circadian clock by photoperiod|E-box bi…	rno04710	Circadian rhythm
Bhlhe41	1.45332e-10	0.879442	Up	basic helix-loop-helix family, member e41	GO:0001191,GO:0003705,GO:0003714,GO:0005634,GO:0042826,GO:0006351,GO:0043425,GO:0007399,GO:0043426,GO:0007623,GO:0045892,GO:0046982,GO:0048168,GO:0000122,GO:0000978,GO:0000981,GO:0001078,GO:0001102,GO:0010832,GO:0010944,GO:0032922,GO:0070888,GO:0042803,GO:0071820	transcriptional repressor activity, RNA polymerase II transcription factor binding|transcription factor activity, RNA polymerase II distal enhancer sequence-specific binding|transcription corepressor activity|nucleus|histone deacetylase binding|transcription, DNA-templated|bHLH transcription factor binding|nervous system development|MRF binding|circadian rhythm|negative regulation of transcriptio…	rno04710	Circadian rhythm
Bicc1	3.51244e-10	1.4406	Up	BicC family RNA binding protein 1	GO:0007368,GO:0007507,GO:0090090	determination of left/right symmetry|heart development|negative regulation of canonical Wnt signaling pathway
Bicdl1	0.000661131	-0.820808	Down	BICD family like cargo adaptor 1	GO:0005813,GO:0017137,GO:0031175,GO:0034452,GO:0055107,GO:0005622,GO:0005623,GO:0005737	centrosome|Rab GTPase binding|neuron projection development|dynactin binding|Golgi to secretory granule transport|intracellular|cell|cytoplasm
Bid	3.16641e-05	0.819437	Up	BH3 interacting domain death agonist	GO:2000045,GO:0046982,GO:0032459,GO:0005737,GO:2000271,GO:0051260,GO:0032461,GO:0005739,GO:2001235,GO:0090150,GO:0032464,GO:2001238,GO:0090200,GO:0005829,GO:0006626,GO:0006919,GO:0032592,GO:0007420,GO:0097191,GO:0034349,GO:0008637,GO:0097284,GO:0042127,GO:0010918,GO:0097345,GO:0042775,GO:0016020,GO:0001836,GO:1902108,GO:0042981,GO:0031625,GO:1902230,GO:0043065,GO:0032355,GO:0005515	regulation of G1/S transition of mitotic cell cycle|protein heterodimerization activity|regulation of protein oligomerization|cytoplasm|positive regulation of fibroblast apoptotic process|protein homooligomerization|positive regulation of protein oligomerization|mitochondrion|positive regulation of apoptotic signaling pathway|establishment of protein localization to membrane|positive regulation o…	rno04071,rno04210,rno04215,rno04217,rno04115,rno04650,rno05200,rno05010,rno05014,rno05416,rno04932,rno05152,rno05167,rno01524	Sphingolipid signaling pathway|Apoptosis|Apoptosis - multiple species|Necroptosis|p53 signaling pathway|Natural killer cell mediated cytotoxicity|Pathways in cancer|Alzheimer's disease|Amyotrophic lateral sclerosis (ALS)|Viral myocarditis|Non-alcoholic fatty liver disease (NAFLD)|Tuberculosis|Kaposi's sarcoma-associated herpesvirus infection|Platinum drug resistance
Bik	0.0340333	1.93774	Up	BCL2-interacting killer	GO:0008584,GO:0008637,GO:0032464,GO:0046982,GO:0051400,GO:0090200,GO:0005740,GO:0007283	male gonad development|apoptotic mitochondrial changes|positive regulation of protein homooligomerization|protein heterodimerization activity|BH domain binding|positive regulation of release of cytochrome c from mitochondria|mitochondrial envelope|spermatogenesis	rno01522	Endocrine resistance
Bin2	1.69665e-14	1.71863	Up	bridging integrator 2	GO:0002102,GO:0005543,GO:0005938,GO:0006911,GO:0030054,GO:0042995,GO:0060326,GO:0071800,GO:0001891,GO:0097320	podosome|phospholipid binding|cell cortex|phagocytosis, engulfment|cell junction|cell projection|cell chemotaxis|podosome assembly|phagocytic cup|plasma membrane tubulation
Birc3	0.0136081	0.950638	Up	baculoviral IAP repeat-containing 3	GO:1902916,GO:0051291,GO:0016740,GO:0005634,GO:1990001,GO:0060544,GO:0031398,GO:2000378,GO:0060546,GO:0032991,GO:0005654,GO:0005737,GO:0005829,GO:0034121,GO:0070266,GO:0042326,GO:0006915,GO:0071356,GO:0042981,GO:0007283,GO:0090307,GO:0043027,GO:0009966,GO:0000910,GO:0043066,GO:0016567,GO:0004842,GO:1901222,GO:0045121	positive regulation of protein polyubiquitination|protein heterooligomerization|transferase activity|nucleus|inhibition of cysteine-type endopeptidase activity involved in apoptotic process|regulation of necroptotic process|positive regulation of protein ubiquitination|negative regulation of reactive oxygen species metabolic process|negative regulation of necroptotic process|protein-containing co…	rno04120,rno04064,rno04668,rno04210,rno04215,rno04217,rno04510,rno04621,rno05200,rno05202,rno05222,rno05145,rno01524	Ubiquitin mediated proteolysis|NF-kappa B signaling pathway|TNF signaling pathway|Apoptosis|Apoptosis - multiple species|Necroptosis|Focal adhesion|NOD-like receptor signaling pathway|Pathways in cancer|Transcriptional misregulation in cancers|Small cell lung cancer|Toxoplasmosis|Platinum drug resistance
Birc5	0.0259989	0.79129	Up	baculoviral IAP repeat-containing 5	GO:0000777,GO:0000910,GO:0003674,GO:0004842,GO:0004869,GO:0005634,GO:0005881,GO:0006351,GO:0005737,GO:0006468,GO:0006915,GO:0007059,GO:0007094,GO:0016324,GO:0016567,GO:0007346,GO:0019899,GO:0030496,GO:0031021,GO:0000086,GO:0043027,GO:0031503,GO:0000226,GO:0043066,GO:0000228,GO:0000281,GO:0043154,GO:0000775,GO:0051301,GO:0043434,GO:0051303,GO:0043524,GO:0051384,GO:0061178,GO:0061469,GO:0071361,GO:…	condensed chromosome kinetochore|cytokinesis|molecular_function|ubiquitin-protein transferase activity|cysteine-type endopeptidase inhibitor activity|nucleus|cytoplasmic microtubule|transcription, DNA-templated|cytoplasm|protein phosphorylation|apoptotic process|chromosome segregation|mitotic spindle assembly checkpoint|apical plasma membrane|protein ubiquitination|regulation of mitotic cell cycl…	rno04390,rno04210,rno04215,rno05200,rno05210,rno05161,rno01524	Hippo signaling pathway|Apoptosis|Apoptosis - multiple species|Pathways in cancer|Colorectal cancer|Hepatitis B|Platinum drug resistance
Blk	0.0234712	1.83575	Up	BLK proto-oncogene, Src family tyrosine kinase	GO:0050853,GO:0005102,GO:0005524,GO:0005575,GO:0007169,GO:0008150,GO:0016477,GO:0030154,GO:0030217,GO:0031234,GO:0032024,GO:0038083,GO:0003674,GO:0042127,GO:0004715,GO:0045087	B cell receptor signaling pathway|signaling receptor binding|ATP binding|cellular_component|transmembrane receptor protein tyrosine kinase signaling pathway|biological_process|cell migration|cell differentiation|T cell differentiation|extrinsic component of cytoplasmic side of plasma membrane|positive regulation of insulin secretion|peptidyl-tyrosine autophosphorylation|molecular_function|regulat…
Blnk	4.2272e-21	2.27161	Up	B-cell linker	GO:0036464,GO:0005070,GO:0005575,GO:0042113,GO:0005737,GO:0005886,GO:0006955,GO:0007169,GO:0008150,GO:0009967,GO:0003674,GO:0035556,GO:0005068	cytoplasmic ribonucleoprotein granule|SH3/SH2 adaptor activity|cellular_component|B cell activation|cytoplasm|plasma membrane|immune response|transmembrane receptor protein tyrosine kinase signaling pathway|biological_process|positive regulation of signal transduction|molecular_function|intracellular signal transduction|transmembrane receptor protein tyrosine kinase adaptor activity	rno04064,rno04662,rno04380,rno05340	NF-kappa B signaling pathway|B cell receptor signaling pathway|Osteoclast differentiation|Primary immunodeficiency
Bmf	2.2185e-16	1.3138	Up	Bcl2 modifying factor	GO:0008150,GO:0009267,GO:0010507,GO:0015629,GO:0016459,GO:0032464,GO:0034644,GO:0043065,GO:0043276,GO:0090200,GO:1904093,GO:0001669,GO:2001234,GO:0003674,GO:2001235,GO:0005737	biological_process|cellular response to starvation|negative regulation of autophagy|actin cytoskeleton|myosin complex|positive regulation of protein homooligomerization|cellular response to UV|positive regulation of apoptotic process|anoikis|positive regulation of release of cytochrome c from mitochondria|negative regulation of autophagic cell death|acrosomal vesicle|negative regulation of apopto…	rno05206	MicroRNAs in cancer
Bmp1	3.95897e-10	1.20499	Up	bone morphogenetic protein 1	GO:0005615,GO:0006508,GO:0008233,GO:0008270,GO:0031982,GO:0042802,GO:0061036,GO:0004222,GO:0005509	extracellular space|proteolysis|peptidase activity|zinc ion binding|vesicle|identical protein binding|positive regulation of cartilage development|metalloendopeptidase activity|calcium ion binding
Bmp2k	2.73228e-06	0.671641	Up	BMP-2 inducible kinase	GO:0019208,GO:0030500,GO:0004672,GO:0005634,GO:0016607	phosphatase regulator activity|regulation of bone mineralization|protein kinase activity|nucleus|nuclear speck	rno05202	Transcriptional misregulation in cancers
Bmp4	0.000516014	0.648097	Up	bone morphogenetic protein 4	GO:0005576,GO:0005578,GO:0002062,GO:0005615,GO:0002244,GO:2000005,GO:2000007,GO:0072138,GO:0002320,GO:0072161,GO:0005737,GO:0007182,GO:2000105,GO:0072192,GO:0003014,GO:0003130,GO:2000137,GO:0072193,GO:0072198,GO:0000122,GO:0000186,GO:0001501,GO:0001525,GO:0001541,GO:0070374,GO:0070700,GO:0060503,GO:0060512,GO:0055020,GO:0060548,GO:0060033,GO:0060041,GO:0071260,GO:0060592,GO:0060113,GO:0071363,GO:…	extracellular region|proteinaceous extracellular matrix|chondrocyte differentiation|extracellular space|hematopoietic progenitor cell differentiation|negative regulation of metanephric S-shaped body morphogenesis|negative regulation of metanephric comma-shaped body morphogenesis|mesenchymal cell proliferation involved in ureteric bud development|lymphoid progenitor cell differentiation|mesenchyma…	rno04350,rno04390,rno04550,rno04919,rno05200,rno05217,rno05418	TGF-beta signaling pathway|Hippo signaling pathway|Signaling pathways regulating pluripotency of stem cells|Thyroid hormone signaling pathway|Pathways in cancer|Basal cell carcinoma|Fluid shear stress and atherosclerosis
Bmp6	3.69426e-10	1.29708	Up	bone morphogenetic protein 6	GO:0005125,GO:0005160,GO:0005615,GO:0005737,GO:0006879,GO:0030539,GO:0006954,GO:0031666,GO:0006955,GO:0031982,GO:0008083,GO:0032026,GO:0032332,GO:0032349,GO:0032526,GO:0060391,GO:0042981,GO:0060395,GO:0043408,GO:0045595,GO:0060586,GO:0070700,GO:0000122,GO:0071260,GO:0001503,GO:0071281,GO:0001649,GO:0071773,GO:0001654,GO:0001822,GO:0001938,GO:0001958,GO:0003323,GO:0010039,GO:0010469,GO:0010862,GO:…	cytokine activity|transforming growth factor beta receptor binding|extracellular space|cytoplasm|cellular iron ion homeostasis|male genitalia development|inflammatory response|positive regulation of lipopolysaccharide-mediated signaling pathway|immune response|vesicle|growth factor activity|response to magnesium ion|positive regulation of chondrocyte differentiation|positive regulation of aldoste…	rno04350,rno04390,rno04913	TGF-beta signaling pathway|Hippo signaling pathway|Ovarian Steroidogenesis
Bmp7	7.40729e-13	1.59645	Up	bone morphogenetic protein 7	GO:0005160,GO:0005615,GO:0007389,GO:0007411,GO:0007435,GO:0030501,GO:0008083,GO:0030509,GO:0008201,GO:0008285,GO:0030855,GO:0030902,GO:0031012,GO:0043408,GO:0031982,GO:0043434,GO:0032355,GO:0045597,GO:0033280,GO:0045665,GO:0045666,GO:0045669,GO:0045746,GO:0001654,GO:0048812,GO:0045786,GO:0001656,GO:0050768,GO:0045839,GO:0001657,GO:0060037,GO:0045892,GO:0001707,GO:0060272,GO:0001822,GO:0060393,GO:…	transforming growth factor beta receptor binding|extracellular space|pattern specification process|axon guidance|salivary gland morphogenesis|positive regulation of bone mineralization|growth factor activity|BMP signaling pathway|heparin binding|negative regulation of cell proliferation|epithelial cell differentiation|hindbrain development|extracellular matrix|regulation of MAPK cascade|vesicle|r…	rno04350,rno04390,rno04060,rno04360	TGF-beta signaling pathway|Hippo signaling pathway|Cytokine-cytokine receptor interaction|Axon guidance
Bnc2	0.000121271	1.28268	Up	basonuclin 2	GO:0005654,GO:0042981,GO:0043586,GO:0060021,GO:0060485,GO:0003416,GO:0003677,GO:0005634	nucleoplasm|regulation of apoptotic process|tongue development|roof of mouth development|mesenchyme development|endochondral bone growth|DNA binding|nucleus
Bnip2	9.69286e-05	0.67423	Up	BCL2/adenovirus E1B interacting protein 2	GO:0051057,GO:0005635,GO:0051146,GO:0005737,GO:0005814,GO:0005829,GO:0006915,GO:0007098,GO:0008150,GO:0031616,GO:0042802,GO:0043231,GO:0001824,GO:0043410,GO:0003674,GO:0045666,GO:0005575	positive regulation of small GTPase mediated signal transduction|nuclear envelope|striated muscle cell differentiation|cytoplasm|centriole|cytosol|apoptotic process|centrosome cycle|biological_process|spindle pole centrosome|identical protein binding|intracellular membrane-bounded organelle|blastocyst development|positive regulation of MAPK cascade|molecular_function|positive regulation of neuron…
Bnip3	0.000279858	-0.654275	Down	BCL2/adenovirus E1B interacting protein 3	GO:0005739,GO:0005741,GO:0005783,GO:0006915,GO:0008219,GO:0031966,GO:0008626,GO:0010637,GO:0035694,GO:0010659,GO:0042802,GO:0042803,GO:0046902,GO:0043065,GO:0046982,GO:0048102,GO:0048709,GO:0050873,GO:0051020,GO:0051402,GO:0001666,GO:0090200,GO:0051561,GO:0005515,GO:0097193,GO:0051607,GO:0005634,GO:0097345,GO:0005635,GO:1901998,GO:1902109,GO:0005654,GO:1903599,GO:0005737,GO:1903715,GO:1990144,GO:…	mitochondrion|mitochondrial outer membrane|endoplasmic reticulum|apoptotic process|cell death|mitochondrial membrane|granzyme-mediated apoptotic signaling pathway|negative regulation of mitochondrial fusion|mitochondrial protein catabolic process|cardiac muscle cell apoptotic process|identical protein binding|protein homodimerization activity|regulation of mitochondrial membrane permeability|posi…	rno04068,rno04140,rno04137,rno05134	FoxO signaling pathway|Autophagy - animal|Mitophagy - animal|Legionellosis
Boc	1.37534e-08	1.21127	Up	BOC cell adhesion associated, oncogene regulated	GO:0007224,GO:0007411,GO:0030030,GO:0030424,GO:0030426,GO:0043025,GO:0044295,GO:0045663,GO:0005654,GO:0005887	smoothened signaling pathway|axon guidance|cell projection organization|axon|growth cone|neuronal cell body|axonal growth cone|positive regulation of myoblast differentiation|nucleoplasm|integral component of plasma membrane	rno04340,rno04360	Hedgehog signaling pathway|Axon guidance
Borcs5	0.000131721	-0.614297	Down	BLOC-1 related complex subunit 5	GO:0072384,GO:0098574,GO:0099078,GO:0005873,GO:0031224,GO:0032418	organelle transport along microtubule|cytoplasmic side of lysosomal membrane|BORC complex|plus-end kinesin complex|intrinsic component of membrane|lysosome localization
Bri3	2.36125e-05	0.635707	Up	brain protein I3	GO:0005765,GO:0016021,GO:0042802	lysosomal membrane|integral component of membrane|identical protein binding
Brinp3	0.00137443	-0.723173	Down	BMP/retinoic acid inducible neural specific 3	GO:0045930,GO:0005783,GO:0071300,GO:0007050,GO:0007399,GO:0030425,GO:0043025,GO:0045666,GO:0003674,GO:0045786,GO:0005576,GO:0005739	negative regulation of mitotic cell cycle|endoplasmic reticulum|cellular response to retinoic acid|cell cycle arrest|nervous system development|dendrite|neuronal cell body|positive regulation of neuron differentiation|molecular_function|negative regulation of cell cycle|extracellular region|mitochondrion
Brsk1	0.000136343	-0.78096	Down	BR serine/threonine kinase 1	GO:0005654,GO:0005737,GO:0005813,GO:0006468,GO:0030010,GO:0006974,GO:0030054,GO:0007095,GO:0030182,GO:0035556,GO:0043015,GO:0046777,GO:0048812,GO:0000287,GO:0004674,GO:0005515,GO:0005524,GO:0005634,GO:0007269,GO:0007409,GO:0008021,GO:0009411,GO:0050321,GO:0010212,GO:0019901,GO:0051298	nucleoplasm|cytoplasm|centrosome|protein phosphorylation|establishment of cell polarity|cellular response to DNA damage stimulus|cell junction|mitotic G2 DNA damage checkpoint|neuron differentiation|intracellular signal transduction|gamma-tubulin binding|protein autophosphorylation|neuron projection morphogenesis|magnesium ion binding|protein serine/threonine kinase activity|protein binding|ATP b…
Brsk2	0.000345685	-0.850049	Down	BR serine/threonine kinase 2	GO:0005524,GO:0005634,GO:0005737,GO:0005783,GO:0007409,GO:0009411,GO:0005813,GO:0010212,GO:0018105,GO:0019901,GO:0050321,GO:0030010,GO:0051117,GO:0051301,GO:0061178,GO:0000086,GO:0070059,GO:0000287,GO:0004674,GO:0006468,GO:0006887,GO:0006974,GO:0007095,GO:0030182,GO:0031532,GO:0035556,GO:0036503,GO:0048471,GO:0048812	ATP binding|nucleus|cytoplasm|endoplasmic reticulum|axonogenesis|response to UV|centrosome|response to ionizing radiation|peptidyl-serine phosphorylation|protein kinase binding|tau-protein kinase activity|establishment of cell polarity|ATPase binding|cell division|regulation of insulin secretion involved in cellular response to glucose stimulus|G2/M transition of mitotic cell cycle|intrinsic apop…
Bsn	1.45161e-07	-1.03439	Down	bassoon (presynaptic cytomatrix protein)	GO:0014069,GO:0019898,GO:0030054,GO:0030424,GO:0030425,GO:0048788,GO:0060076,GO:0035418,GO:0060077,GO:0097060,GO:0097470,GO:0098793,GO:0098831,GO:0099526,GO:0001222,GO:0005515,GO:0005802,GO:0007010,GO:0007416,GO:0008088,GO:0008090,GO:0009986,GO:0043025,GO:0044306,GO:0045202,GO:0045503,GO:0046872,GO:1904115,GO:0048786,GO:1990257	postsynaptic density|extrinsic component of membrane|cell junction|axon|dendrite|cytoskeleton of presynaptic active zone|excitatory synapse|protein localization to synapse|inhibitory synapse|synaptic membrane|ribbon synapse|presynapse|presynaptic active zone cytoplasmic component|presynapse to nucleus signaling pathway|transcription corepressor binding|protein binding|trans-Golgi network|cytoskel…
Bspry	0.000800438	-0.585954	Down	B-box and SPRY domain containing	GO:0016020,GO:0031252,GO:0048471,GO:1990830,GO:0005515,GO:0006816,GO:0008270	membrane|cell leading edge|perinuclear region of cytoplasm|cellular response to leukemia inhibitory factor|protein binding|calcium ion transport|zinc ion binding
Bst1	0.000360965	1.74286	Up	bone marrow stromal cell antigen 1	GO:0061812,GO:0050727,GO:0016849,GO:0001952,GO:0090022,GO:0050730,GO:0019898,GO:0003674,GO:0003953,GO:0050848,GO:0005575,GO:0005886,GO:0030890,GO:0008150,GO:0031225,GO:0008284,GO:0061809,GO:0032956,GO:0061811,GO:0008305,GO:0001931,GO:0050135,GO:0016740	cyclic ADP-ribose hydrolase|regulation of inflammatory response|phosphorus-oxygen lyase activity|regulation of cell-matrix adhesion|regulation of neutrophil chemotaxis|regulation of peptidyl-tyrosine phosphorylation|extrinsic component of membrane|molecular_function|NAD+ nucleosidase activity|regulation of calcium-mediated signaling|cellular_component|plasma membrane|positive regulation of B cell…	rno00760,rno04970,rno04972	Nicotinate and nicotinamide metabolism|Salivary secretion|Pancreatic secretion
Bst2	1.77903e-09	1.08437	Up	bone marrow stromal cell antigen 2	GO:0005794,GO:0005829,GO:0005886,GO:0007165,GO:0008191,GO:0030336,GO:0031225,GO:0009615,GO:0032956,GO:0034341,GO:0035455,GO:1901253,GO:0035456,GO:1903901,GO:0042802,GO:0002737,GO:0005515,GO:0005622,GO:0005737,GO:0005771,GO:0009986,GO:0010951,GO:0016021,GO:0016324,GO:0042803,GO:0030308,GO:0045071,GO:0045087,GO:0045121,GO:0051607	Golgi apparatus|cytosol|plasma membrane|signal transduction|metalloendopeptidase inhibitor activity|negative regulation of cell migration|anchored component of membrane|response to virus|regulation of actin cytoskeleton organization|response to interferon-gamma|response to interferon-alpha|negative regulation of intracellular transport of viral material|response to interferon-beta|negative regula…
Btbd8	1.07308e-08	-0.860268	Down	BTB (POZ) domain containing 8	GO:0005654	nucleoplasm
Btg1	0.000574331	0.754286	Up	BTG anti-proliferation factor 1	GO:2000271,GO:0019899,GO:0005634,GO:0043434,GO:0045603,GO:0005737,GO:0006479,GO:0006979,GO:0007283,GO:0045663,GO:0007286,GO:0045766,GO:0008285,GO:0005515,GO:0045930	positive regulation of fibroblast apoptotic process|enzyme binding|nucleus|response to peptide hormone|positive regulation of endothelial cell differentiation|cytoplasm|protein methylation|response to oxidative stress|spermatogenesis|positive regulation of myoblast differentiation|spermatid development|positive regulation of angiogenesis|negative regulation of cell proliferation|protein binding|n…	rno03018	RNA degradation
Btg3	0.00310277	0.618664	Up	BTG anti-proliferation factor 3	GO:0005737,GO:0006979,GO:0008285,GO:0045930,GO:0005575,GO:0005634	cytoplasm|response to oxidative stress|negative regulation of cell proliferation|negative regulation of mitotic cell cycle|cellular_component|nucleus	rno03018	RNA degradation
Btk	1.82181e-10	1.82564	Up	Bruton tyrosine kinase	GO:0048471,GO:0034614,GO:0006468,GO:0002344,GO:0071226,GO:0038083,GO:0007169,GO:0002553,GO:0098761,GO:0042127,GO:0007249,GO:0004713,GO:0042629,GO:0004715,GO:0005102,GO:0010033,GO:0005524,GO:0042802,GO:0018108,GO:0005547,GO:0045087,GO:0030154,GO:0005634,GO:0045121,GO:0030889,GO:0005737,GO:0001805,GO:0046777,GO:0031234,GO:0005829,GO:0001812,GO:0048469,GO:0031410,GO:0005886,GO:0001818	perinuclear region of cytoplasm|cellular response to reactive oxygen species|protein phosphorylation|B cell affinity maturation|cellular response to molecule of fungal origin|peptidyl-tyrosine autophosphorylation|transmembrane receptor protein tyrosine kinase signaling pathway|histamine secretion by mast cell|cellular response to interleukin-7|regulation of cell proliferation|I-kappaB kinase/NF-k…	rno04064,rno04611,rno04662,rno04664,rno04380,rno05340	NF-kappa B signaling pathway|Platelet activation|B cell receptor signaling pathway|Fc epsilon RI signaling pathway|Osteoclast differentiation|Primary immunodeficiency
Bub1	0.0030988	1.0046	Up	BUB1 mitotic checkpoint serine/threonine kinase	GO:0007063,GO:0000778,GO:0007094,GO:0000780,GO:0008283,GO:0000942,GO:0003674,GO:0004672,GO:0005524,GO:0005575,GO:0051754,GO:0005654,GO:0051983,GO:2001244,GO:0005829,GO:0000775,GO:0006468,GO:0000776,GO:0007059,GO:0000777	regulation of sister chromatid cohesion|condensed nuclear chromosome kinetochore|mitotic spindle assembly checkpoint|condensed nuclear chromosome, centromeric region|cell proliferation|condensed nuclear chromosome outer kinetochore|molecular_function|protein kinase activity|ATP binding|cellular_component|meiotic sister chromatid cohesion, centromeric|nucleoplasm|regulation of chromosome segregati…	rno04110,rno04114,rno04914	Cell cycle|Oocyte meiosis|Progesterone-mediated oocyte maturation
Bub1b	3.1989e-05	1.6161	Up	BUB1 mitotic checkpoint serine/threonine kinase B	GO:0008150,GO:0000778,GO:0034501,GO:0048471,GO:0000940,GO:0003674,GO:0004672,GO:0005524,GO:0005575,GO:0051754,GO:0005737,GO:0071459,GO:0005829,GO:0006468,GO:0000776,GO:0007091,GO:0007094,GO:0000777	biological_process|condensed nuclear chromosome kinetochore|protein localization to kinetochore|perinuclear region of cytoplasm|condensed chromosome outer kinetochore|molecular_function|protein kinase activity|ATP binding|cellular_component|meiotic sister chromatid cohesion, centromeric|cytoplasm|protein localization to chromosome, centromeric region|cytosol|protein phosphorylation|kinetochore|me…	rno04110,rno05166	Cell cycle|HTLV-I infection
C1qa	1.11534e-30	2.33593	Up	complement C1q A chain	GO:0005615,GO:0006958,GO:0008150,GO:0010039,GO:0045087,GO:0003674,GO:0005575,GO:0005581	extracellular space|complement activation, classical pathway|biological_process|response to iron ion|innate immune response|molecular_function|cellular_component|collagen trimer	rno04610,rno05322,rno05020,rno05133,rno05150,rno05142	Complement and coagulation cascades|Systemic lupus erythematosus|Prion diseases|Pertussis|Staphylococcus aureus infection|Chagas disease (American trypanosomiasis)
C1qb	4.76549e-42	2.58155	Up	complement C1q B chain	GO:0005615,GO:0006955,GO:0006958,GO:0007420,GO:0007568,GO:0010033,GO:0042803,GO:0045087,GO:0048839,GO:0003674,GO:0005581,GO:0051384,GO:0005602	extracellular space|immune response|complement activation, classical pathway|brain development|aging|response to organic substance|protein homodimerization activity|innate immune response|inner ear development|molecular_function|collagen trimer|response to glucocorticoid|complement component C1 complex	rno04610,rno05322,rno05020,rno05133,rno05150,rno05142	Complement and coagulation cascades|Systemic lupus erythematosus|Prion diseases|Pertussis|Staphylococcus aureus infection|Chagas disease (American trypanosomiasis)
C1qc	4.64752e-50	2.5286	Up	complement C1q C chain	GO:0005615,GO:0006958,GO:0008150,GO:0030853,GO:0045087,GO:0045650,GO:0003674,GO:0005575,GO:0005581	extracellular space|complement activation, classical pathway|biological_process|negative regulation of granulocyte differentiation|innate immune response|negative regulation of macrophage differentiation|molecular_function|cellular_component|collagen trimer	rno04610,rno05322,rno05020,rno05133,rno05150,rno05142	Complement and coagulation cascades|Systemic lupus erythematosus|Prion diseases|Pertussis|Staphylococcus aureus infection|Chagas disease (American trypanosomiasis)
C1ql2	0.0404521	-0.620093	Down	complement C1q like 2	GO:0051259,GO:0005576,GO:0005581,GO:0042802	protein complex oligomerization|extracellular region|collagen trimer|identical protein binding
C1ql4	0.045643	-1.06833	Down	complement C1q like 4	GO:0048147,GO:0070373,GO:0005615,GO:0042802,GO:0045599	negative regulation of fibroblast proliferation|negative regulation of ERK1 and ERK2 cascade|extracellular space|identical protein binding|negative regulation of fat cell differentiation
C1qtnf1	9.00883e-09	1.10653	Up	C1q and tumor necrosis factor related protein 1	GO:0070208,GO:0005615,GO:0090331,GO:0005887,GO:0007204,GO:0010544,GO:2000860,GO:0010628,GO:0010906,GO:0043410,GO:0005518,GO:0051260,GO:0051897,GO:0005581	protein heterotrimerization|extracellular space|negative regulation of platelet aggregation|integral component of plasma membrane|positive regulation of cytosolic calcium ion concentration|negative regulation of platelet activation|positive regulation of aldosterone secretion|positive regulation of gene expression|regulation of glucose metabolic process|positive regulation of MAPK cascade|collage…
C1qtnf2	3.76073e-08	1.13517	Up	C1q and tumor necrosis factor related protein 2	GO:0005615,GO:0042802,GO:0045725,GO:0046321,GO:0046326,GO:0051260,GO:0070206,GO:0070208,GO:0000187,GO:0005102,GO:0005581	extracellular space|identical protein binding|positive regulation of glycogen biosynthetic process|positive regulation of fatty acid oxidation|positive regulation of glucose import|protein homooligomerization|protein trimerization|protein heterotrimerization|activation of MAPK activity|signaling receptor binding|collagen trimer
C1qtnf3	0.00248312	1.04671	Up	C1q and tumor necrosis factor related protein 3	GO:0070374,GO:0005623,GO:0071638,GO:0010629,GO:1900165,GO:0035356,GO:0042593,GO:0042802,GO:0045444,GO:0045721,GO:1901223,GO:0050715,GO:0050728,GO:0051259,GO:0051897,GO:0005576,GO:0070165,GO:0005581,GO:0070206,GO:0005615	positive regulation of ERK1 and ERK2 cascade|cell|negative regulation of monocyte chemotactic protein-1 production|negative regulation of gene expression|negative regulation of interleukin-6 secretion|cellular triglyceride homeostasis|glucose homeostasis|identical protein binding|fat cell differentiation|negative regulation of gluconeogenesis|negative regulation of NIK/NF-kappaB signaling|positiv…
C1qtnf4	0.00298406	-0.844202	Down	C1q and tumor necrosis factor related protein 4	GO:1901224,GO:1904469,GO:2000778,GO:0005615,GO:0032755,GO:0070105	positive regulation of NIK/NF-kappaB signaling|positive regulation of tumor necrosis factor secretion|positive regulation of interleukin-6 secretion|extracellular space|positive regulation of interleukin-6 production|positive regulation of interleukin-6-mediated signaling pathway
C1qtnf6	1.43672e-08	1.55625	Up	C1q and tumor necrosis factor related protein 6	GO:0051259,GO:0070208,GO:0005581,GO:0005615,GO:0042802	protein complex oligomerization|protein heterotrimerization|collagen trimer|extracellular space|identical protein binding
C1qtnf7	6.41382e-07	1.80102	Up	C1q and tumor necrosis factor related protein 7	GO:0005581,GO:0005615,GO:0051260	collagen trimer|extracellular space|protein homooligomerization
C1r	4.37624e-18	1.59446	Up	complement C1r subcomponent	GO:0005575,GO:0005615,GO:0006958,GO:0008150,GO:0031638,GO:0003674,GO:0004252,GO:0005509	cellular_component|extracellular space|complement activation, classical pathway|biological_process|zymogen activation|molecular_function|serine-type endopeptidase activity|calcium ion binding	rno04145,rno04610,rno05322,rno05133,rno05150	Phagosome|Complement and coagulation cascades|Systemic lupus erythematosus|Pertussis|Staphylococcus aureus infection
C1rl	0.0062355	1.02648	Up	complement C1r subcomponent like	GO:0006508,GO:0006958,GO:0045087,GO:0004252,GO:0005615	proteolysis|complement activation, classical pathway|innate immune response|serine-type endopeptidase activity|extracellular space
C1s	2.13915e-17	1.69611	Up	complement component 1, s subcomponent	GO:0004252,GO:0005509,GO:0005576,GO:0005615,GO:0006508,GO:0006958,GO:0010001,GO:0042802,GO:0051591,GO:0001867,GO:0003674	serine-type endopeptidase activity|calcium ion binding|extracellular region|extracellular space|proteolysis|complement activation, classical pathway|glial cell differentiation|identical protein binding|response to cAMP|complement activation, lectin pathway|molecular_function	rno04610,rno05322,rno05133,rno05150	Complement and coagulation cascades|Systemic lupus erythematosus|Pertussis|Staphylococcus aureus infection
C2	9.86971e-58	2.80912	Up	complement component 2	GO:0005615,GO:0006508,GO:0006956,GO:0006958,GO:0007584,GO:2000427,GO:0004252,GO:0005515,GO:0005575	extracellular space|proteolysis|complement activation|complement activation, classical pathway|response to nutrient|positive regulation of apoptotic cell clearance|serine-type endopeptidase activity|protein binding|cellular_component	rno04610,rno05322,rno05133,rno05150	Complement and coagulation cascades|Systemic lupus erythematosus|Pertussis|Staphylococcus aureus infection
C2cd4b	0.0115391	-1.80099	Down	C2 calcium-dependent domain containing 4B	GO:0006906,GO:0016079,GO:0017158,GO:0019905,GO:0030276,GO:0030672,GO:0048488,GO:0005509,GO:0048791,GO:0005544,GO:0005886	vesicle fusion|synaptic vesicle exocytosis|regulation of calcium ion-dependent exocytosis|syntaxin binding|clathrin binding|synaptic vesicle membrane|synaptic vesicle endocytosis|calcium ion binding|calcium ion-regulated exocytosis of neurotransmitter|calcium-dependent phospholipid binding|plasma membrane
C3	0.000588155	1.74366	Up	complement component 3	GO:0005515,GO:0005615,GO:0006631,GO:0006911,GO:0010828,GO:0006935,GO:0010866,GO:0006954,GO:0006956,GO:0010884,GO:0045766,GO:0010951,GO:0031715,GO:0048037,GO:0048639,GO:0050766,GO:0051384,GO:0070374,GO:0001798,GO:0097242,GO:0001934,GO:2000427,GO:0001970,GO:0002507,GO:0004866,GO:0006957,GO:0006958,GO:0007596,GO:0008289,GO:0010575,GO:0032026,GO:0032355,GO:0032570,GO:0032991,GO:0043627,GO:0045745	protein binding|extracellular space|fatty acid metabolic process|phagocytosis, engulfment|positive regulation of glucose transmembrane transport|chemotaxis|regulation of triglyceride biosynthetic process|inflammatory response|complement activation|positive regulation of lipid storage|positive regulation of angiogenesis|negative regulation of endopeptidase activity|C5L2 anaphylatoxin chemotactic r…	rno04145,rno04610,rno05203,rno05322,rno05133,rno05134,rno05150,rno05152,rno05168,rno05167,rno05140,rno05142	Phagosome|Complement and coagulation cascades|Viral carcinogenesis|Systemic lupus erythematosus|Pertussis|Legionellosis|Staphylococcus aureus infection|Tuberculosis|Herpes simplex infection|Kaposi's sarcoma-associated herpesvirus infection|Leishmaniasis|Chagas disease (American trypanosomiasis)
C3ar1	1.6333e-11	1.92069	Up	complement component 3a receptor 1	GO:0004876,GO:0004930,GO:0005623,GO:0010759,GO:0005886,GO:0005887,GO:0016021,GO:0006935,GO:0030335,GO:0045766,GO:0048661,GO:0050900,GO:0060326,GO:0072126,GO:0001850,GO:0002430,GO:0002462,GO:0004875,GO:0006954,GO:0007186,GO:0007200,GO:0007204,GO:0090023,GO:0008217,GO:0010575,GO:2000573	complement component C3a receptor activity|G-protein coupled receptor activity|cell|positive regulation of macrophage chemotaxis|plasma membrane|integral component of plasma membrane|integral component of membrane|chemotaxis|positive regulation of cell migration|positive regulation of angiogenesis|positive regulation of smooth muscle cell proliferation|leukocyte migration|cell chemotaxis|positive…	rno04080,rno04610,rno05150	Neuroactive ligand-receptor interaction|Complement and coagulation cascades|Staphylococcus aureus infection
C4a	3.53918e-22	2.41897	Up	complement component 4A (Rodgers blood group)	GO:0005576,GO:0005615,GO:0006954,GO:0006956,GO:0006958,GO:0010951,GO:0030054,GO:0030424,GO:0030425,GO:0003674,GO:0045087,GO:0004866,GO:0045202	extracellular region|extracellular space|inflammatory response|complement activation|complement activation, classical pathway|negative regulation of endopeptidase activity|cell junction|axon|dendrite|molecular_function|innate immune response|endopeptidase inhibitor activity|synapse	rno04610,rno05322,rno05133,rno05150	Complement and coagulation cascades|Systemic lupus erythematosus|Pertussis|Staphylococcus aureus infection
C4b	2.20551e-13	1.67773	Up	complement component 4B (Chido blood group)	GO:0044216,GO:0004866,GO:0045202,GO:0005615,GO:2000427,GO:0006954,GO:0006956,GO:0008150,GO:0010951,GO:0016064,GO:0030246,GO:0030424,GO:0030425,GO:0001848,GO:0032490,GO:0001849,GO:0043025,GO:0003674	other organism cell|endopeptidase inhibitor activity|synapse|extracellular space|positive regulation of apoptotic cell clearance|inflammatory response|complement activation|biological_process|negative regulation of endopeptidase activity|immunoglobulin mediated immune response|carbohydrate binding|axon|dendrite|complement binding|detection of molecule of bacterial origin|complement component C1q …
C5ar1	5.25775e-07	1.20367	Up	complement component 5a receptor 1	GO:0004878,GO:0004930,GO:0005886,GO:0005887,GO:0006915,GO:0006954,GO:0032496,GO:0007200,GO:0038178,GO:0007204,GO:0042789,GO:0043524,GO:0045177,GO:0045766,GO:0050679,GO:0001856,GO:0002430,GO:0004875,GO:0009986,GO:0010575,GO:0010759,GO:0016323,GO:0021534,GO:0030593,GO:0031100,GO:0050830,GO:0031410,GO:0050900,GO:0032494,GO:0060326,GO:0070374,GO:0090023	complement component C5a receptor activity|G-protein coupled receptor activity|plasma membrane|integral component of plasma membrane|apoptotic process|inflammatory response|response to lipopolysaccharide|phospholipase C-activating G-protein coupled receptor signaling pathway|complement component C5a signaling pathway|positive regulation of cytosolic calcium ion concentration|mRNA transcription by…	rno04080,rno04610,rno05150	Neuroactive ligand-receptor interaction|Complement and coagulation cascades|Staphylococcus aureus infection
C5ar2	2.48641e-15	1.76147	Up	complement component 5a receptor 2	GO:1900165,GO:0045177,GO:0004930,GO:2000482,GO:0050679,GO:0005887,GO:0006954,GO:0007186,GO:0007200,GO:0007204,GO:0050900,GO:0009925,GO:0060326,GO:0070374,GO:0016021,GO:0090024,GO:0032720,GO:0002430,GO:0004875,GO:0038178,GO:0004878	negative regulation of interleukin-6 secretion|apical part of cell|G-protein coupled receptor activity|regulation of interleukin-8 secretion|positive regulation of epithelial cell proliferation|integral component of plasma membrane|inflammatory response|G-protein coupled receptor signaling pathway|phospholipase C-activating G-protein coupled receptor signaling pathway|positive regulation of cytos…
C6	1.31086e-22	2.92391	Up	complement component 6	GO:0005579,GO:0005615,GO:0006956,GO:0006958,GO:0019835,GO:0043065,GO:0045087,GO:0045766,GO:0045917,GO:0001701,GO:0001970,GO:0003674	membrane attack complex|extracellular space|complement activation|complement activation, classical pathway|cytolysis|positive regulation of apoptotic process|innate immune response|positive regulation of angiogenesis|positive regulation of complement activation|in utero embryonic development|positive regulation of activation of membrane attack complex|molecular_function	rno04610,rno05322,rno05020	Complement and coagulation cascades|Systemic lupus erythematosus|Prion diseases
C7	2.1272e-05	0.906334	Up	complement component 7	GO:0006956,GO:0003674,GO:0005579,GO:0006883	complement activation|molecular_function|membrane attack complex|cellular sodium ion homeostasis	rno04610,rno05322,rno05020	Complement and coagulation cascades|Systemic lupus erythematosus|Prion diseases
C9	0.00632974	2.28337	Up	complement component 9	GO:0051260,GO:0005579,GO:0005615,GO:0005829,GO:0005886,GO:0006955,GO:0006957,GO:0006958,GO:0007596,GO:0019835,GO:0001906,GO:0044218	protein homooligomerization|membrane attack complex|extracellular space|cytosol|plasma membrane|immune response|complement activation, alternative pathway|complement activation, classical pathway|blood coagulation|cytolysis|cell killing|other organism cell membrane	rno04610,rno05322,rno05020,rno05146	Complement and coagulation cascades|Systemic lupus erythematosus|Prion diseases|Amoebiasis
Cables2	9.60927e-08	-0.762603	Down	Cdk5 and Abl enzyme substrate 2	GO:0051726	regulation of cell cycle
Cabp1	0.000134484	-0.896362	Down	calcium binding protein 1	GO:1901386,GO:0043025,GO:0014069,GO:0005509,GO:1905539,GO:0044325,GO:0005515,GO:0048167,GO:0005634,GO:0048306,GO:0005737,GO:0005829,GO:0005856,GO:0005886,GO:0019904,GO:0030425,GO:0031800,GO:0007275,GO:0032991,GO:0008139,GO:0000139,GO:0048471,GO:0042308,GO:0009898,GO:1901385,GO:0042803,GO:0010651	negative regulation of voltage-gated calcium channel activity|neuronal cell body|postsynaptic density|calcium ion binding|regulation of postsynapse to nucleus signaling pathway|ion channel binding|protein binding|regulation of synaptic plasticity|nucleus|calcium-dependent protein binding|cytoplasm|cytosol|cytoskeleton|plasma membrane|protein domain specific binding|dendrite|type 3 metabotropic gl…
Cabp2	8.54976e-05	5.74244	Up	calcium binding protein 2	GO:0005794,GO:0005886,GO:0008150,GO:0003674,GO:0005509,GO:0005575	Golgi apparatus|plasma membrane|biological_process|molecular_function|calcium ion binding|cellular_component
Cabp7	5.96287e-06	-0.960321	Down	calcium binding protein 7	GO:0032588,GO:0048471,GO:0005509,GO:0005886,GO:0016021	trans-Golgi network membrane|perinuclear region of cytoplasm|calcium ion binding|plasma membrane|integral component of membrane
Cacna1a	0.000108621	-0.730701	Down	calcium voltage-gated channel subunit alpha1 A	GO:0051932,GO:0060024,GO:0070509,GO:0005634,GO:0005737,GO:0005886,GO:0070588,GO:0086010,GO:0005891,GO:0098793,GO:0007268,GO:0007270,GO:0006816,GO:0007274,GO:0007416,GO:0017158,GO:0007628,GO:0019226,GO:0008219,GO:0019233,GO:0019905,GO:0021522,GO:0001505,GO:0030644,GO:0005245,GO:0021590,GO:0031335,GO:0032353,GO:0005261,GO:0032991,GO:0005515,GO:0043524,GO:0034765,GO:0005516,GO:0035249,GO:0046872,GO:…	synaptic transmission, GABAergic|rhythmic synaptic transmission|calcium ion import|nucleus|cytoplasm|plasma membrane|calcium ion transmembrane transport|membrane depolarization during action potential|voltage-gated calcium channel complex|presynapse|chemical synaptic transmission|neuron-neuron synaptic transmission|calcium ion transport|neuromuscular synaptic transmission|synapse assembly|regulat…	rno04010,rno04020,rno04724,rno04727,rno04725,rno04728,rno04726,rno04730,rno04723,rno04721,rno04742,rno05032,rno05033,rno04930	MAPK signaling pathway|Calcium signaling pathway|Glutamatergic synapse|GABAergic synapse|Cholinergic synapse|Dopaminergic synapse|Serotonergic synapse|Long-term depression|Retrograde endocannabinoid signaling|Synaptic vesicle cycle|Taste transduction|Morphine addiction|Nicotine addiction|Type II diabetes mellitus
Cacna1b	0.000316363	-0.759612	Down	calcium voltage-gated channel subunit alpha1 B	GO:0005886,GO:0005891,GO:0006816,GO:0008331,GO:0007268,GO:0014070,GO:0007269,GO:0016020,GO:0016323,GO:0019233,GO:0030425,GO:0051721,GO:0032991,GO:0051924,GO:0033574,GO:0034765,GO:0060171,GO:0070509,GO:0070588,GO:0001956,GO:0005245,GO:0086010,GO:0098793,GO:0005261,GO:0005509,GO:0005515,GO:0005524,GO:0007626,GO:0008016,GO:0008022,GO:0008217,GO:0043005,GO:0043025,GO:0043198,GO:0043679,GO:0044306,GO:…	plasma membrane|voltage-gated calcium channel complex|calcium ion transport|high voltage-gated calcium channel activity|chemical synaptic transmission|response to organic cyclic compound|neurotransmitter secretion|membrane|basolateral plasma membrane|sensory perception of pain|dendrite|protein phosphatase 2A binding|protein-containing complex|regulation of calcium ion transport|response to testos…	rno04010,rno04020,rno04727,rno04725,rno04728,rno04726,rno04723,rno04721,rno05032,rno05033,rno04930	MAPK signaling pathway|Calcium signaling pathway|GABAergic synapse|Cholinergic synapse|Dopaminergic synapse|Serotonergic synapse|Retrograde endocannabinoid signaling|Synaptic vesicle cycle|Morphine addiction|Nicotine addiction|Type II diabetes mellitus
Cacna1d	1.57925e-05	-0.776814	Down	calcium voltage-gated channel subunit alpha1 D	GO:0005886,GO:0005891,GO:0006816,GO:0008331,GO:0016323,GO:0007188,GO:0016324,GO:0019722,GO:0030018,GO:0030165,GO:0046872,GO:0030425,GO:0051393,GO:0030506,GO:0051924,GO:0051928,GO:0060372,GO:0005245,GO:0086046,GO:0070509,GO:0086059,GO:0005261,GO:0086091,GO:0005262,GO:0005515,GO:1901016,GO:0005634,GO:1901379,GO:1990454,GO:0007507,GO:0007568,GO:0007605,GO:0007613,GO:0032590,GO:0032793,GO:0034765,GO:…	plasma membrane|voltage-gated calcium channel complex|calcium ion transport|high voltage-gated calcium channel activity|basolateral plasma membrane|adenylate cyclase-modulating G-protein coupled receptor signaling pathway|apical plasma membrane|calcium-mediated signaling|Z disc|PDZ domain binding|metal ion binding|dendrite|alpha-actinin binding|ankyrin binding|regulation of calcium ion transport|…	rno04010,rno04020,rno04024,rno04022,rno04218,rno04530,rno04911,rno04912,rno04921,rno04924,rno04925,rno04927,rno04260,rno04261,rno04270,rno04973,rno04724,rno04727,rno04725,rno04728,rno04726,rno04723,rno04713,rno05010,rno05031,rno05410,rno05412,rno05414,rno04930,rno04934	MAPK signaling pathway|Calcium signaling pathway|cAMP signaling pathway|cGMP - PKG signaling pathway|Cellular senescence|Tight junction|Insulin secretion|GnRH signaling pathway|Oxytocin signaling pathway|Renin secretion|Aldosterone synthesis and secretion|Cortisol synthesis and secretion|Cardiac muscle contraction|Adrenergic signaling in cardiomyocytes|Vascular smooth muscle contraction|Carbohydr…
Cacna1e	4.31982e-06	-0.832698	Down	calcium voltage-gated channel subunit alpha1 E	GO:0070588,GO:0043025,GO:0008331,GO:0005245,GO:0043204,GO:0008332,GO:0086010,GO:0047485,GO:0008542,GO:0090273,GO:0048265,GO:0005261,GO:0005509,GO:0005886,GO:0005891,GO:0019226,GO:0048266,GO:0019233,GO:0050877,GO:0030317,GO:0006816,GO:0061178,GO:0034765,GO:0001662,GO:0070509,GO:0042593,GO:0007268,GO:0002027,GO:0042596,GO:0007626	calcium ion transmembrane transport|neuronal cell body|high voltage-gated calcium channel activity|voltage-gated calcium channel activity|perikaryon|low voltage-gated calcium channel activity|membrane depolarization during action potential|protein N-terminus binding|visual learning|regulation of somatostatin secretion|response to pain|cation channel activity|calcium ion binding|plasma membrane|vo…	rno04010,rno04020,rno04930	MAPK signaling pathway|Calcium signaling pathway|Type II diabetes mellitus
Cacna1g	0.000202971	-0.600102	Down	calcium voltage-gated channel subunit alpha1 G	GO:0005886,GO:0005891,GO:0006816,GO:0034765,GO:0007204,GO:0035725,GO:0007268,GO:0042391,GO:0043025,GO:0044297,GO:0045956,GO:0086002,GO:0048471,GO:0051924,GO:0086010,GO:0060371,GO:0086015,GO:0086016,GO:0001508,GO:0086059,GO:0086018,GO:0002027,GO:0005245,GO:0086027,GO:0086091,GO:0005248,GO:0005261,GO:0005737,GO:0097110,GO:0008332,GO:0010045,GO:0014824,GO:0016020,GO:0060402,GO:0019228,GO:0070509,GO:…	plasma membrane|voltage-gated calcium channel complex|calcium ion transport|regulation of ion transmembrane transport|positive regulation of cytosolic calcium ion concentration|sodium ion transmembrane transport|chemical synaptic transmission|regulation of membrane potential|neuronal cell body|cell body|positive regulation of calcium ion-dependent exocytosis|cardiac muscle cell action potential i…	rno04010,rno04020,rno04925,rno04927,rno04713,rno04930,rno04934	MAPK signaling pathway|Calcium signaling pathway|Aldosterone synthesis and secretion|Cortisol synthesis and secretion|Circadian entrainment|Type II diabetes mellitus|Cushing's syndrome
Cacna1h	0.00442487	-0.628468	Down	calcium voltage-gated channel subunit alpha1 H	GO:0005887,GO:0005891,GO:0005901,GO:0006816,GO:0008332,GO:0035725,GO:0035865,GO:0042383,GO:0042391,GO:0043204,GO:0045956,GO:0046872,GO:0070509,GO:0005244,GO:0005245,GO:0005248,GO:0005261,GO:0005634,GO:0005737,GO:0005886,GO:0016021,GO:0019228,GO:0019233,GO:0030425,GO:0032342,GO:0032870,GO:0034651,GO:0070588,GO:0086010,GO:0034765,GO:0097110,GO:0098662,GO:2000344	integral component of plasma membrane|voltage-gated calcium channel complex|caveola|calcium ion transport|low voltage-gated calcium channel activity|sodium ion transmembrane transport|cellular response to potassium ion|sarcolemma|regulation of membrane potential|perikaryon|positive regulation of calcium ion-dependent exocytosis|metal ion binding|calcium ion import|voltage-gated ion channel activi…	rno04010,rno04020,rno04925,rno04927,rno04713,rno04934	MAPK signaling pathway|Calcium signaling pathway|Aldosterone synthesis and secretion|Cortisol synthesis and secretion|Circadian entrainment|Cushing's syndrome
Cacna1i	0.00488802	-0.758047	Down	calcium voltage-gated channel subunit alpha1 I	GO:0070509,GO:0005886,GO:0005891,GO:0070588,GO:0006816,GO:0008332,GO:0019228,GO:0086010,GO:0030317,GO:0030431,GO:0034765,GO:0035725,GO:0005245,GO:0045956,GO:0005248,GO:0060402,GO:0005261	calcium ion import|plasma membrane|voltage-gated calcium channel complex|calcium ion transmembrane transport|calcium ion transport|low voltage-gated calcium channel activity|neuronal action potential|membrane depolarization during action potential|flagellated sperm motility|sleep|regulation of ion transmembrane transport|sodium ion transmembrane transport|voltage-gated calcium channel activity|po…	rno04010,rno04020,rno04925,rno04927,rno04713,rno04934	MAPK signaling pathway|Calcium signaling pathway|Aldosterone synthesis and secretion|Cortisol synthesis and secretion|Circadian entrainment|Cushing's syndrome
Cacna2d2	1.08715e-06	-0.919795	Down	calcium voltage-gated channel auxiliary subunit alpha2delta 2	GO:0048747,GO:0005246,GO:0005891,GO:0060024,GO:0006816,GO:0007528,GO:0034765,GO:0070588,GO:0040014,GO:0046622,GO:0005245,GO:0046872	muscle fiber development|calcium channel regulator activity|voltage-gated calcium channel complex|rhythmic synaptic transmission|calcium ion transport|neuromuscular junction development|regulation of ion transmembrane transport|calcium ion transmembrane transport|regulation of multicellular organism growth|positive regulation of organ growth|voltage-gated calcium channel activity|metal ion binding	rno04010,rno04921,rno04260,rno04261,rno05410,rno05412,rno05414	MAPK signaling pathway|Oxytocin signaling pathway|Cardiac muscle contraction|Adrenergic signaling in cardiomyocytes|Hypertrophic cardiomyopathy (HCM)|Arrhythmogenic right ventricular cardiomyopathy (ARVC)|Dilated cardiomyopathy (DCM)
Cacna2d3	6.05224e-06	-0.868065	Down	calcium voltage-gated channel auxiliary subunit alpha2delta 3	GO:0006816,GO:0034765,GO:0046872,GO:0070588,GO:0005245,GO:0005246,GO:0005891	calcium ion transport|regulation of ion transmembrane transport|metal ion binding|calcium ion transmembrane transport|voltage-gated calcium channel activity|calcium channel regulator activity|voltage-gated calcium channel complex	rno04010,rno04921,rno04260,rno04261,rno05410,rno05412,rno05414	MAPK signaling pathway|Oxytocin signaling pathway|Cardiac muscle contraction|Adrenergic signaling in cardiomyocytes|Hypertrophic cardiomyopathy (HCM)|Arrhythmogenic right ventricular cardiomyopathy (ARVC)|Dilated cardiomyopathy (DCM)
Cacnb2	0.000827472	-0.668946	Down	calcium voltage-gated channel auxiliary subunit beta 2	GO:0005891,GO:0006816,GO:0007268,GO:0007528,GO:0007601,GO:0051928,GO:0070509,GO:0008331,GO:0070588,GO:0072659,GO:0086007,GO:1901843,GO:0086045,GO:1904879,GO:1990454,GO:0005245,GO:0005246,GO:0005515,GO:0019901,GO:0019904,GO:0042802,GO:0051015,GO:0086056,GO:0051219,GO:0086091,GO:0098912,GO:1901385	voltage-gated calcium channel complex|calcium ion transport|chemical synaptic transmission|neuromuscular junction development|visual perception|positive regulation of calcium ion transport|calcium ion import|high voltage-gated calcium channel activity|calcium ion transmembrane transport|protein localization to plasma membrane|voltage-gated calcium channel activity involved in cardiac muscle cell …	rno04010,rno04921,rno04260,rno04261,rno05410,rno05412,rno05414	MAPK signaling pathway|Oxytocin signaling pathway|Cardiac muscle contraction|Adrenergic signaling in cardiomyocytes|Hypertrophic cardiomyopathy (HCM)|Arrhythmogenic right ventricular cardiomyopathy (ARVC)|Dilated cardiomyopathy (DCM)
Cacnb4	3.39527e-06	-0.910352	Down	calcium voltage-gated channel auxiliary subunit beta 4	GO:1901385,GO:0048536,GO:0008331,GO:0005515,GO:0048538,GO:0014051,GO:0005886,GO:1990830,GO:0048541,GO:0019227,GO:0005891,GO:0048747,GO:0006816,GO:0006874,GO:0019901,GO:0007214,GO:0050852,GO:0030217,GO:0007268,GO:0050877,GO:0035249,GO:0007528,GO:0050908,GO:0042391,GO:0005245,GO:0051932,GO:0045202,GO:0007628,GO:0070588,GO:0046058	regulation of voltage-gated calcium channel activity|spleen development|high voltage-gated calcium channel activity|protein binding|thymus development|gamma-aminobutyric acid secretion|plasma membrane|cellular response to leukemia inhibitory factor|Peyer's patch development|neuronal action potential propagation|voltage-gated calcium channel complex|muscle fiber development|calcium ion transport|c…	rno04010,rno04921,rno04260,rno04261,rno05410,rno05412,rno05414	MAPK signaling pathway|Oxytocin signaling pathway|Cardiac muscle contraction|Adrenergic signaling in cardiomyocytes|Hypertrophic cardiomyopathy (HCM)|Arrhythmogenic right ventricular cardiomyopathy (ARVC)|Dilated cardiomyopathy (DCM)
Cacng2	3.49426e-06	-1.06865	Down	calcium voltage-gated channel auxiliary subunit gamma 2	GO:2000311,GO:0098839,GO:0036477,GO:0005246,GO:0098943,GO:0042391,GO:0005515,GO:0043005,GO:0005622,GO:0098970,GO:0005891,GO:0007528,GO:0016247,GO:0019226,GO:0050877,GO:0051899,GO:0030054,GO:0099590,GO:0051968,GO:0032281,GO:0060081,GO:0005245,GO:0070588,GO:0035255	regulation of AMPA receptor activity|postsynaptic density membrane|somatodendritic compartment|calcium channel regulator activity|neurotransmitter receptor transport, postsynaptic endosome to lysosome|regulation of membrane potential|protein binding|neuron projection|intracellular|postsynaptic neurotransmitter receptor diffusion trapping|voltage-gated calcium channel complex|neuromuscular junctio…	rno04010,rno04921,rno04260,rno04261,rno05410,rno05412,rno05414	MAPK signaling pathway|Oxytocin signaling pathway|Cardiac muscle contraction|Adrenergic signaling in cardiomyocytes|Hypertrophic cardiomyopathy (HCM)|Arrhythmogenic right ventricular cardiomyopathy (ARVC)|Dilated cardiomyopathy (DCM)
Cacng3	0.00689555	-0.637943	Down	calcium voltage-gated channel auxiliary subunit gamma 3	GO:0098943,GO:0006605,GO:0098970,GO:0008104,GO:0099590,GO:0016247,GO:0019226,GO:0032281,GO:2000311,GO:0036477,GO:0051968,GO:0005245,GO:0070588,GO:0005622,GO:0098839	neurotransmitter receptor transport, postsynaptic endosome to lysosome|protein targeting|postsynaptic neurotransmitter receptor diffusion trapping|protein localization|neurotransmitter receptor internalization|channel regulator activity|transmission of nerve impulse|AMPA glutamate receptor complex|regulation of AMPA receptor activity|somatodendritic compartment|positive regulation of synaptic tra…	rno04010,rno04921,rno04260,rno04261,rno05410,rno05412,rno05414	MAPK signaling pathway|Oxytocin signaling pathway|Cardiac muscle contraction|Adrenergic signaling in cardiomyocytes|Hypertrophic cardiomyopathy (HCM)|Arrhythmogenic right ventricular cardiomyopathy (ARVC)|Dilated cardiomyopathy (DCM)
Cacng5	0.000474651	-0.807138	Down	calcium voltage-gated channel auxiliary subunit gamma 5	GO:2000311,GO:0016247,GO:0019226,GO:0030054,GO:0032281,GO:0045211,GO:0051968,GO:0070588,GO:0098839,GO:0098943,GO:0098970,GO:0005245,GO:0099590,GO:0005515,GO:0014069	regulation of AMPA receptor activity|channel regulator activity|transmission of nerve impulse|cell junction|AMPA glutamate receptor complex|postsynaptic membrane|positive regulation of synaptic transmission, glutamatergic|calcium ion transmembrane transport|postsynaptic density membrane|neurotransmitter receptor transport, postsynaptic endosome to lysosome|postsynaptic neurotransmitter receptor d…	rno04010,rno04921,rno04260,rno04261,rno05410,rno05412,rno05414	MAPK signaling pathway|Oxytocin signaling pathway|Cardiac muscle contraction|Adrenergic signaling in cardiomyocytes|Hypertrophic cardiomyopathy (HCM)|Arrhythmogenic right ventricular cardiomyopathy (ARVC)|Dilated cardiomyopathy (DCM)
Cacng8	0.00359084	-0.691297	Down	calcium voltage-gated channel auxiliary subunit gamma 8	GO:0070588,GO:0005515,GO:0098839,GO:0014069,GO:0098943,GO:0016021,GO:0016247,GO:0019226,GO:0030054,GO:0098970,GO:0032281,GO:0099590,GO:2000311,GO:0034765,GO:0045211,GO:0005244,GO:0051968,GO:0005245,GO:0005262	calcium ion transmembrane transport|protein binding|postsynaptic density membrane|postsynaptic density|neurotransmitter receptor transport, postsynaptic endosome to lysosome|integral component of membrane|channel regulator activity|transmission of nerve impulse|cell junction|postsynaptic neurotransmitter receptor diffusion trapping|AMPA glutamate receptor complex|neurotransmitter receptor interna…	rno04010,rno04921,rno04260,rno04261,rno05410,rno05412,rno05414	MAPK signaling pathway|Oxytocin signaling pathway|Cardiac muscle contraction|Adrenergic signaling in cardiomyocytes|Hypertrophic cardiomyopathy (HCM)|Arrhythmogenic right ventricular cardiomyopathy (ARVC)|Dilated cardiomyopathy (DCM)
Cadm3	2.56352e-06	-0.814197	Down	cell adhesion molecule 3	GO:0038023,GO:0005911,GO:0042803,GO:0005913,GO:0007156,GO:0007157,GO:0050839,GO:0008037,GO:0008104,GO:0002860,GO:0005102,GO:0016021,GO:0005887	signaling receptor activity|cell-cell junction|protein homodimerization activity|cell-cell adherens junction|homophilic cell adhesion via plasma membrane adhesion molecules|heterophilic cell-cell adhesion via plasma membrane cell adhesion molecules|cell adhesion molecule binding|cell recognition|protein localization|positive regulation of natural killer cell mediated cytotoxicity directed against…	rno04514	Cell adhesion molecules (CAMs)
Cadps	4.61846e-06	-1.00094	Down	calcium dependent secretion activator	GO:0031410,GO:0005546,GO:0045055,GO:0006887,GO:0045921,GO:0015031,GO:0016050,GO:0016082,GO:0045956,GO:0019901,GO:0050432,GO:0030054,GO:0098793,GO:0030659,GO:0005509,GO:0099525,GO:0031045,GO:0005515	cytoplasmic vesicle|phosphatidylinositol-4,5-bisphosphate binding|regulated exocytosis|exocytosis|positive regulation of exocytosis|protein transport|vesicle organization|synaptic vesicle priming|positive regulation of calcium ion-dependent exocytosis|protein kinase binding|catecholamine secretion|cell junction|presynapse|cytoplasmic vesicle membrane|calcium ion binding|presynaptic dense core ves…
Cadps2	6.43505e-05	-0.671923	Down	calcium dependent secretion activator 2	GO:0009267,GO:0016082,GO:0031410,GO:0042734,GO:0043231,GO:0045211,GO:0045921,GO:1990504,GO:0005654,GO:0008021	cellular response to starvation|synaptic vesicle priming|cytoplasmic vesicle|presynaptic membrane|intracellular membrane-bounded organelle|postsynaptic membrane|positive regulation of exocytosis|dense core granule exocytosis|nucleoplasm|synaptic vesicle
Calb2	1.94753e-06	-1.09105	Down	calbindin 2	GO:0043025,GO:0005575,GO:0043195,GO:0005634,GO:0005737,GO:0005829,GO:0045202,GO:0051480,GO:0005921,GO:0008150,GO:0099096,GO:0030425,GO:0003674,GO:0099509,GO:0043005,GO:0005509,GO:1900271	neuronal cell body|cellular_component|terminal bouton|nucleus|cytoplasm|cytosol|synapse|regulation of cytosolic calcium ion concentration|gap junction|biological_process|vestibular calyx terminal|dendrite|molecular_function|regulation of presynaptic cytosolic calcium ion concentration|neuron projection|calcium ion binding|regulation of long-term synaptic potentiation
Calcrl	0.0212919	0.627265	Up	calcitonin receptor-like	GO:1990409,GO:0015031,GO:0004948,GO:1990410,GO:0031623,GO:0005737,GO:0045986,GO:0005764,GO:0005768,GO:0005783,GO:0005886,GO:0048661,GO:0006816,GO:0050728,GO:0007166,GO:0071329,GO:0007189,GO:1903143,GO:0007507,GO:0001525,GO:1990406,GO:0008284,GO:0001605,GO:1990408,GO:0008565,GO:0001635	adrenomedullin binding|protein transport|calcitonin receptor activity|adrenomedullin receptor signaling pathway|receptor internalization|cytoplasm|negative regulation of smooth muscle contraction|lysosome|endosome|endoplasmic reticulum|plasma membrane|positive regulation of smooth muscle cell proliferation|calcium ion transport|negative regulation of inflammatory response|cell surface receptor si…	rno04080,rno04270	Neuroactive ligand-receptor interaction|Vascular smooth muscle contraction
Cald1	0.000245055	0.723685	Up	caldesmon 1	GO:0071559,GO:0030478,GO:0005516,GO:0032092,GO:0005884,GO:0043025,GO:0005886,GO:0006936,GO:0007565,GO:0014069,GO:0043197,GO:0015629,GO:0043231,GO:0016020,GO:0045296,GO:0017022,GO:0003779,GO:0030016,GO:0051017,GO:0030425	response to transforming growth factor beta|actin cap|calmodulin binding|positive regulation of protein binding|actin filament|neuronal cell body|plasma membrane|muscle contraction|female pregnancy|postsynaptic density|dendritic spine|actin cytoskeleton|intracellular membrane-bounded organelle|membrane|cadherin binding|myosin binding|actin binding|myofibril|actin filament bundle assembly|dendrite	rno04270	Vascular smooth muscle contraction
Calhm2	1.32027e-16	1.81697	Up	calcium homeostasis modulator 2	GO:0098655,GO:0005261,GO:0005887,GO:0034220	cation transmembrane transport|cation channel activity|integral component of plasma membrane|ion transmembrane transport
Calml4	7.80026e-05	1.11737	Up	calmodulin-like 4	GO:0005509	calcium ion binding	rno04014,rno04015,rno04371,rno04020,rno04070,rno04024,rno04022,rno04114,rno04218,rno04625,rno04910,rno04922,rno04912,rno04915,rno04921,rno04916,rno04924,rno04925,rno04261,rno04270,rno04970,rno04971,rno04728,rno04720,rno04722,rno04744,rno04740,rno04750,rno04713,rno05200,rno05214,rno05010,rno05031,rno05034,rno05418,rno05133,rno05152,rno05167	Ras signaling pathway|Rap1 signaling pathway|Apelin signaling pathway|Calcium signaling pathway|Phosphatidylinositol signaling system|cAMP signaling pathway|cGMP - PKG signaling pathway|Oocyte meiosis|Cellular senescence|C-type lectin receptor signaling pathway|Insulin signaling pathway|Glucagon signaling pathway|GnRH signaling pathway|Estrogen signaling pathway|Oxytocin signaling pathway|Melanog…
Caln1	0.000107337	-1.08163	Down	calneuron 1	GO:0032588,GO:0048471,GO:0005509,GO:0005886,GO:0016021	trans-Golgi network membrane|perinuclear region of cytoplasm|calcium ion binding|plasma membrane|integral component of membrane
Calu	0.00107409	0.631441	Up	calumenin	GO:0043231,GO:0005509,GO:0005576,GO:0005783,GO:0005788,GO:0005789,GO:0005794,GO:0014012,GO:0014070,GO:0019899,GO:0033018,GO:0004857,GO:0042470,GO:0043086	intracellular membrane-bounded organelle|calcium ion binding|extracellular region|endoplasmic reticulum|endoplasmic reticulum lumen|endoplasmic reticulum membrane|Golgi apparatus|peripheral nervous system axon regeneration|response to organic cyclic compound|enzyme binding|sarcoplasmic reticulum lumen|enzyme inhibitor activity|melanosome|negative regulation of catalytic activity
Camk1d	0.00155421	-0.663803	Down	calcium/calmodulin-dependent protein kinase ID	GO:0050766,GO:0005524,GO:0050773,GO:0005622,GO:0060267,GO:0005634,GO:0005737,GO:0010976,GO:0018105,GO:0071622,GO:0018107,GO:0090023,GO:0032793,GO:0035556,GO:0043065,GO:0004674,GO:0043066,GO:0004683,GO:0045664,GO:0005516	positive regulation of phagocytosis|ATP binding|regulation of dendrite development|intracellular|positive regulation of respiratory burst|nucleus|cytoplasm|positive regulation of neuron projection development|peptidyl-serine phosphorylation|regulation of granulocyte chemotaxis|peptidyl-threonine phosphorylation|positive regulation of neutrophil chemotaxis|positive regulation of CREB transcription…	rno04921,rno04925	Oxytocin signaling pathway|Aldosterone synthesis and secretion
Camk1g	2.40289e-05	-0.904798	Down	calcium/calmodulin-dependent protein kinase IG	GO:0035556,GO:0004683,GO:0043005,GO:0005516,GO:0005524,GO:0005622,GO:0005737,GO:0005886,GO:0005954,GO:0006468,GO:0012505,GO:0018105,GO:0000139,GO:0018107,GO:0004674,GO:0019722	intracellular signal transduction|calmodulin-dependent protein kinase activity|neuron projection|calmodulin binding|ATP binding|intracellular|cytoplasm|plasma membrane|calcium- and calmodulin-dependent protein kinase complex|protein phosphorylation|endomembrane system|peptidyl-serine phosphorylation|Golgi membrane|peptidyl-threonine phosphorylation|protein serine/threonine kinase activity|calcium…	rno04921,rno04925	Oxytocin signaling pathway|Aldosterone synthesis and secretion
Camk2a	0.00128069	-0.660108	Down	calcium/calmodulin-dependent protein kinase II alpha	GO:0004683,GO:0005515,GO:0005516,GO:0006816,GO:0007399,GO:0005524,GO:0009931,GO:0005634,GO:0010666,GO:0032839,GO:0014069,GO:0035235,GO:0035254,GO:0035556,GO:0038166,GO:0000082,GO:0046928,GO:0042734,GO:0048168,GO:0042802,GO:0002931,GO:0048813,GO:0004674,GO:1902108,GO:0051092,GO:1903076,GO:0051928,GO:0005737,GO:0005739,GO:0006468,GO:0016301,GO:0018105,GO:0018107,GO:0030054,GO:0030154,GO:0042803,GO:…	calmodulin-dependent protein kinase activity|protein binding|calmodulin binding|calcium ion transport|nervous system development|ATP binding|calcium-dependent protein serine/threonine kinase activity|nucleus|positive regulation of cardiac muscle cell apoptotic process|dendrite cytoplasm|postsynaptic density|ionotropic glutamate receptor signaling pathway|glutamate receptor binding|intracellular s…	rno04012,rno04310,rno04066,rno04020,rno04024,rno04114,rno04217,rno04911,rno04922,rno04912,rno04921,rno04916,rno04925,rno04261,rno04971,rno04725,rno04728,rno04720,rno04722,rno04740,rno04750,rno04360,rno04713,rno05200,rno05205,rno05214,rno05031,rno04934,rno05152	ErbB signaling pathway|Wnt signaling pathway|HIF-1 signaling pathway|Calcium signaling pathway|cAMP signaling pathway|Oocyte meiosis|Necroptosis|Insulin secretion|Glucagon signaling pathway|GnRH signaling pathway|Oxytocin signaling pathway|Melanogenesis|Aldosterone synthesis and secretion|Adrenergic signaling in cardiomyocytes|Gastric acid secretion|Cholinergic synapse|Dopaminergic synapse|Long-t…
Camk2b	8.91303e-06	-0.884597	Down	calcium/calmodulin-dependent protein kinase II beta	GO:0005516,GO:0005524,GO:0005737,GO:0005815,GO:0005829,GO:0006468,GO:0006816,GO:0042803,GO:0010976,GO:0014069,GO:0043005,GO:0043204,GO:0043274,GO:0046686,GO:0046777,GO:0048169,GO:0000082,GO:0002030,GO:0004674,GO:0004683,GO:0005515,GO:0018105,GO:0018107,GO:0019901,GO:0030425,GO:0032222,GO:0032430,GO:0048858,GO:0033017,GO:0050885,GO:0035556,GO:0051233,GO:0042802,GO:0060291,GO:0060466,GO:0061003,GO:…	calmodulin binding|ATP binding|cytoplasm|microtubule organizing center|cytosol|protein phosphorylation|calcium ion transport|protein homodimerization activity|positive regulation of neuron projection development|postsynaptic density|neuron projection|perikaryon|phospholipase binding|response to cadmium ion|protein autophosphorylation|regulation of long-term neuronal synaptic plasticity|G1/S trans…	rno04012,rno04310,rno04066,rno04020,rno04024,rno04114,rno04217,rno04911,rno04922,rno04912,rno04921,rno04916,rno04925,rno04261,rno04971,rno04725,rno04728,rno04720,rno04722,rno04740,rno04750,rno04360,rno04713,rno05200,rno05205,rno05214,rno05031,rno04934,rno05152	ErbB signaling pathway|Wnt signaling pathway|HIF-1 signaling pathway|Calcium signaling pathway|cAMP signaling pathway|Oocyte meiosis|Necroptosis|Insulin secretion|Glucagon signaling pathway|GnRH signaling pathway|Oxytocin signaling pathway|Melanogenesis|Aldosterone synthesis and secretion|Adrenergic signaling in cardiomyocytes|Gastric acid secretion|Cholinergic synapse|Dopaminergic synapse|Long-t…
Camk2n2	0.000875831	-0.843583	Down	calcium/calmodulin-dependent protein kinase II inhibitor 2	GO:0005813,GO:0005829,GO:0006469,GO:0008427,GO:0019901,GO:0048167,GO:0005634	centrosome|cytosol|negative regulation of protein kinase activity|calcium-dependent protein kinase inhibitor activity|protein kinase binding|regulation of synaptic plasticity|nucleus
Camk4	1.83145e-10	-1.21005	Down	calcium/calmodulin-dependent protein kinase IV	GO:0018105,GO:0006468,GO:0002372,GO:0035556,GO:0004683,GO:0043011,GO:0006913,GO:0005516,GO:0005524,GO:0005634,GO:0006954,GO:0045893,GO:0007165,GO:0005654,GO:0007270,GO:0007616,GO:0005737,GO:0001650,GO:0046777,GO:0046827,GO:0009931,GO:0005829,GO:0002250	peptidyl-serine phosphorylation|protein phosphorylation|myeloid dendritic cell cytokine production|intracellular signal transduction|calmodulin-dependent protein kinase activity|myeloid dendritic cell differentiation|nucleocytoplasmic transport|calmodulin binding|ATP binding|nucleus|inflammatory response|positive regulation of transcription, DNA-templated|signal transduction|nucleoplasm|neuron-ne…	rno04371,rno04020,rno04024,rno04921,rno04925,rno04725,rno04720,rno04722,rno04380,rno04211,rno05031,rno05034	Apelin signaling pathway|Calcium signaling pathway|cAMP signaling pathway|Oxytocin signaling pathway|Aldosterone synthesis and secretion|Cholinergic synapse|Long-term potentiation|Neurotrophin signaling pathway|Osteoclast differentiation|Longevity regulating pathway - mammal|Amphetamine addiction|Alcoholism
Camkk1	6.61285e-06	-0.956427	Down	calcium/calmodulin-dependent protein kinase kinase 1	GO:0045860,GO:0004683,GO:0005515,GO:0005516,GO:0005524,GO:0005634,GO:0005737,GO:0006468,GO:0018105,GO:0018107,GO:0004672,GO:0032147,GO:0035556	positive regulation of protein kinase activity|calmodulin-dependent protein kinase activity|protein binding|calmodulin binding|ATP binding|nucleus|cytoplasm|protein phosphorylation|peptidyl-serine phosphorylation|peptidyl-threonine phosphorylation|protein kinase activity|activation of protein kinase activity|intracellular signal transduction	rno05034	Alcoholism
Camkk2	0.000114095	-0.670174	Down	calcium/calmodulin-dependent protein kinase kinase 2	GO:0035556,GO:0005829,GO:0004672,GO:0042995,GO:0004683,GO:0045860,GO:0006468,GO:0046777,GO:0005509,GO:0005516,GO:0018105,GO:0005524,GO:0061762,GO:0018107,GO:0005622,GO:0001934,GO:0030295,GO:0005634,GO:0032147,GO:0005737	intracellular signal transduction|cytosol|protein kinase activity|cell projection|calmodulin-dependent protein kinase activity|positive regulation of protein kinase activity|protein phosphorylation|protein autophosphorylation|calcium ion binding|calmodulin binding|peptidyl-serine phosphorylation|ATP binding|CAMKK-AMPK signaling cascade|peptidyl-threonine phosphorylation|intracellular|positive reg…	rno04152,rno04140,rno04920,rno04921,rno04211,rno05034	AMPK signaling pathway|Autophagy - animal|Adipocytokine signaling pathway|Oxytocin signaling pathway|Longevity regulating pathway - mammal|Alcoholism
Camkv	3.56572e-05	-0.776881	Down	CaM kinase-like vesicle-associated	GO:0005516,GO:0005524,GO:0005622,GO:0005886,GO:0006468,GO:0018105,GO:0018107,GO:0030659,GO:0035556,GO:0004672,GO:0004674,GO:0004683	calmodulin binding|ATP binding|intracellular|plasma membrane|protein phosphorylation|peptidyl-serine phosphorylation|peptidyl-threonine phosphorylation|cytoplasmic vesicle membrane|intracellular signal transduction|protein kinase activity|protein serine/threonine kinase activity|calmodulin-dependent protein kinase activity
Camsap3	2.95835e-05	-0.928437	Down	calmodulin regulated spectrin-associated protein family, member 3	GO:0098840,GO:0051011,GO:0031175,GO:0005737,GO:1903358,GO:0033043,GO:0034453,GO:0005813,GO:0051015,GO:0005915,GO:0007026,GO:0009792,GO:0010923,GO:0051893,GO:0036449,GO:0030334,GO:0070507,GO:0030507,GO:0045198,GO:0030951,GO:0000226,GO:0090136,GO:0045218,GO:0031113,GO:0031122,GO:0005516	protein transport along microtubule|microtubule minus-end binding|neuron projection development|cytoplasm|regulation of Golgi organization|regulation of organelle organization|microtubule anchoring|centrosome|actin filament binding|zonula adherens|negative regulation of microtubule depolymerization|embryo development ending in birth or egg hatching|negative regulation of phosphatase activity|regu…
Camta1	9.08604e-05	-0.842741	Down	calmodulin binding transcription activator 1	GO:0005730,GO:0005829,GO:0006366,GO:0043565,GO:0045944,GO:0050885,GO:0001077,GO:0005634	nucleolus|cytosol|transcription by RNA polymerase II|sequence-specific DNA binding|positive regulation of transcription by RNA polymerase II|neuromuscular process controlling balance|transcriptional activator activity, RNA polymerase II proximal promoter sequence-specific DNA binding|nucleus
Capg	6.95809e-22	2.35253	Up	capping actin protein, gelsolin like	GO:0071803,GO:0005730,GO:0072686,GO:0005737,GO:0090543,GO:0005814,GO:0019904,GO:0022617,GO:0030031,GO:0042470,GO:0044877,GO:0045296,GO:0045335,GO:0051015,GO:0005615,GO:0051016,GO:0005634,GO:0071346,GO:0005654	positive regulation of podosome assembly|nucleolus|mitotic spindle|cytoplasm|Flemming body|centriole|protein domain specific binding|extracellular matrix disassembly|cell projection assembly|melanosome|protein-containing complex binding|cadherin binding|phagocytic vesicle|actin filament binding|extracellular space|barbed-end actin filament capping|nucleus|cellular response to interferon-gamma|nuc…
Capn3	0.03955	0.797785	Up	calpain 3	GO:0071472,GO:0072657,GO:0005509,GO:0097264,GO:0005515,GO:0005622,GO:0005634,GO:1990091,GO:0006508,GO:0005737,GO:0008233,GO:0008307,GO:0031402,GO:0012501,GO:0031432,GO:0032947,GO:0003824,GO:0043122,GO:0004198,GO:0032991,GO:0045214,GO:0045661,GO:0005102,GO:0051092,GO:0045862,GO:0051281,GO:0051592,GO:0055103,GO:0061061,GO:0065003,GO:0070315,GO:2001015,GO:0071277,GO:0005829,GO:0005886,GO:0014718,GO:…	cellular response to salt stress|protein localization to membrane|calcium ion binding|self proteolysis|protein binding|intracellular|nucleus|sodium-dependent self proteolysis|proteolysis|cytoplasm|peptidase activity|structural constituent of muscle|sodium ion binding|programmed cell death|titin binding|protein-containing complex scaffold activity|catalytic activity|regulation of I-kappaB kinase/N…
Car10	0.00139919	-0.650419	Down	carbonic anhydrase 10
Car12	1.16584e-05	-0.993862	Down	carbonic anhydrase 12	GO:0016021,GO:0055064,GO:0004089,GO:0006730,GO:0008270	integral component of membrane|chloride ion homeostasis|carbonate dehydratase activity|one-carbon metabolic process|zinc ion binding	rno00910	Nitrogen metabolism
Car13	8.94044e-07	1.27765	Up	carbonic anhydrase 13	GO:0008270,GO:0043209,GO:0043231,GO:0004089,GO:0005829,GO:0006730	zinc ion binding|myelin sheath|intracellular membrane-bounded organelle|carbonate dehydratase activity|cytosol|one-carbon metabolic process	rno00910	Nitrogen metabolism
Car4	8.76631e-09	-1.12349	Down	carbonic anhydrase 4	GO:0005802,GO:0005886,GO:0006730,GO:0008270,GO:0009986,GO:0015701,GO:0031526,GO:0016020,GO:0042383,GO:0016323,GO:0042493,GO:0016324,GO:0046658,GO:0048471,GO:0048513,GO:0048545,GO:0070062,GO:0004089,GO:0005791,GO:0005793,GO:0005794,GO:0016529,GO:0030658,GO:0030667,GO:0031362	trans-Golgi network|plasma membrane|one-carbon metabolic process|zinc ion binding|cell surface|bicarbonate transport|brush border membrane|membrane|sarcolemma|basolateral plasma membrane|response to drug|apical plasma membrane|anchored component of plasma membrane|perinuclear region of cytoplasm|animal organ development|response to steroid hormone|extracellular exosome|carbonate dehydratase activ…	rno00910,rno04964	Nitrogen metabolism|Proximal tubule bicarbonate reclamation
Car7	9.19505e-05	-1.14231	Down	carbonic anhydrase 7	GO:0008270,GO:0032230,GO:0032849,GO:2001225,GO:0004089,GO:0005829,GO:0006730	zinc ion binding|positive regulation of synaptic transmission, GABAergic|positive regulation of cellular pH reduction|regulation of chloride transport|carbonate dehydratase activity|cytosol|one-carbon metabolic process	rno00910	Nitrogen metabolism
Card11	7.49967e-16	1.58923	Up	caspase recruitment domain family, member 11	GO:0046649,GO:0042101,GO:0003674,GO:0048872,GO:0042102,GO:0005575,GO:0050700,GO:0042110,GO:0005737,GO:0050776,GO:0005886,GO:0007165,GO:0007249,GO:0008150,GO:0043123,GO:0030183,GO:0050870,GO:0045061,GO:0030890,GO:0051092,GO:0045086,GO:0031295,GO:0070970,GO:0045121,GO:0032449,GO:0001772,GO:0045577,GO:0038202,GO:0001819,GO:0045580,GO:0042100,GO:0002377	lymphocyte activation|T cell receptor complex|molecular_function|homeostasis of number of cells|positive regulation of T cell proliferation|cellular_component|CARD domain binding|T cell activation|cytoplasm|regulation of immune response|plasma membrane|signal transduction|I-kappaB kinase/NF-kappaB signaling|biological_process|positive regulation of I-kappaB kinase/NF-kappaB signaling|B cell diffe…	rno04064,rno04660,rno04662	NF-kappa B signaling pathway|T cell receptor signaling pathway|B cell receptor signaling pathway
Card14	1.0177e-45	3.49897	Up	caspase recruitment domain family, member 14	GO:0043066,GO:0050700,GO:0051092,GO:0001934,GO:0005737,GO:0033209	negative regulation of apoptotic process|CARD domain binding|positive regulation of NF-kappaB transcription factor activity|positive regulation of protein phosphorylation|cytoplasm|tumor necrosis factor-mediated signaling pathway	rno04064	NF-kappa B signaling pathway
Card6	4.54555e-09	1.49641	Up	caspase recruitment domain family, member 6	GO:0042981	regulation of apoptotic process	rno04621	NOD-like receptor signaling pathway
Card9	4.74182e-09	1.36937	Up	caspase recruitment domain family, member 9	GO:0045087,GO:0019904,GO:0045089,GO:0032494,GO:0045408,GO:0032495,GO:0032755,GO:0032760,GO:0032874,GO:0042493,GO:0046330,GO:0042534,GO:0050700,GO:0042803,GO:0050830,GO:0042981,GO:0051092,GO:0043123,GO:0005737,GO:0051607,GO:0043330,GO:0007249,GO:0045076,GO:0009620	innate immune response|protein domain specific binding|positive regulation of innate immune response|response to peptidoglycan|regulation of interleukin-6 biosynthetic process|response to muramyl dipeptide|positive regulation of interleukin-6 production|positive regulation of tumor necrosis factor production|positive regulation of stress-activated MAPK cascade|response to drug|positive regulation…	rno04621,rno04625,rno05152	NOD-like receptor signaling pathway|C-type lectin receptor signaling pathway|Tuberculosis
Carmil2	0.000691936	-0.817301	Down	capping protein regulator and myosin 1 linker 2	GO:0050852,GO:0044319,GO:0005737,GO:0051639,GO:0044354,GO:0005886,GO:0061339,GO:0044877,GO:0005911,GO:0090091,GO:0007163,GO:0008290,GO:0010592,GO:0015629,GO:0030011,GO:1900029,GO:0045111,GO:0030027,GO:1900042,GO:0045184,GO:0030335,GO:1902715,GO:0045591,GO:0031252,GO:0001726,GO:1902745,GO:0048538,GO:0032729,GO:0001772,GO:2000813,GO:0048872,GO:0042102,GO:0005543	T cell receptor signaling pathway|wound healing, spreading of cells|cytoplasm|actin filament network formation|macropinosome|plasma membrane|establishment or maintenance of monopolar cell polarity|protein-containing complex binding|cell-cell junction|positive regulation of extracellular matrix disassembly|establishment or maintenance of cell polarity|F-actin capping protein complex|positive regul…
Carmil3	0.00662886	-0.626033	Down	capping protein regulator and myosin 1 linker 3	GO:0005886,GO:0005737	plasma membrane|cytoplasm
Carns1	0.000147803	-0.605936	Down	carnosine synthase 1	GO:0046872,GO:0047730,GO:0005524,GO:0016887,GO:0035499	metal ion binding|carnosine synthase activity|ATP binding|ATPase activity|carnosine biosynthetic process	rno00330,rno00340,rno00410	Arginine and proline metabolism|Histidine metabolism|beta-Alanine metabolism
Cartpt	0.0148564	-0.613267	Down	CART prepropeptide	GO:0051971,GO:0032812,GO:0008343,GO:0001678,GO:0070093,GO:0009267,GO:0001696,GO:0070253,GO:0032922,GO:0005184,GO:0045777,GO:0005515,GO:0005615,GO:0010469,GO:0007186,GO:0045779,GO:0030141,GO:0046850,GO:0032099,GO:0007218,GO:0000186,GO:0050796,GO:0007268	positive regulation of transmission of nerve impulse|positive regulation of epinephrine secretion|adult feeding behavior|cellular glucose homeostasis|negative regulation of glucagon secretion|cellular response to starvation|gastric acid secretion|somatostatin secretion|circadian regulation of gene expression|neuropeptide hormone activity|positive regulation of blood pressure|protein binding|extra…
Caskin1	0.000409516	-0.718913	Down	CASK interacting protein 1	GO:0007165,GO:0016020,GO:0019904,GO:0042802,GO:0005515,GO:0005737	signal transduction|membrane|protein domain specific binding|identical protein binding|protein binding|cytoplasm
Casp1	0.000172861	1.17875	Up	caspase 1	GO:0005576,GO:0005634,GO:0005737,GO:0005739,GO:0006508,GO:0016540,GO:0006915,GO:0019900,GO:0006919,GO:0030324,GO:0032496,GO:0043280,GO:0032611,GO:0046010,GO:0032991,GO:0050700,GO:0050715,GO:0001666,GO:0070269,GO:0050717,GO:0071222,GO:0050718,GO:0001774,GO:0071260,GO:0004175,GO:0004197,GO:0071310,GO:0071346,GO:0097153,GO:0005515,GO:0072557,GO:0097169,GO:0097179,GO:0097194,GO:0097199,GO:0097200,GO:…	extracellular region|nucleus|cytoplasm|mitochondrion|proteolysis|protein autoprocessing|apoptotic process|kinase binding|activation of cysteine-type endopeptidase activity involved in apoptotic process|lung development|response to lipopolysaccharide|positive regulation of cysteine-type endopeptidase activity involved in apoptotic process|interleukin-1 beta production|positive regulation of circad…	rno04217,rno04621,rno04623,rno04625,rno05014,rno05132,rno05133,rno05134,rno05164	Necroptosis|NOD-like receptor signaling pathway|Cytosolic DNA-sensing pathway|C-type lectin receptor signaling pathway|Amyotrophic lateral sclerosis (ALS)|Salmonella infection|Pertussis|Legionellosis|Influenza A
Casp12	0.000334116	1.54025	Up	caspase 12	GO:0005783,GO:0005829,GO:0006508,GO:0006915,GO:0042981,GO:0006919,GO:0043065,GO:0007568,GO:0043231,GO:0008234,GO:0043280,GO:0045471,GO:0050727,GO:0097194,GO:0070059,GO:0097199,GO:0097200,GO:0071287,GO:0097264,GO:0002020,GO:0004175,GO:0004197,GO:0005515,GO:0005634,GO:0005737,GO:0009409,GO:0010035,GO:0010041,GO:0010243,GO:0016540,GO:0030968,GO:0034059,GO:0072557,GO:0034976,GO:0035094,GO:0072559,GO:…	endoplasmic reticulum|cytosol|proteolysis|apoptotic process|regulation of apoptotic process|activation of cysteine-type endopeptidase activity involved in apoptotic process|positive regulation of apoptotic process|aging|intracellular membrane-bounded organelle|cysteine-type peptidase activity|positive regulation of cysteine-type endopeptidase activity involved in apoptotic process|response to eth…	rno04141,rno04210,rno04621,rno05010,rno05014,rno05020,rno05161	Protein processing in endoplasmic reticulum|Apoptosis|NOD-like receptor signaling pathway|Alzheimer's disease|Amyotrophic lateral sclerosis (ALS)|Prion diseases|Hepatitis B
Casp4	8.63554e-13	1.4001	Up	caspase 4	GO:0097200,GO:0072559,GO:0035234,GO:0005737,GO:0097110,GO:0043005,GO:0005739,GO:1903265,GO:0097153,GO:0043025,GO:0005783,GO:1904646,GO:0005829,GO:0005886,GO:0006508,GO:0006915,GO:0050700,GO:0097169,GO:0050718,GO:0006919,GO:0097193,GO:0050727,GO:0097194,GO:0070059,GO:0006954,GO:0004197,GO:0070269,GO:0032991,GO:0097199,GO:0072557,GO:0005515	cysteine-type endopeptidase activity involved in execution phase of apoptosis|NLRP3 inflammasome complex|ectopic germ cell programmed cell death|cytoplasm|scaffold protein binding|neuron projection|mitochondrion|positive regulation of tumor necrosis factor-mediated signaling pathway|cysteine-type endopeptidase activity involved in apoptotic process|neuronal cell body|endoplasmic reticulum|cellula…	rno04621	NOD-like receptor signaling pathway
Casp7	1.36156e-05	0.891943	Up	caspase 7	GO:0016485,GO:0005737,GO:0043231,GO:0005829,GO:0051402,GO:0006508,GO:0006915,GO:0072734,GO:0097153,GO:0007507,GO:0007568,GO:0097194,GO:0008233,GO:0004190,GO:0097200,GO:0008234,GO:0004197,GO:0009411,GO:0005634	protein processing|cytoplasm|intracellular membrane-bounded organelle|cytosol|neuron apoptotic process|proteolysis|apoptotic process|cellular response to staurosporine|cysteine-type endopeptidase activity involved in apoptotic process|heart development|aging|execution phase of apoptosis|peptidase activity|aspartic-type endopeptidase activity|cysteine-type endopeptidase activity involved in execut…	rno04668,rno04210,rno04215,rno05200,rno05010,rno04932,rno05133,rno05134	TNF signaling pathway|Apoptosis|Apoptosis - multiple species|Pathways in cancer|Alzheimer's disease|Non-alcoholic fatty liver disease (NAFLD)|Pertussis|Legionellosis
Casp8	1.46311e-05	1.32349	Up	caspase 8	GO:0005634,GO:0005654,GO:0005737,GO:0005829,GO:0009409,GO:0010996,GO:0005886,GO:0030225,GO:0006508,GO:0030690,GO:0031264,GO:0043065,GO:0031265,GO:0043123,GO:0043124,GO:0031625,GO:0044297,GO:0044877,GO:0045121,GO:0045471,GO:0001525,GO:0097190,GO:0045651,GO:0001841,GO:0097191,GO:0045862,GO:0004175,GO:0097194,GO:0046677,GO:0004197,GO:0005123,GO:0097199,GO:0005164,GO:0005515,GO:0097200,GO:0097202,GO:…	nucleus|nucleoplasm|cytoplasm|cytosol|response to cold|response to auditory stimulus|plasma membrane|macrophage differentiation|proteolysis|Noc1p-Noc2p complex|death-inducing signaling complex|positive regulation of apoptotic process|CD95 death-inducing signaling complex|positive regulation of I-kappaB kinase/NF-kappaB signaling|negative regulation of I-kappaB kinase/NF-kappaB signaling|ubiquitin…	rno04668,rno04210,rno04215,rno04217,rno04115,rno04620,rno04621,rno04622,rno04625,rno04657,rno05200,rno05203,rno05010,rno05016,rno05416,rno04932,rno05134,rno05152,rno05161,rno05168,rno05167,rno05165,rno05145,rno05142,rno01524	TNF signaling pathway|Apoptosis|Apoptosis - multiple species|Necroptosis|p53 signaling pathway|Toll-like receptor signaling pathway|NOD-like receptor signaling pathway|RIG-I-like receptor signaling pathway|C-type lectin receptor signaling pathway|IL-17 signaling pathway|Pathways in cancer|Viral carcinogenesis|Alzheimer's disease|Huntington's disease|Viral myocarditis|Non-alcoholic fatty liver dis…
Casr	2.63072e-07	-1.08597	Down	calcium-sensing receptor	GO:0005509,GO:0005513,GO:0005634,GO:0007193,GO:0005737,GO:0007200,GO:0005886,GO:0007254,GO:0005887,GO:0008144,GO:0008284,GO:0009986,GO:0010038,GO:0042311,GO:0010628,GO:0042803,GO:0014070,GO:0016020,GO:0043005,GO:0043025,GO:0043679,GO:0044325,GO:0000287,GO:0090280,GO:0045907,GO:0001503,GO:1901653,GO:0048754,GO:0002931,GO:0050927,GO:0004930,GO:0005178,GO:0006816,GO:0006874,GO:0016323,GO:0006915,GO:…	calcium ion binding|detection of calcium ion|nucleus|adenylate cyclase-inhibiting G-protein coupled receptor signaling pathway|cytoplasm|phospholipase C-activating G-protein coupled receptor signaling pathway|plasma membrane|JNK cascade|integral component of plasma membrane|drug binding|positive regulation of cell proliferation|cell surface|response to metal ion|vasodilation|positive regulation o…	rno04621	NOD-like receptor signaling pathway
Cass4	0.00532998	0.895708	Up	Cas scaffolding protein family member 4	GO:0016477,GO:0090527,GO:0005737,GO:0005886,GO:0007169	cell migration|actin filament reorganization|cytoplasm|plasma membrane|transmembrane receptor protein tyrosine kinase signaling pathway
Cbarp	9.2607e-05	-0.789843	Down	CACN beta subunit associated regulatory protein	GO:0030426,GO:0044325,GO:0045955,GO:1901386,GO:1903170,GO:0005886,GO:0030141	growth cone|ion channel binding|negative regulation of calcium ion-dependent exocytosis|negative regulation of voltage-gated calcium channel activity|negative regulation of calcium ion transmembrane transport|plasma membrane|secretory granule
Cbln1	3.64595e-07	-1.1179	Down	cerebellin 1 precursor	GO:0009306,GO:0021707,GO:0030054,GO:0042803,GO:0045202,GO:0045211,GO:0051965,GO:0090394,GO:1900454,GO:0005576,GO:0007157	protein secretion|cerebellar granule cell differentiation|cell junction|protein homodimerization activity|synapse|postsynaptic membrane|positive regulation of synapse assembly|negative regulation of excitatory postsynaptic potential|positive regulation of long term synaptic depression|extracellular region|heterophilic cell-cell adhesion via plasma membrane cell adhesion molecules
Cbln2	0.000128002	-0.602847	Down	cerebellin 2 precursor	GO:0005615,GO:0051965	extracellular space|positive regulation of synapse assembly
Cbln4	1.19862e-05	-1.0699	Down	cerebellin 4 precursor	GO:0005615,GO:0009306	extracellular space|protein secretion
Ccbe1	0.00186928	1.68109	Up	collagen and calcium binding EGF domains 1	GO:0003016,GO:0005518,GO:0005578,GO:0005615,GO:0007585,GO:0010575,GO:0010595,GO:0010954,GO:0030324,GO:0045766,GO:1900748,GO:0001945,GO:1901492,GO:0001946,GO:0002020	respiratory system process|collagen binding|proteinaceous extracellular matrix|extracellular space|respiratory gaseous exchange|positive regulation of vascular endothelial growth factor production|positive regulation of endothelial cell migration|positive regulation of protein processing|lung development|positive regulation of angiogenesis|positive regulation of vascular endothelial growth factor…
Ccdc125	0.000136348	1.00399	Up	coiled-coil domain containing 125	GO:2000146,GO:0005737,GO:0035024,GO:0090630	negative regulation of cell motility|cytoplasm|negative regulation of Rho protein signal transduction|activation of GTPase activity
Ccdc126	0.000837065	-0.711389	Down	coiled-coil domain containing 126	GO:0005794,GO:0006487,GO:0030144	Golgi apparatus|protein N-linked glycosylation|alpha-1,6-mannosylglycoprotein 6-beta-N-acetylglucosaminyltransferase activity
Ccdc13	0.00333433	-0.785353	Down	coiled-coil domain containing 13	GO:0005829,GO:0006974,GO:0031122,GO:0034451,GO:1905515,GO:0005634,GO:0005813	cytosol|cellular response to DNA damage stimulus|cytoplasmic microtubule organization|centriolar satellite|non-motile cilium assembly|nucleus|centrosome
Ccdc149	0.000792031	-0.658977	Down	coiled-coil domain containing 149
Ccdc152	0.00956445	-2.73423	Down	coiled-coil domain containing 152
Ccdc160	0.00137131	-0.856315	Down	coiled-coil domain containing 160
Ccdc171	0.000641262	-0.805875	Down	coiled-coil domain containing 171
Ccdc177	0.00279214	-0.719365	Down	coiled-coil domain containing 177
Ccdc184	4.87796e-06	-1.07584	Down	coiled-coil domain containing 184	GO:0005737	cytoplasm
Ccdc27	2.92544e-05	2.81625	Up	coiled-coil domain containing 27
Ccdc3	6.42752e-07	1.4056	Up	coiled-coil domain containing 3	GO:0010804,GO:0045600,GO:0046889,GO:0005576,GO:0005783	negative regulation of tumor necrosis factor-mediated signaling pathway|positive regulation of fat cell differentiation|positive regulation of lipid biosynthetic process|extracellular region|endoplasmic reticulum
Ccdc32	0.000434257	-0.598401	Down	coiled-coil domain containing 32
Ccdc69	0.0112137	1.24495	Up	coiled-coil domain containing 69	GO:0015630,GO:0051233,GO:0051255,GO:0005634,GO:0005737,GO:0008017	microtubule cytoskeleton|spindle midzone|spindle midzone assembly|nucleus|cytoplasm|microtubule binding
Ccdc71l	7.81807e-07	0.963631	Up	coiled-coil domain containing 71-like
Ccdc78	0.0451121	-0.704643	Down	coiled-coil domain containing 78	GO:0016529,GO:0042383,GO:0048471,GO:0098535,GO:0098536,GO:0003009,GO:0005737,GO:0005814	sarcoplasmic reticulum|sarcolemma|perinuclear region of cytoplasm|de novo centriole assembly involved in multi-ciliated epithelial cell differentiation|deuterosome|skeletal muscle contraction|cytoplasm|centriole
Ccdc8	3.12858e-07	1.04448	Up	coiled-coil domain containing 8	GO:0007088,GO:0005634,GO:0010923,GO:0005737,GO:0005813,GO:0005829,GO:1990393,GO:0005886,GO:0000226	regulation of mitotic nuclear division|nucleus|negative regulation of phosphatase activity|cytoplasm|centrosome|cytosol|3M complex|plasma membrane|microtubule cytoskeleton organization
Ccdc80	6.89395e-13	1.55366	Up	coiled-coil domain containing 80	GO:0005604,GO:0005614,GO:0005615,GO:0008201,GO:0010811,GO:0030198,GO:0001968,GO:0005539,GO:0005578	basement membrane|interstitial matrix|extracellular space|heparin binding|positive regulation of cell-substrate adhesion|extracellular matrix organization|fibronectin binding|glycosaminoglycan binding|proteinaceous extracellular matrix
Ccdc81	0.00559716	-0.594517	Down	coiled-coil domain containing 81	GO:0005813,GO:0003677,GO:0005737	centrosome|DNA binding|cytoplasm
Ccdc82	0.00092371	-0.624436	Down	coiled-coil domain containing 82
Ccdc88b	2.53952e-05	0.845065	Up	coiled-coil domain containing 88B	GO:0008017,GO:0016020,GO:0030705,GO:0031122,GO:0042102,GO:0042832,GO:0050870,GO:0051959,GO:0001819,GO:0005737,GO:0005813	microtubule binding|membrane|cytoskeleton-dependent intracellular transport|cytoplasmic microtubule organization|positive regulation of T cell proliferation|defense response to protozoan|positive regulation of T cell activation|dynein light intermediate chain binding|positive regulation of cytokine production|cytoplasm|centrosome
Ccdc92	0.000611153	-0.756207	Down	coiled-coil domain containing 92	GO:0005813,GO:0005814,GO:0043231,GO:0005654	centrosome|centriole|intracellular membrane-bounded organelle|nucleoplasm
Ccdc93	5.32325e-06	0.81995	Up	coiled-coil domain containing 93	GO:0015031,GO:0043231,GO:0005769,GO:0006893	protein transport|intracellular membrane-bounded organelle|early endosome|Golgi to plasma membrane transport
Ccdc96	0.00785966	-0.857344	Down	coiled-coil domain containing 96
Ccer2	0.012926	-1.0538	Down	coiled-coil glutamate-rich protein 2
Cck	0.00262749	-0.781857	Down	cholecystokinin	GO:0051901,GO:0042755,GO:0008284,GO:0001836,GO:0051930,GO:0010469,GO:0005179,GO:0043025,GO:0014049,GO:0043065,GO:0005184,GO:0005576,GO:0030424,GO:0005615,GO:0043194,GO:0006915,GO:0043195,GO:0030425,GO:0006919,GO:0043203,GO:0032099,GO:0007205,GO:0001662,GO:0043204,GO:0032461,GO:0007409,GO:0001764,GO:0050731	positive regulation of mitochondrial depolarization|eating behavior|positive regulation of cell proliferation|release of cytochrome c from mitochondria|regulation of sensory perception of pain|regulation of signaling receptor activity|hormone activity|neuronal cell body|positive regulation of glutamate secretion|positive regulation of apoptotic process|neuropeptide hormone activity|extracellular …	rno04080,rno04972	Neuroactive ligand-receptor interaction|Pancreatic secretion
Cckbr	0.000523869	-1.14381	Down	cholecystokinin B receptor	GO:0005886,GO:0006915,GO:0007186,GO:0007200,GO:0007204,GO:0017046,GO:0031741,GO:0007586,GO:0008284,GO:0032230,GO:0032868,GO:0038188,GO:0044849,GO:0048565,GO:0001696,GO:0001821,GO:0002209,GO:0004951,GO:0005623,GO:0005634,GO:0005737,GO:0015054,GO:0048732,GO:0016020,GO:0016021,GO:0050806,GO:0051930,GO:0051968,GO:0070371,GO:0090274	plasma membrane|apoptotic process|G-protein coupled receptor signaling pathway|phospholipase C-activating G-protein coupled receptor signaling pathway|positive regulation of cytosolic calcium ion concentration|peptide hormone binding|type B gastrin/cholecystokinin receptor binding|digestion|positive regulation of cell proliferation|positive regulation of synaptic transmission, GABAergic|response …	rno04020,rno04080,rno04971	Calcium signaling pathway|Neuroactive ligand-receptor interaction|Gastric acid secretion
Ccl12	0.00417898	2.6156	Up	chemokine (C-C motif) ligand 12	GO:0070664,GO:0031727,GO:0007186,GO:0002687,GO:0071346,GO:0043547,GO:0007267,GO:0003674,GO:0071347,GO:0048020,GO:0008009,GO:0004672,GO:0071356,GO:0048245,GO:0005575,GO:0005615,GO:0005623,GO:0006468,GO:0006816,GO:0008360,GO:0006874,GO:0048247,GO:0010469,GO:0006887,GO:0061844,GO:0016004,GO:0006954,GO:0001525,GO:0070098,GO:0030593,GO:0002548,GO:0070374,GO:0031640,GO:0007010	negative regulation of leukocyte proliferation|CCR2 chemokine receptor binding|G-protein coupled receptor signaling pathway|positive regulation of leukocyte migration|cellular response to interferon-gamma|positive regulation of GTPase activity|cell-cell signaling|molecular_function|cellular response to interleukin-1|CCR chemokine receptor binding|chemokine activity|protein kinase activity|cellula…	rno04668,rno04060,rno04621,rno04657,rno04062,rno05323,rno05418,rno04933,rno05164,rno05168,rno05144,rno05142	TNF signaling pathway|Cytokine-cytokine receptor interaction|NOD-like receptor signaling pathway|IL-17 signaling pathway|Chemokine signaling pathway|Rheumatoid arthritis|Fluid shear stress and atherosclerosis|AGE-RAGE signaling pathway in diabetic complications|Influenza A|Herpes simplex infection|Malaria|Chagas disease (American trypanosomiasis)
Ccl19	0.000105987	1.05337	Up	C-C motif chemokine ligand 19	GO:0005622,GO:0006954,GO:0007186,GO:0007257,GO:0008009,GO:0009897,GO:0043547,GO:0010469,GO:0043552,GO:0010560,GO:0045627,GO:0030593,GO:0045807,GO:0045860,GO:0046330,GO:0048020,GO:0071347,GO:0071356,GO:0048247,GO:0071731,GO:0048260,GO:0072610,GO:0090023,GO:0097029,GO:0098586,GO:0001768,GO:1901224,GO:0001771,GO:2000147,GO:0002407,GO:2000549,GO:0002408,GO:0002548,GO:0002606,GO:0003674,GO:0005575,GO:…	intracellular|inflammatory response|G-protein coupled receptor signaling pathway|activation of JUN kinase activity|chemokine activity|external side of plasma membrane|positive regulation of GTPase activity|regulation of signaling receptor activity|positive regulation of phosphatidylinositol 3-kinase activity|positive regulation of glycoprotein biosynthetic process|positive regulation of T-helper …	rno04064,rno04060,rno04062	NF-kappa B signaling pathway|Cytokine-cytokine receptor interaction|Chemokine signaling pathway
Ccl2	6.02557e-08	2.28806	Up	C-C motif chemokine ligand 2	GO:0071347,GO:0071354,GO:0071356,GO:0002687,GO:0002693,GO:0071392,GO:0005125,GO:2000502,GO:0071398,GO:0005576,GO:0071402,GO:0005615,GO:0071403,GO:0008009,GO:0005737,GO:0008201,GO:0005791,GO:0008347,GO:0008360,GO:0009408,GO:0009611,GO:0030593,GO:0009612,GO:0010332,GO:0031100,GO:0010469,GO:0031663,GO:0031727,GO:0032496,GO:0000165,GO:0043025,GO:0032570,GO:0001664,GO:0043200,GO:0032760,GO:0001666,GO:…	cellular response to interleukin-1|cellular response to interleukin-6|cellular response to tumor necrosis factor|positive regulation of leukocyte migration|positive regulation of cellular extravasation|cellular response to estradiol stimulus|cytokine activity|negative regulation of natural killer cell chemotaxis|cellular response to fatty acid|extracellular region|cellular response to lipoprotein…	rno04668,rno04060,rno04621,rno04657,rno04062,rno05323,rno05418,rno04933,rno05164,rno05168,rno05144,rno05142	TNF signaling pathway|Cytokine-cytokine receptor interaction|NOD-like receptor signaling pathway|IL-17 signaling pathway|Chemokine signaling pathway|Rheumatoid arthritis|Fluid shear stress and atherosclerosis|AGE-RAGE signaling pathway in diabetic complications|Influenza A|Herpes simplex infection|Malaria|Chagas disease (American trypanosomiasis)
Ccl21	1.86924e-09	2.0064	Up	C-C motif chemokine ligand 21	GO:0007186,GO:0008009,GO:0030593,GO:0030838,GO:0031274,GO:0031529,GO:0050930,GO:0031732,GO:0051209,GO:0033630,GO:0051491,GO:0034695,GO:0051897,GO:0060326,GO:0070098,GO:0070374,GO:0071346,GO:0071347,GO:0001768,GO:0001954,GO:0002407,GO:0002548,GO:0005578,GO:0005615,GO:0005623,GO:0006954,GO:0035759,GO:0042379,GO:0043123,GO:0043547,GO:0043552,GO:0045860,GO:0046330,GO:0071356,GO:0048020,GO:0090023,GO:…	G-protein coupled receptor signaling pathway|chemokine activity|neutrophil chemotaxis|positive regulation of actin filament polymerization|positive regulation of pseudopodium assembly|ruffle organization|induction of positive chemotaxis|CCR7 chemokine receptor binding|release of sequestered calcium ion into cytosol|positive regulation of cell adhesion mediated by integrin|positive regulation of f…	rno04064,rno04060,rno04062	NF-kappa B signaling pathway|Cytokine-cytokine receptor interaction|Chemokine signaling pathway
Ccl27	0.000510215	-0.873475	Down	C-C motif chemokine ligand 27	GO:0005576,GO:0005634,GO:0006955,GO:0008009,GO:0008150,GO:0010469,GO:0010820,GO:0031728,GO:0060326,GO:0071677,GO:0003674,GO:2000251,GO:0005125,GO:0005575	extracellular region|nucleus|immune response|chemokine activity|biological_process|regulation of signaling receptor activity|positive regulation of T cell chemotaxis|CCR3 chemokine receptor binding|cell chemotaxis|positive regulation of mononuclear cell migration|molecular_function|positive regulation of actin cytoskeleton reorganization|cytokine activity|cellular_component	rno04060,rno04062	Cytokine-cytokine receptor interaction|Chemokine signaling pathway
Ccl3	8.60798e-19	4.21063	Up	C-C motif chemokine ligand 3	GO:0050718,GO:0050729,GO:0004672,GO:0050795,GO:0004698,GO:0050850,GO:0071346,GO:0005576,GO:0050918,GO:0005615,GO:0071347,GO:0051897,GO:0006887,GO:0071356,GO:0006935,GO:0005622,GO:0071407,GO:0006954,GO:0071621,GO:0007010,GO:0009636,GO:0010469,GO:0007186,GO:0010628,GO:0007204,GO:0010629,GO:0010818,GO:0000165,GO:0030502,GO:0030593,GO:0014808,GO:0001649,GO:0001775,GO:0030595,GO:0031663,GO:0002548,GO:…	positive regulation of interleukin-1 beta secretion|positive regulation of inflammatory response|protein kinase activity|regulation of behavior|calcium-dependent protein kinase C activity|positive regulation of calcium-mediated signaling|cellular response to interferon-gamma|extracellular region|positive chemotaxis|extracellular space|cellular response to interleukin-1|positive regulation of prot…	rno04060,rno04620,rno04062,rno05323,rno05132,rno05142	Cytokine-cytokine receptor interaction|Toll-like receptor signaling pathway|Chemokine signaling pathway|Rheumatoid arthritis|Salmonella infection|Chagas disease (American trypanosomiasis)
Ccl4	5.75252e-09	2.88914	Up	C-C motif chemokine ligand 4	GO:0071346,GO:0048020,GO:0031726,GO:0005615,GO:0071347,GO:0048245,GO:0031730,GO:0006954,GO:0071356,GO:0048247,GO:0032760,GO:2000503,GO:0050729,GO:0006955,GO:0007186,GO:0008009,GO:0035690,GO:0050850,GO:0051928,GO:0042802,GO:0009636,GO:0060326,GO:0043117,GO:0010469,GO:0002548,GO:0070098,GO:0043547,GO:0030593,GO:0070374,GO:0043922,GO:0030595	cellular response to interferon-gamma|CCR chemokine receptor binding|CCR1 chemokine receptor binding|extracellular space|cellular response to interleukin-1|eosinophil chemotaxis|CCR5 chemokine receptor binding|inflammatory response|cellular response to tumor necrosis factor|lymphocyte chemotaxis|positive regulation of tumor necrosis factor production|positive regulation of natural killer cell che…	rno04064,rno04060,rno04620,rno04623,rno04062,rno05132	NF-kappa B signaling pathway|Cytokine-cytokine receptor interaction|Toll-like receptor signaling pathway|Cytosolic DNA-sensing pathway|Chemokine signaling pathway|Salmonella infection
Ccl5	0.00415145	1.65235	Up	C-C motif chemokine ligand 5	GO:0043621,GO:0043627,GO:0043922,GO:0005615,GO:0044344,GO:0005737,GO:0048245,GO:0045071,GO:0048247,GO:0006816,GO:0045666,GO:0048661,GO:0007186,GO:0006874,GO:0007267,GO:0050679,GO:0006887,GO:0007568,GO:0070098,GO:0050796,GO:0008009,GO:0010820,GO:0070100,GO:0008201,GO:0070233,GO:0009615,GO:0071347,GO:0070234,GO:0014068,GO:0071356,GO:0070374,GO:0000165,GO:0031328,GO:0014070,GO:0031584,GO:0014823,GO:…	protein self-association|response to estrogen|negative regulation by host of viral transcription|extracellular space|cellular response to fibroblast growth factor stimulus|cytoplasm|eosinophil chemotaxis|negative regulation of viral genome replication|lymphocyte chemotaxis|calcium ion transport|positive regulation of neuron differentiation|positive regulation of smooth muscle cell proliferation|G…	rno04668,rno04060,rno04620,rno04621,rno04623,rno04062,rno05323,rno05020,rno05164,rno05168,rno05142	TNF signaling pathway|Cytokine-cytokine receptor interaction|Toll-like receptor signaling pathway|NOD-like receptor signaling pathway|Cytosolic DNA-sensing pathway|Chemokine signaling pathway|Rheumatoid arthritis|Prion diseases|Influenza A|Herpes simplex infection|Chagas disease (American trypanosomiasis)
Ccl6	8.35588e-07	1.47621	Up	chemokine (C-C motif) ligand 6	GO:0060326,GO:0006954,GO:0070098,GO:0007186,GO:0070374,GO:0008009,GO:0010469,GO:0030593,GO:0071346,GO:0031726,GO:0071347,GO:0043547,GO:0071356,GO:0048020,GO:2001264,GO:0048245,GO:0002548,GO:0048247,GO:0005615,GO:0050729,GO:0006915	cell chemotaxis|inflammatory response|chemokine-mediated signaling pathway|G-protein coupled receptor signaling pathway|positive regulation of ERK1 and ERK2 cascade|chemokine activity|regulation of signaling receptor activity|neutrophil chemotaxis|cellular response to interferon-gamma|CCR1 chemokine receptor binding|cellular response to interleukin-1|positive regulation of GTPase activity|cellula…	rno04060,rno04062	Cytokine-cytokine receptor interaction|Chemokine signaling pathway
Ccl7	0.000383769	1.80166	Up	C-C motif chemokine ligand 7	GO:0071356,GO:0043547,GO:0006954,GO:0071361,GO:0048020,GO:0007010,GO:2000503,GO:0048245,GO:0007186,GO:0008009,GO:0008201,GO:0008360,GO:0010332,GO:0048247,GO:0010469,GO:0070098,GO:0030335,GO:0070374,GO:0030593,GO:0002548,GO:0071346,GO:0031726,GO:0005615,GO:0071347,GO:0031727	cellular response to tumor necrosis factor|positive regulation of GTPase activity|inflammatory response|cellular response to ethanol|CCR chemokine receptor binding|cytoskeleton organization|positive regulation of natural killer cell chemotaxis|eosinophil chemotaxis|G-protein coupled receptor signaling pathway|chemokine activity|heparin binding|regulation of cell shape|response to gamma radiation|…	rno04060,rno04657,rno04062	Cytokine-cytokine receptor interaction|IL-17 signaling pathway|Chemokine signaling pathway
Ccl9	0.000145739	3.51327	Up	chemokine (C-C motif) ligand 9	GO:0071347,GO:0007186,GO:0071356,GO:0008009,GO:0030593,GO:0042056,GO:0043547,GO:0048020,GO:0048245,GO:0048247,GO:0050729,GO:0050918,GO:0070098,GO:0002548,GO:0070374,GO:0005615,GO:0071346,GO:0006954	cellular response to interleukin-1|G-protein coupled receptor signaling pathway|cellular response to tumor necrosis factor|chemokine activity|neutrophil chemotaxis|chemoattractant activity|positive regulation of GTPase activity|CCR chemokine receptor binding|eosinophil chemotaxis|lymphocyte chemotaxis|positive regulation of inflammatory response|positive chemotaxis|chemokine-mediated signaling pa…	rno04060,rno04062	Cytokine-cytokine receptor interaction|Chemokine signaling pathway
Ccna2	2.74108e-08	1.9057	Up	cyclin A2	GO:0097472,GO:0051726,GO:0019904,GO:0001940,GO:1990314,GO:0071314,GO:0031100,GO:0003674,GO:0071373,GO:0032355,GO:0005515,GO:0071392,GO:0005575,GO:0005634,GO:0005654,GO:0033762,GO:0005737,GO:0071407,GO:0036120,GO:0005829,GO:0071456,GO:0044320,GO:0071732,GO:0044843,GO:0007265,GO:0000086,GO:0090102,GO:0045893,GO:0016572,GO:0000307,GO:0097124,GO:0048146,GO:0019901,GO:0001939	cyclin-dependent protein kinase activity|regulation of cell cycle|protein domain specific binding|male pronucleus|cellular response to insulin-like growth factor stimulus|cellular response to cocaine|animal organ regeneration|molecular_function|cellular response to luteinizing hormone stimulus|response to estradiol|protein binding|cellular response to estradiol stimulus|cellular_component|nucleus…	rno04152,rno04110,rno04218,rno04914,rno05203,rno05161,rno05169,rno05165	AMPK signaling pathway|Cell cycle|Cellular senescence|Progesterone-mediated oocyte maturation|Viral carcinogenesis|Hepatitis B|Epstein-Barr virus infection|Human papillomavirus infection
Ccnb1	0.000848315	0.976151	Up	cyclin B1	GO:0005737,GO:0005759,GO:0005813,GO:0005829,GO:0031442,GO:0006468,GO:0033129,GO:0007052,GO:0035173,GO:0007080,GO:0042246,GO:0042493,GO:0044389,GO:0044877,GO:0065003,GO:0045737,GO:0071283,GO:0045787,GO:0071398,GO:0045931,GO:0071407,GO:0071456,GO:0090266,GO:0097125,GO:0000278,GO:1905448,GO:0000922,GO:2000775,GO:0000942,GO:0001556,GO:0001701,GO:0001933,GO:0005113,GO:0005634,GO:0007283,GO:0009612,GO:…	cytoplasm|mitochondrial matrix|centrosome|cytosol|positive regulation of mRNA 3'-end processing|protein phosphorylation|positive regulation of histone phosphorylation|mitotic spindle organization|histone kinase activity|mitotic metaphase plate congression|tissue regeneration|response to drug|ubiquitin-like protein ligase binding|protein-containing complex binding|protein-containing complex assemb…	rno04068,rno04110,rno04114,rno04115,rno04218,rno04914	FoxO signaling pathway|Cell cycle|Oocyte meiosis|p53 signaling pathway|Cellular senescence|Progesterone-mediated oocyte maturation
Ccnb2	1.16426e-05	1.90064	Up	cyclin B2	GO:0015630,GO:0016020,GO:0040007,GO:0043029,GO:0045296,GO:0048538,GO:0001701,GO:0005813,GO:0005829	microtubule cytoskeleton|membrane|growth|T cell homeostasis|cadherin binding|thymus development|in utero embryonic development|centrosome|cytosol	rno04068,rno04110,rno04114,rno04115,rno04218,rno04914,rno05166	FoxO signaling pathway|Cell cycle|Oocyte meiosis|p53 signaling pathway|Cellular senescence|Progesterone-mediated oocyte maturation|HTLV-I infection
Ccnd2	1.05685e-06	0.947868	Up	cyclin D2	GO:0005575,GO:0005634,GO:0005654,GO:0005730,GO:0005737,GO:0019901,GO:0005829,GO:0031965,GO:0007283,GO:0032355,GO:0032869,GO:0033574,GO:0043066,GO:0097129,GO:1900087,GO:0043434,GO:0045471,GO:0000082,GO:0000307,GO:0000785,GO:0001541,GO:0001889,GO:0001934,GO:0007616,GO:0008284,GO:0008344,GO:0045664,GO:0014070,GO:0045737,GO:0050679,GO:0051301,GO:0051591,GO:0051726,GO:0071481	cellular_component|nucleus|nucleoplasm|nucleolus|cytoplasm|protein kinase binding|cytosol|nuclear membrane|spermatogenesis|response to estradiol|cellular response to insulin stimulus|response to testosterone|negative regulation of apoptotic process|cyclin D2-CDK4 complex|positive regulation of G1/S transition of mitotic cell cycle|response to peptide hormone|response to ethanol|G1/S transition of…	rno04310,rno04340,rno04390,rno04630,rno04068,rno04151,rno04110,rno04115,rno04218,rno04510,rno04917,rno05200,rno05202,rno05206,rno05203,rno05166,rno05162,rno05165	Wnt signaling pathway|Hedgehog signaling pathway|Hippo signaling pathway|Jak-STAT signaling pathway|FoxO signaling pathway|PI3K-Akt signaling pathway|Cell cycle|p53 signaling pathway|Cellular senescence|Focal adhesion|Prolactin signaling pathway|Pathways in cancer|Transcriptional misregulation in cancers|MicroRNAs in cancer|Viral carcinogenesis|HTLV-I infection|Measles|Human papillomavirus infect…
Ccnf	1.73344e-07	1.29564	Up	cyclin F	GO:0030054,GO:0005634,GO:0031146,GO:0005813,GO:0005814,GO:0010826,GO:0051301,GO:0016567,GO:0019005,GO:0000320,GO:0001890,GO:0004842	cell junction|nucleus|SCF-dependent proteasomal ubiquitin-dependent protein catabolic process|centrosome|centriole|negative regulation of centrosome duplication|cell division|protein ubiquitination|SCF ubiquitin ligase complex|re-entry into mitotic cell cycle|placenta development|ubiquitin-protein transferase activity
Ccng1	1.20052e-05	0.651043	Up	cyclin G1	GO:0007420,GO:0010243,GO:0030425,GO:0043025,GO:0043066,GO:0048471,GO:0051301,GO:0051726,GO:0005634,GO:0006949,GO:0007095	brain development|response to organonitrogen compound|dendrite|neuronal cell body|negative regulation of apoptotic process|perinuclear region of cytoplasm|cell division|regulation of cell cycle|nucleus|syncytium formation|mitotic G2 DNA damage checkpoint	rno04115,rno05206	p53 signaling pathway|MicroRNAs in cancer
Ccnl1	0.00421564	0.688268	Up	cyclin L1	GO:0005634,GO:0006351,GO:0006396,GO:0016538,GO:0016607,GO:0045737,GO:0045944,GO:1901409,GO:0000307,GO:0005515	nucleus|transcription, DNA-templated|RNA processing|cyclin-dependent protein serine/threonine kinase regulator activity|nuclear speck|positive regulation of cyclin-dependent protein serine/threonine kinase activity|positive regulation of transcription by RNA polymerase II|positive regulation of phosphorylation of RNA polymerase II C-terminal domain|cyclin-dependent protein kinase holoenzyme compl…
Ccr1	0.0239358	1.09362	Up	C-C motif chemokine receptor 1	GO:0043025,GO:0016493,GO:0006816,GO:0045672,GO:0019957,GO:0006874,GO:0045824,GO:0006887,GO:0051928,GO:0006954,GO:0006955,GO:0007186,GO:0021549,GO:0007204,GO:0070098,GO:0030099,GO:0007267,GO:0070374,GO:0030335,GO:0009897,GO:0071791,GO:0030502,GO:0004435,GO:0090026,GO:0030595,GO:0010629,GO:0004950,GO:0035717,GO:0016021,GO:0005886	neuronal cell body|C-C chemokine receptor activity|calcium ion transport|positive regulation of osteoclast differentiation|C-C chemokine binding|cellular calcium ion homeostasis|negative regulation of innate immune response|exocytosis|positive regulation of calcium ion transport|inflammatory response|immune response|G-protein coupled receptor signaling pathway|cerebellum development|positive regu…	rno04060,rno04062,rno05167	Cytokine-cytokine receptor interaction|Chemokine signaling pathway|Kaposi's sarcoma-associated herpesvirus infection
Ccrl2	0.00091019	1.60149	Up	C-C motif chemokine receptor like 2	GO:0006954,GO:0007186,GO:0042379,GO:0048020,GO:0070098,GO:0004950,GO:0005887,GO:0006935	inflammatory response|G-protein coupled receptor signaling pathway|chemokine receptor binding|CCR chemokine receptor binding|chemokine-mediated signaling pathway|chemokine receptor activity|integral component of plasma membrane|chemotaxis
Ccser1	0.0115969	-0.920444	Down	coiled-coil serine-rich protein 1
Cd101	1.78896e-05	1.1087	Up	CD101 molecule	GO:0016021,GO:0002763,GO:0005886,GO:0007166	integral component of membrane|positive regulation of myeloid leukocyte differentiation|plasma membrane|cell surface receptor signaling pathway
Cd109	5.44769e-05	1.56975	Up	CD109 molecule	GO:0005615,GO:0010839,GO:0010951,GO:0030512,GO:0045616,GO:0050431,GO:0061045,GO:0072675,GO:0001933,GO:0001942,GO:0004866	extracellular space|negative regulation of keratinocyte proliferation|negative regulation of endopeptidase activity|negative regulation of transforming growth factor beta receptor signaling pathway|regulation of keratinocyte differentiation|transforming growth factor beta binding|negative regulation of wound healing|osteoclast fusion|negative regulation of protein phosphorylation|hair follicle de…
Cd14	3.32602e-21	2.11179	Up	CD14 molecule	GO:0009408,GO:0009617,GO:0009897,GO:0009986,GO:0031362,GO:0045087,GO:0045121,GO:0031663,GO:0045471,GO:0045807,GO:0046696,GO:0071727,GO:1901224,GO:0050715,GO:2000484,GO:0051602,GO:0001530,GO:0002237,GO:0005515,GO:0005615,GO:0005794,GO:0005886,GO:0006898,GO:0006954,GO:0032026,GO:0032481,GO:0032496,GO:0032729,GO:0032760,GO:0070891,GO:0034142,GO:0071219,GO:0071222,GO:0034612,GO:0071223,GO:0071723,GO:…	response to heat|response to bacterium|external side of plasma membrane|cell surface|anchored component of external side of plasma membrane|innate immune response|membrane raft|lipopolysaccharide-mediated signaling pathway|response to ethanol|positive regulation of endocytosis|lipopolysaccharide receptor complex|cellular response to triacyl bacterial lipopeptide|positive regulation of NIK/NF-kapp…	rno04010,rno04064,rno04145,rno04810,rno04640,rno04620,rno05202,rno05221,rno05132,rno05133,rno05134,rno05152,rno05146	MAPK signaling pathway|NF-kappa B signaling pathway|Phagosome|Regulation of actin cytoskeleton|Hematopoietic cell lineage|Toll-like receptor signaling pathway|Transcriptional misregulation in cancers|Acute myeloid leukemia|Salmonella infection|Pertussis|Legionellosis|Tuberculosis|Amoebiasis
Cd163	0.00026204	0.842747	Up	CD163 molecule	GO:0009897,GO:0016021,GO:0005044,GO:0005886,GO:0006898	external side of plasma membrane|integral component of membrane|scavenger receptor activity|plasma membrane|receptor-mediated endocytosis
Cd164l2	0.000206871	-0.921384	Down	CD164 molecule like 2	GO:0016021,GO:0031410	integral component of membrane|cytoplasmic vesicle
Cd180	1.20778e-12	1.96834	Up	CD180 molecule	GO:0006954,GO:0031666,GO:0038023,GO:0071222,GO:0002224,GO:0002322,GO:0005887	inflammatory response|positive regulation of lipopolysaccharide-mediated signaling pathway|signaling receptor activity|cellular response to lipopolysaccharide|toll-like receptor signaling pathway|B cell proliferation involved in immune response|integral component of plasma membrane
Cd1d1	6.3259e-06	1.24474	Up	CD1d1 molecule	GO:0005886,GO:0009897,GO:0009986,GO:0010008,GO:0016021,GO:0016323,GO:0019882,GO:0045086,GO:0030881,GO:0045087,GO:0030882,GO:0045404,GO:0030883,GO:0048006,GO:0048007,GO:0050776,GO:0050839,GO:0051135,GO:0051138,GO:0001865,GO:0001916,GO:0005737,GO:0005764,GO:0005765,GO:0005769,GO:0005770,GO:0005783,GO:0005789,GO:0030884,GO:0033084,GO:0042102,GO:0042393,GO:0042608,GO:0071723,GO:0043032,GO:0045059,GO:…	plasma membrane|external side of plasma membrane|cell surface|endosome membrane|integral component of membrane|basolateral plasma membrane|antigen processing and presentation|positive regulation of interleukin-2 biosynthetic process|beta-2-microglobulin binding|innate immune response|lipid antigen binding|positive regulation of interleukin-4 biosynthetic process|endogenous lipid antigen binding|a…	rno04530,rno04640,rno05146	Tight junction|Hematopoietic cell lineage|Amoebiasis
Cd2	0.000302571	2.2486	Up	Cd2 molecule	GO:0045121,GO:0032760,GO:0005102,GO:0046658,GO:0032991,GO:0005515,GO:0098609,GO:0034113,GO:0005576,GO:1902715,GO:0005911,GO:0009897,GO:0009898,GO:0009986,GO:0042110,GO:2000484,GO:0016021,GO:0042803,GO:0019901,GO:0003823,GO:0030971,GO:0043621	membrane raft|positive regulation of tumor necrosis factor production|signaling receptor binding|anchored component of plasma membrane|protein-containing complex|protein binding|cell-cell adhesion|heterotypic cell-cell adhesion|extracellular region|positive regulation of interferon-gamma secretion|cell-cell junction|external side of plasma membrane|cytoplasmic side of plasma membrane|cell surface…	rno04514,rno04640	Cell adhesion molecules (CAMs)|Hematopoietic cell lineage
Cd200r1	1.56427e-15	3.07483	Up	CD200 receptor 1	GO:0016021,GO:0038023,GO:0043235,GO:0005886,GO:0009897	integral component of membrane|signaling receptor activity|receptor complex|plasma membrane|external side of plasma membrane	rno05167	Kaposi's sarcoma-associated herpesvirus infection
Cd200r1l	0.0470335	3.45054	Up	CD200 receptor 1-like	GO:0038023,GO:0009897,GO:0016021	signaling receptor activity|external side of plasma membrane|integral component of membrane
Cd22	4.82544e-17	3.42697	Up	CD22 molecule	GO:0005887,GO:0009897	integral component of plasma membrane|external side of plasma membrane	rno04514,rno04640,rno04662	Cell adhesion molecules (CAMs)|Hematopoietic cell lineage|B cell receptor signaling pathway
Cd244	5.24655e-05	1.44247	Up	CD244 molecule	GO:0009897,GO:0016021,GO:0032819,GO:0038023,GO:0042288,GO:0060732,GO:0071663,GO:1902715,GO:2000484,GO:2000566,GO:0001773,GO:0002323,GO:0006955	external side of plasma membrane|integral component of membrane|positive regulation of natural killer cell proliferation|signaling receptor activity|MHC class I protein binding|positive regulation of inositol phosphate biosynthetic process|positive regulation of granzyme B production|positive regulation of interferon-gamma secretion|positive regulation of interleukin-8 secretion|positive regulati…	rno04650	Natural killer cell mediated cytotoxicity
Cd276	2.84414e-12	1.28889	Up	Cd276 molecule	GO:0050776,GO:0009897,GO:0050852,GO:0016021,GO:0030501,GO:0042102,GO:0042110,GO:0042130,GO:1900042,GO:0042802,GO:0045077,GO:0045078,GO:0045085,GO:0001817,GO:0045669,GO:0005102,GO:0050728	regulation of immune response|external side of plasma membrane|T cell receptor signaling pathway|integral component of membrane|positive regulation of bone mineralization|positive regulation of T cell proliferation|T cell activation|negative regulation of T cell proliferation|positive regulation of interleukin-2 secretion|identical protein binding|negative regulation of interferon-gamma biosynthe…	rno04514	Cell adhesion molecules (CAMs)
Cd2ap	3.20477e-05	0.988458	Up	CD2-associated protein	GO:0051058,GO:0032911,GO:0005737,GO:0051301,GO:0032991,GO:0005886,GO:0098609,GO:0043161,GO:0005911,GO:1900182,GO:0007015,GO:0008013,GO:0008022,GO:0044877,GO:0016050,GO:2000249,GO:0045296,GO:0016477,GO:0017124,GO:0048259,GO:0030139,GO:0001726,GO:0048471,GO:0031252,GO:0005172,GO:0031941,GO:0005515	negative regulation of small GTPase mediated signal transduction|negative regulation of transforming growth factor beta1 production|cytoplasm|cell division|protein-containing complex|plasma membrane|cell-cell adhesion|proteasome-mediated ubiquitin-dependent protein catabolic process|cell-cell junction|positive regulation of protein localization to nucleus|actin filament organization|beta-catenin …	rno05100	Bacterial invasion of epithelial cells
Cd300a	2.3367e-75	3.82544	Up	Cd300a molecule	GO:1902569,GO:0043305,GO:0006898,GO:2000417,GO:0043407,GO:0007165,GO:0048147,GO:0008429,GO:0014063,GO:0016020,GO:0016021,GO:0019902,GO:0050856,GO:0030889,GO:0050859,GO:0032516,GO:0051134,GO:0033007,GO:0060101,GO:0034125,GO:0001786,GO:1902564,GO:0038023,GO:0002552,GO:1902567,GO:0042629,GO:0005886	negative regulation of activation of Janus kinase activity|negative regulation of mast cell degranulation|receptor-mediated endocytosis|negative regulation of eosinophil migration|negative regulation of MAP kinase activity|signal transduction|negative regulation of fibroblast proliferation|phosphatidylethanolamine binding|negative regulation of serotonin secretion|membrane|integral component of m…
Cd300ld	7.60954e-05	3.27818	Up	Cd300 molecule-like family member D	GO:0032680,GO:0001618,GO:0005886,GO:0032675	regulation of tumor necrosis factor production|virus receptor activity|plasma membrane|regulation of interleukin-6 production
Cd300le	5.21566e-46	3.77141	Up	Cd300 molecule-like family member E	GO:0016021	integral component of membrane
Cd300lf	2.59387e-18	2.21698	Up	Cd300 molecule-like family member F	GO:0046718,GO:0005136,GO:0097001,GO:0005886,GO:0016021,GO:0030316,GO:0033004,GO:1902216,GO:0034125,GO:2000426,GO:0035666,GO:0001618,GO:2000427,GO:0035772,GO:0001786	viral entry into host cell|interleukin-4 receptor binding|ceramide binding|plasma membrane|integral component of membrane|osteoclast differentiation|negative regulation of mast cell activation|positive regulation of interleukin-4-mediated signaling pathway|negative regulation of MyD88-dependent toll-like receptor signaling pathway|negative regulation of apoptotic cell clearance|TRIF-dependent tol…
Cd33	5.90906e-35	2.41996	Up	CD33 molecule	GO:0016021,GO:0005634,GO:0005886,GO:0009897	integral component of membrane|nucleus|plasma membrane|external side of plasma membrane	rno04640	Hematopoietic cell lineage
Cd34	5.3685e-33	2.33389	Up	CD34 molecule	GO:0005737,GO:0005764,GO:0005886,GO:0005887,GO:0007160,GO:0007165,GO:0016324,GO:0008134,GO:0030097,GO:0008217,GO:0030195,GO:0030246,GO:0045171,GO:0032720,GO:0045766,GO:0032733,GO:0048471,GO:0048870,GO:0001894,GO:0072089,GO:0050900,GO:0072254,GO:0060290,GO:0001935,GO:0098609,GO:0061042,GO:0003094,GO:1900035,GO:0003158,GO:1900038,GO:0005576,GO:1900041,GO:0008283,GO:0009897,GO:0009925,GO:0009986,GO:…	cytoplasm|lysosome|plasma membrane|integral component of plasma membrane|cell-matrix adhesion|signal transduction|apical plasma membrane|transcription factor binding|hemopoiesis|regulation of blood pressure|negative regulation of blood coagulation|carbohydrate binding|intercellular bridge|negative regulation of tumor necrosis factor production|positive regulation of angiogenesis|positive regulati…	rno04514,rno04640	Cell adhesion molecules (CAMs)|Hematopoietic cell lineage
Cd36	0.00132649	1.3602	Up	CD36 molecule	GO:0060907,GO:0070053,GO:0070374,GO:0070508,GO:0005622,GO:0005739,GO:0070538,GO:0005783,GO:0070542,GO:0005794,GO:0071813,GO:0090208,GO:0005886,GO:0097009,GO:0070543,GO:0008289,GO:0005901,GO:0098742,GO:0009612,GO:0006631,GO:0140052,GO:0009897,GO:0150024,GO:0009986,GO:0150025,GO:1900227,GO:0010628,GO:0010629,GO:0019915,GO:0010744,GO:0019934,GO:0010886,GO:0030169,GO:0010942,GO:0030194,GO:0030299,GO:…	positive regulation of macrophage cytokine production|thrombospondin receptor activity|positive regulation of ERK1 and ERK2 cascade|cholesterol import|intracellular|mitochondrion|oleic acid binding|endoplasmic reticulum|response to fatty acid|Golgi apparatus|lipoprotein particle binding|positive regulation of triglyceride metabolic process|plasma membrane|energy homeostasis|response to linoleic a…	rno04152,rno04512,rno04145,rno04640,rno04920,rno03320,rno04975,rno04979,rno04931,rno05144	AMPK signaling pathway|ECM-receptor interaction|Phagosome|Hematopoietic cell lineage|Adipocytokine signaling pathway|PPAR signaling pathway|Fat digestion and absorption|Cholesterol metabolism|Insulin resistance|Malaria
Cd37	6.28995e-15	1.86249	Up	CD37 molecule	GO:0002920,GO:0005887,GO:0007166,GO:0008285,GO:0016021,GO:0030886,GO:0042832,GO:0050688,GO:0001772,GO:0002639	regulation of humoral immune response|integral component of plasma membrane|cell surface receptor signaling pathway|negative regulation of cell proliferation|integral component of membrane|negative regulation of myeloid dendritic cell activation|defense response to protozoan|regulation of defense response to virus|immunological synapse|positive regulation of immunoglobulin production	rno04640	Hematopoietic cell lineage
Cd38	1.60262e-10	1.01851	Up	CD38 molecule	GO:0009725,GO:0009986,GO:0010977,GO:0014824,GO:0016020,GO:0016021,GO:0016323,GO:0034097,GO:0016740,GO:0042493,GO:0016798,GO:0042802,GO:0016849,GO:0043066,GO:0043231,GO:0045779,GO:0045892,GO:0045893,GO:0045907,GO:0050135,GO:0001666,GO:0003953,GO:0005634,GO:0005886,GO:0007204,GO:0007565,GO:0008284,GO:0030307,GO:0030667,GO:0030890,GO:0032024,GO:0032355,GO:0050853,GO:0032526,GO:0060292,GO:0032570,GO:…	response to hormone|cell surface|negative regulation of neuron projection development|artery smooth muscle contraction|membrane|integral component of membrane|basolateral plasma membrane|response to cytokine|transferase activity|response to drug|hydrolase activity, acting on glycosyl bonds|identical protein binding|phosphorus-oxygen lyase activity|negative regulation of apoptotic process|intracel…	rno00760,rno04020,rno04640,rno04921,rno04970,rno04972,rno05169	Nicotinate and nicotinamide metabolism|Calcium signaling pathway|Hematopoietic cell lineage|Oxytocin signaling pathway|Salivary secretion|Pancreatic secretion|Epstein-Barr virus infection
Cd3e	0.0432935	1.59036	Up	CD3e molecule	GO:0007584,GO:0009897,GO:0010628,GO:0010629,GO:0016021,GO:0016358,GO:0017124,GO:0045086,GO:0021549,GO:0045879,GO:0031295,GO:0046641,GO:0032729,GO:0046649,GO:0046982,GO:0050731,GO:0050850,GO:0050852,GO:0050870,GO:0051260,GO:0001772,GO:0002669,GO:0003674,GO:0004871,GO:0004888,GO:0005575,GO:0005886,GO:0005911,GO:0007166,GO:0032753,GO:0033077,GO:0042101,GO:0042102,GO:0042105,GO:0042803,GO:0097190,GO:…	response to nutrient|external side of plasma membrane|positive regulation of gene expression|negative regulation of gene expression|integral component of membrane|dendrite development|SH3 domain binding|positive regulation of interleukin-2 biosynthetic process|cerebellum development|negative regulation of smoothened signaling pathway|T cell costimulation|positive regulation of alpha-beta T cell p…	rno04640,rno04660,rno04658,rno04659,rno05340,rno05166,rno05162,rno05142	Hematopoietic cell lineage|T cell receptor signaling pathway|Th1 and Th2 cell differentiation|Th17 cell differentiation|Primary immunodeficiency|HTLV-I infection|Measles|Chagas disease (American trypanosomiasis)
Cd3eap	0.00210628	0.626332	Up	CD3e molecule associated protein	GO:0005634,GO:0005730,GO:0005736,GO:0005739,GO:0005829,GO:0008150,GO:0009303,GO:0001650,GO:0003674,GO:0005575	nucleus|nucleolus|DNA-directed RNA polymerase I complex|mitochondrion|cytosol|biological_process|rRNA transcription|fibrillar center|molecular_function|cellular_component
Cd4	7.07577e-14	1.88025	Up	Cd4 molecule	GO:0007155,GO:0007166,GO:0008270,GO:0009897,GO:0009986,GO:0010524,GO:0042011,GO:0015026,GO:0042012,GO:0019865,GO:0042102,GO:0019899,GO:0042110,GO:0042289,GO:0042802,GO:0042803,GO:0050870,GO:0043123,GO:0051924,GO:0043410,GO:0070374,GO:0045058,GO:0097011,GO:1990782,GO:0001816,GO:0001934,GO:0002250,GO:0005788,GO:0005789,GO:0005886,GO:0005887,GO:0006948,GO:0019901,GO:0030217,GO:0032355,GO:0032507,GO:…	cell adhesion|cell surface receptor signaling pathway|zinc ion binding|external side of plasma membrane|cell surface|positive regulation of calcium ion transport into cytosol|interleukin-16 binding|coreceptor activity|interleukin-16 receptor activity|immunoglobulin binding|positive regulation of T cell proliferation|enzyme binding|T cell activation|MHC class II protein binding|identical protein b…	rno04514,rno04640,rno04612,rno04660,rno04658,rno04659,rno05340	Cell adhesion molecules (CAMs)|Hematopoietic cell lineage|Antigen processing and presentation|T cell receptor signaling pathway|Th1 and Th2 cell differentiation|Th17 cell differentiation|Primary immunodeficiency
Cd40	5.08397e-09	1.75788	Up	CD40 molecule	GO:0006954,GO:0006955,GO:0007275,GO:0009617,GO:0009897,GO:0035631,GO:0009986,GO:0036018,GO:0042113,GO:0019899,GO:0042127,GO:0042531,GO:0042832,GO:0042981,GO:0051023,GO:0043025,GO:0051092,GO:0043123,GO:0051607,GO:0043196,GO:0071222,GO:0071260,GO:0071347,GO:0071356,GO:0001934,GO:0090037,GO:0002768,GO:0097190,GO:0003823,GO:1901652,GO:0005031,GO:0005615,GO:0005737,GO:0005886,GO:0005887,GO:0006874,GO:…	inflammatory response|immune response|multicellular organism development|response to bacterium|external side of plasma membrane|CD40 receptor complex|cell surface|cellular response to erythropoietin|B cell activation|enzyme binding|regulation of cell proliferation|positive regulation of tyrosine phosphorylation of STAT protein|defense response to protozoan|regulation of apoptotic process|regulati…	rno04064,rno04060,rno04514,rno04620,rno04672,rno05202,rno05310,rno05322,rno05320,rno05330,rno05340,rno05416,rno05166,rno05169,rno05144,rno05145	NF-kappa B signaling pathway|Cytokine-cytokine receptor interaction|Cell adhesion molecules (CAMs)|Toll-like receptor signaling pathway|Intestinal immune network for IgA production|Transcriptional misregulation in cancers|Asthma|Systemic lupus erythematosus|Autoimmune thyroid disease|Allograft rejection|Primary immunodeficiency|Viral myocarditis|HTLV-I infection|Epstein-Barr virus infection|Malar…
Cd44	1.40705e-21	1.86324	Up	CD44 molecule (Indian blood group)	GO:0005515,GO:0005540,GO:0005634,GO:0005794,GO:0010628,GO:0005829,GO:0014070,GO:0016021,GO:0005886,GO:0016055,GO:0016323,GO:0016324,GO:0033031,GO:0033138,GO:0016477,GO:0033189,GO:0033674,GO:0034116,GO:0001558,GO:0044344,GO:0034238,GO:0001658,GO:0035692,GO:0001955,GO:0045590,GO:0002246,GO:0050728,GO:0002906,GO:0050731,GO:0004896,GO:0051216,GO:0005114,GO:2000392,GO:0005154,GO:2000562,GO:0051219,GO:…	protein binding|hyaluronic acid binding|nucleus|Golgi apparatus|positive regulation of gene expression|cytosol|response to organic cyclic compound|integral component of membrane|plasma membrane|Wnt signaling pathway|basolateral plasma membrane|apical plasma membrane|positive regulation of neutrophil apoptotic process|positive regulation of peptidyl-serine phosphorylation|cell migration|response t…	rno04512,rno04640,rno05206,rno05205,rno05169	ECM-receptor interaction|Hematopoietic cell lineage|MicroRNAs in cancer|Proteoglycans in cancer|Epstein-Barr virus infection
Cd48	8.53932e-15	1.41324	Up	Cd48 molecule	GO:0005886,GO:0007165,GO:0009897,GO:0032991,GO:0038023,GO:0042110,GO:0045121,GO:0045576,GO:0046658,GO:0002819,GO:0003823	plasma membrane|signal transduction|external side of plasma membrane|protein-containing complex|signaling receptor activity|T cell activation|membrane raft|mast cell activation|anchored component of plasma membrane|regulation of adaptive immune response|antigen binding	rno04650	Natural killer cell mediated cytotoxicity
Cd5	0.0257415	1.72834	Up	Cd5 molecule	GO:0005886,GO:0006898,GO:0009897,GO:0009966,GO:0016021,GO:0031295,GO:0044214,GO:0097190,GO:0005044,GO:0005515	plasma membrane|receptor-mediated endocytosis|external side of plasma membrane|regulation of signal transduction|integral component of membrane|T cell costimulation|spanning component of plasma membrane|apoptotic signaling pathway|scavenger receptor activity|protein binding	rno04640	Hematopoietic cell lineage
Cd53	2.70948e-19	2.62353	Up	Cd53 molecule	GO:0005887,GO:0005911,GO:0007166,GO:0009986,GO:0040008,GO:0045661,GO:0098609,GO:1901741,GO:0001772,GO:0005886	integral component of plasma membrane|cell-cell junction|cell surface receptor signaling pathway|cell surface|regulation of growth|regulation of myoblast differentiation|cell-cell adhesion|positive regulation of myoblast fusion|immunological synapse|plasma membrane
Cd5l	1.39659e-07	3.32643	Up	Cd5 molecule-like	GO:0016020,GO:0005044,GO:0005615,GO:0006898	membrane|scavenger receptor activity|extracellular space|receptor-mediated endocytosis
Cd6	4.01241e-11	2.00013	Up	Cd6 molecule	GO:1900017,GO:0032496,GO:0001772,GO:0001934,GO:0042101,GO:0002438,GO:0005044,GO:0005515,GO:0006898,GO:0006952,GO:0006954,GO:0042102,GO:0007157,GO:0019901,GO:0042802,GO:0031226,GO:0001530,GO:0044214,GO:0031663,GO:0070891,GO:0001771	positive regulation of cytokine production involved in inflammatory response|response to lipopolysaccharide|immunological synapse|positive regulation of protein phosphorylation|T cell receptor complex|acute inflammatory response to antigenic stimulus|scavenger receptor activity|protein binding|receptor-mediated endocytosis|defense response|inflammatory response|positive regulation of T cell proli…	rno04514	Cell adhesion molecules (CAMs)
Cd63	3.28652e-23	1.74313	Up	Cd63 molecule	GO:0005765,GO:0005770,GO:0005886,GO:0005887,GO:0007155,GO:0007160,GO:0016477,GO:0030855,GO:0007166,GO:0031226,GO:0031902,GO:0043473,GO:0044877,GO:0031904,GO:0045785,GO:0045807,GO:0048757,GO:0002092,GO:2001046,GO:0050931,GO:0070062,GO:0005515,GO:0005615,GO:0005737,GO:0005764,GO:0009986,GO:0010008,GO:0010633,GO:0012505,GO:0015031,GO:0016021,GO:0032585,GO:0032991,GO:0034613,GO:0035646,GO:0097487,GO:…	lysosomal membrane|late endosome|plasma membrane|integral component of plasma membrane|cell adhesion|cell-matrix adhesion|cell migration|epithelial cell differentiation|cell surface receptor signaling pathway|intrinsic component of plasma membrane|late endosome membrane|pigmentation|protein-containing complex binding|endosome lumen|positive regulation of cell adhesion|positive regulation of endoc…	rno04142,rno05205	Lysosome|Proteoglycans in cancer
Cd68	1.1122e-124	5.58322	Up	Cd68 molecule	GO:0005765,GO:0016021,GO:0071310	lysosomal membrane|integral component of membrane|cellular response to organic substance	rno04142	Lysosome
Cd72	1.16625e-12	2.53112	Up	Cd72 molecule	GO:0005887	integral component of plasma membrane	rno04662	B cell receptor signaling pathway
Cd74	0.0042052	0.81777	Up	CD74 molecule	GO:0002792,GO:0002830,GO:0002906,GO:0004896,GO:0005764,GO:0009986,GO:0005770,GO:0016021,GO:0005771,GO:0005773,GO:0016064,GO:0019882,GO:0019886,GO:0019955,GO:0042289,GO:0042609,GO:0042613,GO:0042658,GO:0043066,GO:0043123,GO:0000187,GO:0050731,GO:0043410,GO:0001516,GO:0050998,GO:0043518,GO:0001540,GO:0051085,GO:0001934,GO:0051290,GO:0001961,GO:0060907,GO:0002606,GO:0065003,GO:0070206,GO:0070374,GO:…	negative regulation of peptide secretion|positive regulation of type 2 immune response|negative regulation of mature B cell apoptotic process|cytokine receptor activity|lysosome|cell surface|late endosome|integral component of membrane|multivesicular body|vacuole|immunoglobulin mediated immune response|antigen processing and presentation|antigen processing and presentation of exogenous peptide an…	rno04612,rno05152,rno05168	Antigen processing and presentation|Tuberculosis|Herpes simplex infection
Cd80	0.0149035	1.57364	Up	Cd80 molecule	GO:0042130,GO:0007165,GO:0046641,GO:0007166,GO:0050731,GO:0009897,GO:0009986,GO:0015026,GO:0071222,GO:0016021,GO:0031295,GO:0098636,GO:0042102,GO:0003674,GO:0006955	negative regulation of T cell proliferation|signal transduction|positive regulation of alpha-beta T cell proliferation|cell surface receptor signaling pathway|positive regulation of peptidyl-tyrosine phosphorylation|external side of plasma membrane|cell surface|coreceptor activity|cellular response to lipopolysaccharide|integral component of membrane|T cell costimulation|protein complex involved …	rno04514,rno04620,rno04672,rno05322,rno05323,rno05320,rno05330,rno05332,rno05416,rno04940	Cell adhesion molecules (CAMs)|Toll-like receptor signaling pathway|Intestinal immune network for IgA production|Systemic lupus erythematosus|Rheumatoid arthritis|Autoimmune thyroid disease|Allograft rejection|Graft-versus-host disease|Viral myocarditis|Type I diabetes mellitus
Cd84	1.34881e-19	2.37125	Up	CD84 molecule	GO:0032701,GO:0033004,GO:0042802,GO:0043030,GO:0043305,GO:0043410,GO:0051092,GO:0071639,GO:1900165,GO:1904469,GO:2001180,GO:0016021,GO:2001256,GO:0031664,GO:0032685	negative regulation of interleukin-18 production|negative regulation of mast cell activation|identical protein binding|regulation of macrophage activation|negative regulation of mast cell degranulation|positive regulation of MAPK cascade|positive regulation of NF-kappaB transcription factor activity|positive regulation of monocyte chemotactic protein-1 production|negative regulation of interleuki…
Cd86	1.6875e-22	2.30747	Up	CD86 molecule	GO:0071345,GO:0043011,GO:0034138,GO:0002668,GO:0043231,GO:0034341,GO:0005102,GO:0051607,GO:0042102,GO:0006955,GO:0007165,GO:0007166,GO:0007568,GO:0009897,GO:0070062,GO:0009986,GO:0071222,GO:0042104,GO:0042113,GO:0016021,GO:0001878,GO:0042130,GO:0031295,GO:0002224,GO:0071248,GO:0042493,GO:0032496,GO:0002309	cellular response to cytokine stimulus|myeloid dendritic cell differentiation|toll-like receptor 3 signaling pathway|negative regulation of T cell anergy|intracellular membrane-bounded organelle|response to interferon-gamma|signaling receptor binding|defense response to virus|positive regulation of T cell proliferation|immune response|signal transduction|cell surface receptor signaling pathway|ag…	rno04514,rno04620,rno04672,rno05202,rno05322,rno05323,rno05320,rno05330,rno05332,rno05416,rno04940,rno05167	Cell adhesion molecules (CAMs)|Toll-like receptor signaling pathway|Intestinal immune network for IgA production|Transcriptional misregulation in cancers|Systemic lupus erythematosus|Rheumatoid arthritis|Autoimmune thyroid disease|Allograft rejection|Graft-versus-host disease|Viral myocarditis|Type I diabetes mellitus|Kaposi's sarcoma-associated herpesvirus infection
Cd8a	1.9388e-69	6.01946	Up	CD8a molecule	GO:0051607,GO:0007166,GO:0009897,GO:0009986,GO:0016021,GO:0019901,GO:0042110,GO:0042803,GO:0044853,GO:0045065,GO:0002456,GO:0050850,GO:0006954	defense response to virus|cell surface receptor signaling pathway|external side of plasma membrane|cell surface|integral component of membrane|protein kinase binding|T cell activation|protein homodimerization activity|plasma membrane raft|cytotoxic T cell differentiation|T cell mediated immunity|positive regulation of calcium-mediated signaling|inflammatory response	rno04514,rno04640,rno04612,rno04660,rno05340	Cell adhesion molecules (CAMs)|Hematopoietic cell lineage|Antigen processing and presentation|T cell receptor signaling pathway|Primary immunodeficiency
Cd8b	2.04274e-32	7.26368	Up	CD8b molecule	GO:0016021,GO:0002250,GO:0009897,GO:0009986	integral component of membrane|adaptive immune response|external side of plasma membrane|cell surface	rno04514,rno04640,rno04612,rno04660,rno05340	Cell adhesion molecules (CAMs)|Hematopoietic cell lineage|Antigen processing and presentation|T cell receptor signaling pathway|Primary immunodeficiency
Cd96	0.00958837	4.5245	Up	CD96 molecule	GO:0005912,GO:0007160,GO:0016021,GO:0032496,GO:0032689,GO:0002534,GO:0002728,GO:0005737	adherens junction|cell-matrix adhesion|integral component of membrane|response to lipopolysaccharide|negative regulation of interferon-gamma production|cytokine production involved in inflammatory response|negative regulation of natural killer cell cytokine production|cytoplasm
Cd99l2	0.000157903	-1.14985	Down	CD99 molecule-like 2	GO:0009986,GO:0016021,GO:0050904,GO:2000391,GO:2000409,GO:0005886,GO:0005913,GO:0007155	cell surface|integral component of membrane|diapedesis|positive regulation of neutrophil extravasation|positive regulation of T cell extravasation|plasma membrane|cell-cell adherens junction|cell adhesion
Cda	0.0372468	-1.55575	Down	cytidine deaminase	GO:0051289,GO:0004126,GO:0071217,GO:0005829,GO:0008270,GO:0009972,GO:0030308,GO:0042802,GO:0042803,GO:0001882,GO:0045980,GO:0046898	protein homotetramerization|cytidine deaminase activity|cellular response to external biotic stimulus|cytosol|zinc ion binding|cytidine deamination|negative regulation of cell growth|identical protein binding|protein homodimerization activity|nucleoside binding|negative regulation of nucleotide metabolic process|response to cycloheximide	rno00240,rno00983	Pyrimidine metabolism|Drug metabolism - other enzymes
Cdc20	8.30985e-11	1.3167	Up	cell division cycle 20	GO:0090129,GO:0031145,GO:0005654,GO:0031915,GO:0090307,GO:0005680,GO:0097027,GO:0005813,GO:0005829,GO:0032991,GO:0007064,GO:1904668,GO:0040020,GO:0008022,GO:0042826,GO:0008284,GO:0048471,GO:0010997,GO:0000922,GO:0050773,GO:0016567,GO:0005515,GO:0051301,GO:0019899,GO:0005634	positive regulation of synapse maturation|anaphase-promoting complex-dependent catabolic process|nucleoplasm|positive regulation of synaptic plasticity|mitotic spindle assembly|anaphase-promoting complex|ubiquitin-protein transferase activator activity|centrosome|cytosol|protein-containing complex|mitotic sister chromatid cohesion|positive regulation of ubiquitin protein ligase activity|regulatio…	rno04120,rno04110,rno04114,rno05203,rno05166	Ubiquitin mediated proteolysis|Cell cycle|Oocyte meiosis|Viral carcinogenesis|HTLV-I infection
Cdc42ep5	0.00316821	0.680145	Up	CDC42 effector protein 5	GO:0031274,GO:0005856,GO:0005886,GO:0043547,GO:0007254,GO:0007266,GO:0008360,GO:0016020,GO:0017049,GO:0005096,GO:0030838,GO:0005737	positive regulation of pseudopodium assembly|cytoskeleton|plasma membrane|positive regulation of GTPase activity|JNK cascade|Rho protein signal transduction|regulation of cell shape|membrane|GTP-Rho binding|GTPase activator activity|positive regulation of actin filament polymerization|cytoplasm
Cdc6	0.02232	1.32427	Up	cell division cycle 6	GO:0051233,GO:0003682,GO:0051301,GO:0005515,GO:0051984,GO:0005575,GO:0005634,GO:0005730,GO:0005737,GO:0005819,GO:1904117,GO:0006270,GO:1904385,GO:0019900,GO:0030071,GO:0032467,GO:0000278,GO:0045737,GO:0000922,GO:0048146,GO:0003674	spindle midzone|chromatin binding|cell division|protein binding|positive regulation of chromosome segregation|cellular_component|nucleus|nucleolus|cytoplasm|spindle|cellular response to vasopressin|DNA replication initiation|cellular response to angiotensin|kinase binding|regulation of mitotic metaphase/anaphase transition|positive regulation of cytokinesis|mitotic cell cycle|positive regulation …	rno04110	Cell cycle
Cdca2	2.76926e-05	1.65064	Up	cell division cycle associated 2	GO:0005829,GO:0007059,GO:0035307,GO:0051301,GO:0005654,GO:0005694	cytosol|chromosome segregation|positive regulation of protein dephosphorylation|cell division|nucleoplasm|chromosome
Cdca3	0.000106099	1.56159	Up	cell division cycle associated 3	GO:0051301,GO:0005829,GO:0005913,GO:0016567	cell division|cytosol|cell-cell adherens junction|protein ubiquitination
Cdca4	8.71604e-06	1.00759	Up	cell division cycle associated 4	GO:0005829,GO:0005886,GO:0051301,GO:0005634,GO:0005654	cytosol|plasma membrane|cell division|nucleus|nucleoplasm
Cdca5	0.00511606	1.32171	Up	cell division cycle associated 5	GO:0008278,GO:0003682,GO:0005634,GO:0031536,GO:0005654,GO:0005737,GO:0006302,GO:0007064,GO:0071922,GO:0007076,GO:0000278,GO:0007080,GO:0000785,GO:0000790	cohesin complex|chromatin binding|nucleus|positive regulation of exit from mitosis|nucleoplasm|cytoplasm|double-strand break repair|mitotic sister chromatid cohesion|regulation of cohesin loading|mitotic chromosome condensation|mitotic cell cycle|mitotic metaphase plate congression|chromatin|nuclear chromatin	rno05206	MicroRNAs in cancer
Cdca7	0.0022251	0.89734	Up	cell division cycle associated 7	GO:0005654,GO:0005829,GO:0006351,GO:0006355,GO:0006915,GO:0042127,GO:0005634	nucleoplasm|cytosol|transcription, DNA-templated|regulation of transcription, DNA-templated|apoptotic process|regulation of cell proliferation|nucleus
Cdca7l	0.0349493	0.601104	Up	cell division cycle associated 7 like	GO:0005634,GO:0005730,GO:0005829,GO:0006351,GO:0006355,GO:0008284,GO:0001650	nucleus|nucleolus|cytosol|transcription, DNA-templated|regulation of transcription, DNA-templated|positive regulation of cell proliferation|fibrillar center
Cdca8	0.0114727	0.599432	Up	cell division cycle associated 8	GO:0045171,GO:0005634,GO:0051233,GO:0005730,GO:0051276,GO:0005737,GO:0007080,GO:0010369,GO:0030496,GO:0051301,GO:0032133,GO:0032991,GO:0000070,GO:0000775	intercellular bridge|nucleus|spindle midzone|nucleolus|chromosome organization|cytoplasm|mitotic metaphase plate congression|chromocenter|midbody|cell division|chromosome passenger complex|protein-containing complex|mitotic sister chromatid segregation|chromosome, centromeric region
Cdh1	8.32741e-05	0.96426	Up	cadherin 1	GO:0005737,GO:0005768,GO:0005802,GO:0005886,GO:0005911,GO:0008092,GO:0005912,GO:0009636,GO:0005913,GO:0009898,GO:0009986,GO:0010033,GO:0010955,GO:0019904,GO:0015629,GO:0021983,GO:0016021,GO:0022408,GO:0016323,GO:0022409,GO:0030027,GO:0030054,GO:0000902,GO:0042803,GO:0030424,GO:0001701,GO:0043219,GO:0030506,GO:0001829,GO:0043220,GO:0030864,GO:0003382,GO:0043281,GO:0005509,GO:0043296,GO:0005515,GO:…	cytoplasm|endosome|trans-Golgi network|plasma membrane|cell-cell junction|cytoskeletal protein binding|adherens junction|response to toxic substance|cell-cell adherens junction|cytoplasmic side of plasma membrane|cell surface|response to organic substance|negative regulation of protein processing|protein domain specific binding|actin cytoskeleton|pituitary gland development|integral component of …	rno04015,rno04390,rno04371,rno04514,rno04520,rno05200,rno05226,rno05216,rno05218,rno05219,rno05213,rno05100	Rap1 signaling pathway|Hippo signaling pathway|Apelin signaling pathway|Cell adhesion molecules (CAMs)|Adherens junction|Pathways in cancer|Gastric cancer|Thyroid cancer|Melanoma|Bladder cancer|Endometrial cancer|Bacterial invasion of epithelial cells
Cdh11	0.000113431	1.01442	Up	cadherin 11	GO:0021957,GO:0005737,GO:0031175,GO:0005886,GO:0034332,GO:0005913,GO:0007043,GO:0007156,GO:0042803,GO:0007275,GO:0044331,GO:0008092,GO:0045296,GO:0009986,GO:0098609,GO:0016021,GO:0000902,GO:0016339,GO:0005509,GO:0016342	corticospinal tract morphogenesis|cytoplasm|neuron projection development|plasma membrane|adherens junction organization|cell-cell adherens junction|cell-cell junction assembly|homophilic cell adhesion via plasma membrane adhesion molecules|protein homodimerization activity|multicellular organism development|cell-cell adhesion mediated by cadherin|cytoskeletal protein binding|cadherin binding|cel…
Cdh12	0.0027654	-1.17607	Down	cadherin 12	GO:0016339,GO:0005509,GO:0016342,GO:0005575,GO:0034332,GO:0005886,GO:0005913,GO:0007043,GO:0007156,GO:0042803,GO:0044331,GO:0007275,GO:0045296,GO:0008092,GO:0008150,GO:0000902,GO:0009986,GO:0003674,GO:0016021	calcium-dependent cell-cell adhesion via plasma membrane cell adhesion molecules|calcium ion binding|catenin complex|cellular_component|adherens junction organization|plasma membrane|cell-cell adherens junction|cell-cell junction assembly|homophilic cell adhesion via plasma membrane adhesion molecules|protein homodimerization activity|cell-cell adhesion mediated by cadherin|multicellular organism…
Cdh15	0.00303712	-0.815865	Down	cadherin 15	GO:0016021,GO:0005794,GO:0016339,GO:0016342,GO:0005829,GO:0005886,GO:0005901,GO:0005913,GO:0031594,GO:0007043,GO:0034332,GO:0007156,GO:0042803,GO:0044331,GO:0007275,GO:0000902,GO:0045296,GO:0008092,GO:0005509,GO:0009986	integral component of membrane|Golgi apparatus|calcium-dependent cell-cell adhesion via plasma membrane cell adhesion molecules|catenin complex|cytosol|plasma membrane|caveola|cell-cell adherens junction|neuromuscular junction|cell-cell junction assembly|adherens junction organization|homophilic cell adhesion via plasma membrane adhesion molecules|protein homodimerization activity|cell-cell adhes…	rno04514	Cell adhesion molecules (CAMs)
Cdh18	0.000106308	-0.888067	Down	cadherin 18	GO:0042803,GO:0005886,GO:0044331,GO:0045296,GO:0005913,GO:0007043,GO:0007156,GO:0007275,GO:0008092,GO:0009986,GO:0016021,GO:0016339,GO:0000902,GO:0016342,GO:0005509,GO:0034332	protein homodimerization activity|plasma membrane|cell-cell adhesion mediated by cadherin|cadherin binding|cell-cell adherens junction|cell-cell junction assembly|homophilic cell adhesion via plasma membrane adhesion molecules|multicellular organism development|cytoskeletal protein binding|cell surface|integral component of membrane|calcium-dependent cell-cell adhesion via plasma membrane cell ad…
Cdh22	0.000219361	-0.771609	Down	cadherin 22	GO:0016339,GO:0005886,GO:0016342,GO:0034332,GO:0005913,GO:0007043,GO:0007156,GO:0007275,GO:0042803,GO:0007420,GO:0044331,GO:0045296,GO:0008092,GO:0009986,GO:0000902,GO:0016021,GO:0005509	calcium-dependent cell-cell adhesion via plasma membrane cell adhesion molecules|plasma membrane|catenin complex|adherens junction organization|cell-cell adherens junction|cell-cell junction assembly|homophilic cell adhesion via plasma membrane adhesion molecules|multicellular organism development|protein homodimerization activity|brain development|cell-cell adhesion mediated by cadherin|cadherin…
Cdh24	0.00505066	-0.661702	Down	cadherin 24	GO:0070097,GO:0009986,GO:0005509,GO:0098609,GO:0016021,GO:0005575,GO:0016339,GO:0005886,GO:0005911,GO:0005913,GO:0007043,GO:0016342,GO:0007156,GO:0034332,GO:0042803,GO:0007275,GO:0044331,GO:0008013,GO:0000902,GO:0045294,GO:0008092,GO:0003674,GO:0045296,GO:0008150	delta-catenin binding|cell surface|calcium ion binding|cell-cell adhesion|integral component of membrane|cellular_component|calcium-dependent cell-cell adhesion via plasma membrane cell adhesion molecules|plasma membrane|cell-cell junction|cell-cell adherens junction|cell-cell junction assembly|catenin complex|homophilic cell adhesion via plasma membrane adhesion molecules|adherens junction organ…
Cdh3	0.000351788	-0.796548	Down	cadherin 3	GO:0005886,GO:0005913,GO:0007043,GO:0007156,GO:0007275,GO:0042493,GO:0008092,GO:0042803,GO:0009986,GO:0043568,GO:0010628,GO:0044331,GO:0045296,GO:0048023,GO:0051796,GO:0060070,GO:0060901,GO:0098609,GO:0000902,GO:0001895,GO:0003674,GO:0005509,GO:0005737,GO:0010838,GO:0016021,GO:0016339,GO:0016342,GO:0022405,GO:0031424,GO:0032773,GO:1902910,GO:0032912,GO:0034332,GO:0042060	plasma membrane|cell-cell adherens junction|cell-cell junction assembly|homophilic cell adhesion via plasma membrane adhesion molecules|multicellular organism development|response to drug|cytoskeletal protein binding|protein homodimerization activity|cell surface|positive regulation of insulin-like growth factor receptor signaling pathway|positive regulation of gene expression|cell-cell adhesion …	rno04514	Cell adhesion molecules (CAMs)
Cdh5	2.43108e-08	1.29927	Up	cadherin 5	GO:0005912,GO:0005913,GO:0005923,GO:0007043,GO:0016342,GO:0007156,GO:0019903,GO:0030054,GO:0007179,GO:0034332,GO:0042803,GO:0044325,GO:0044331,GO:0045296,GO:0045766,GO:0000902,GO:0001955,GO:0002040,GO:0005102,GO:0005509,GO:0005886,GO:0005911,GO:0007275,GO:0007507,GO:0008013,GO:0008092,GO:0008285,GO:0009897,GO:0009986,GO:0050728,GO:0071944,GO:0016021,GO:0098609,GO:0016339,GO:1903142,GO:2000114	adherens junction|cell-cell adherens junction|bicellular tight junction|cell-cell junction assembly|catenin complex|homophilic cell adhesion via plasma membrane adhesion molecules|protein phosphatase binding|cell junction|transforming growth factor beta receptor signaling pathway|adherens junction organization|protein homodimerization activity|ion channel binding|cell-cell adhesion mediated by ca…	rno04514,rno04670,rno05418	Cell adhesion molecules (CAMs)|Leukocyte transendothelial migration|Fluid shear stress and atherosclerosis
Cdh7	6.76944e-06	-1.00042	Down	cadherin 7	GO:0042803,GO:0005886,GO:0044331,GO:0045296,GO:0005913,GO:0007043,GO:0007156,GO:0007275,GO:0008092,GO:0009986,GO:0016021,GO:0016339,GO:0000902,GO:0016342,GO:0005509,GO:0034332	protein homodimerization activity|plasma membrane|cell-cell adhesion mediated by cadherin|cadherin binding|cell-cell adherens junction|cell-cell junction assembly|homophilic cell adhesion via plasma membrane adhesion molecules|multicellular organism development|cytoskeletal protein binding|cell surface|integral component of membrane|calcium-dependent cell-cell adhesion via plasma membrane cell ad…
Cdh8	0.000690107	-0.72321	Down	cadherin 8	GO:0045296,GO:0042802,GO:0009986,GO:0005886,GO:0098609,GO:0042803,GO:0016021,GO:0043083,GO:0016339,GO:0005887,GO:0005913,GO:0007043,GO:0007156,GO:0016342,GO:0007268,GO:0034332,GO:0007275,GO:0043679,GO:0035249,GO:0007283,GO:0008092,GO:0000902,GO:0009409,GO:0005509,GO:0044331	cadherin binding|identical protein binding|cell surface|plasma membrane|cell-cell adhesion|protein homodimerization activity|integral component of membrane|synaptic cleft|calcium-dependent cell-cell adhesion via plasma membrane cell adhesion molecules|integral component of plasma membrane|cell-cell adherens junction|cell-cell junction assembly|homophilic cell adhesion via plasma membrane adhesion…
Cdh9	0.00954227	-0.951129	Down	cadherin 9	GO:0099056,GO:0030425,GO:0005886,GO:0099560,GO:0034332,GO:0005913,GO:0042802,GO:0007043,GO:0007156,GO:0007275,GO:0007416,GO:0042803,GO:0044331,GO:0008092,GO:0045296,GO:0009986,GO:0098641,GO:0016339,GO:0000902,GO:0098686,GO:0016342,GO:0005509,GO:0099055,GO:0030424	integral component of presynaptic membrane|dendrite|plasma membrane|synaptic membrane adhesion|adherens junction organization|cell-cell adherens junction|identical protein binding|cell-cell junction assembly|homophilic cell adhesion via plasma membrane adhesion molecules|multicellular organism development|synapse assembly|protein homodimerization activity|cell-cell adhesion mediated by cadherin|c…
Cdhr2	0.000356013	-0.610215	Down	cadherin-related family member 2	GO:0016324,GO:0030855,GO:0031526,GO:0031528,GO:0032532,GO:0044214,GO:0044331,GO:0050839,GO:0060243,GO:0090675,GO:0005509,GO:0005903,GO:0007156	apical plasma membrane|epithelial cell differentiation|brush border membrane|microvillus membrane|regulation of microvillus length|spanning component of plasma membrane|cell-cell adhesion mediated by cadherin|cell adhesion molecule binding|negative regulation of cell growth involved in contact inhibition|intermicrovillar adhesion|calcium ion binding|brush border|homophilic cell adhesion via plasm…
Cdhr4	0.000807142	0.72787	Up	cadherin-related family member 4
Cdk1	5.94805e-13	2.1158	Up	cyclin-dependent kinase 1	GO:0004693,GO:0005515,GO:0005524,GO:0005634,GO:0005737,GO:0007569,GO:0008283,GO:0005759,GO:0008353,GO:0005813,GO:0009636,GO:0010243,GO:0010468,GO:0010628,GO:0030332,GO:0010971,GO:0014070,GO:0030496,GO:0014075,GO:0030544,GO:0030855,GO:0031100,GO:0033160,GO:0000226,GO:0048678,GO:0034501,GO:0000278,GO:0051301,GO:0035173,GO:0000307,GO:0051445,GO:0003682,GO:0055015,GO:0004672,GO:0060045,GO:0004674,GO:…	cyclin-dependent protein serine/threonine kinase activity|protein binding|ATP binding|nucleus|cytoplasm|cell aging|cell proliferation|mitochondrial matrix|RNA polymerase II carboxy-terminal domain kinase activity|centrosome|response to toxic substance|response to organonitrogen compound|regulation of gene expression|positive regulation of gene expression|cyclin binding|positive regulation of G2/M…	rno04110,rno04114,rno04115,rno04218,rno04540,rno04914,rno05203,rno05168,rno05169	Cell cycle|Oocyte meiosis|p53 signaling pathway|Cellular senescence|Gap junction|Progesterone-mediated oocyte maturation|Viral carcinogenesis|Herpes simplex infection|Epstein-Barr virus infection
Cdk4	2.81644e-06	0.690937	Up	cyclin-dependent kinase 4	GO:0004693,GO:0005524,GO:0005634,GO:0005667,GO:0010288,GO:0005730,GO:0010389,GO:0005737,GO:0010468,GO:0005829,GO:0010971,GO:0016301,GO:0030332,GO:0046626,GO:0046890,GO:0031100,GO:0048146,GO:0031965,GO:0048471,GO:0050994,GO:0051301,GO:0051726,GO:0000082,GO:0055093,GO:0060612,GO:0000307,GO:0071157,GO:0000785,GO:0002088,GO:0004672,GO:0004674,GO:0005923,GO:0006468,GO:0007165,GO:0007623,GO:0008284,GO:…	cyclin-dependent protein serine/threonine kinase activity|ATP binding|nucleus|transcription factor complex|response to lead ion|nucleolus|regulation of G2/M transition of mitotic cell cycle|cytoplasm|regulation of gene expression|cytosol|positive regulation of G2/M transition of mitotic cell cycle|kinase activity|cyclin binding|regulation of insulin receptor signaling pathway|regulation of lipid …	rno04151,rno04110,rno04115,rno04218,rno04530,rno04660,rno05200,rno05203,rno05212,rno05225,rno05214,rno05220,rno05218,rno05219,rno05224,rno05222,rno05223,rno04933,rno04934,rno05166,rno05162,rno05161,rno05167,rno05165,rno01522	PI3K-Akt signaling pathway|Cell cycle|p53 signaling pathway|Cellular senescence|Tight junction|T cell receptor signaling pathway|Pathways in cancer|Viral carcinogenesis|Pancreatic cancer|Hepatocellular carcinoma|Glioma|Chronic myeloid leukemia|Melanoma|Bladder cancer|Breast cancer|Small cell lung cancer|Non-small cell lung cancer|AGE-RAGE signaling pathway in diabetic complications|Cushing's synd…
Cdk5r1	0.00534271	-0.621324	Down	cyclin-dependent kinase 5 regulatory subunit 1	GO:0005654,GO:0005737,GO:0005886,GO:0007158,GO:0007213,GO:0016534,GO:0007411,GO:0018105,GO:0007413,GO:0018107,GO:0019901,GO:0021549,GO:0021722,GO:0042501,GO:0021766,GO:0043025,GO:0021799,GO:0043197,GO:0021819,GO:0043231,GO:0043292,GO:0043525,GO:0043539,GO:0001764,GO:0070507,GO:0071158,GO:0045296,GO:0002020,GO:0071902,GO:0045860,GO:0003779,GO:0090314,GO:0005509,GO:0005515,GO:0005634,GO:0007420,GO:…	nucleoplasm|cytoplasm|plasma membrane|neuron cell-cell adhesion|G-protein coupled acetylcholine receptor signaling pathway|cyclin-dependent protein kinase 5 activator activity|axon guidance|peptidyl-serine phosphorylation|axonal fasciculation|peptidyl-threonine phosphorylation|protein kinase binding|cerebellum development|superior olivary nucleus maturation|serine phosphorylation of STAT protein|…	rno05010,rno05030	Alzheimer's disease|Cocaine addiction
Cdk5r2	0.00122856	-0.790502	Down	cyclin-dependent kinase 5 regulatory subunit 2	GO:0016534,GO:0021549,GO:0021722,GO:0021766,GO:0021819,GO:0045860,GO:0045956,GO:0071902,GO:0001764,GO:0005737,GO:0016533	cyclin-dependent protein kinase 5 activator activity|cerebellum development|superior olivary nucleus maturation|hippocampus development|layer formation in cerebral cortex|positive regulation of protein kinase activity|positive regulation of calcium ion-dependent exocytosis|positive regulation of protein serine/threonine kinase activity|neuron migration|cytoplasm|cyclin-dependent protein kinase 5 …
Cdk6	3.27582e-05	1.16847	Up	cyclin-dependent kinase 6	GO:0004693,GO:0005524,GO:0005634,GO:0005654,GO:0005737,GO:0010468,GO:0005813,GO:0010628,GO:0005829,GO:0016301,GO:0030097,GO:0030332,GO:1902036,GO:0033077,GO:2000773,GO:0042063,GO:0043697,GO:0000082,GO:0000122,GO:0000307,GO:0001726,GO:0001954,GO:0002244,GO:0003323,GO:0006468,GO:0007165,GO:0007219,GO:0007275,GO:0008284,GO:0045638,GO:0009615,GO:0045646,GO:0010033,GO:0045656,GO:0010389,GO:0045668,GO:…	cyclin-dependent protein serine/threonine kinase activity|ATP binding|nucleus|nucleoplasm|cytoplasm|regulation of gene expression|centrosome|positive regulation of gene expression|cytosol|kinase activity|hemopoiesis|cyclin binding|regulation of hematopoietic stem cell differentiation|T cell differentiation in thymus|negative regulation of cellular senescence|gliogenesis|cell dedifferentiation|G1/…	rno04151,rno04110,rno04115,rno04218,rno05200,rno05206,rno05203,rno05212,rno05225,rno05214,rno05220,rno05218,rno05224,rno05222,rno05223,rno04934,rno05162,rno05161,rno05167,rno05165	PI3K-Akt signaling pathway|Cell cycle|p53 signaling pathway|Cellular senescence|Pathways in cancer|MicroRNAs in cancer|Viral carcinogenesis|Pancreatic cancer|Hepatocellular carcinoma|Glioma|Chronic myeloid leukemia|Melanoma|Breast cancer|Small cell lung cancer|Non-small cell lung cancer|Cushing's syndrome|Measles|Hepatitis B|Kaposi's sarcoma-associated herpesvirus infection|Human papillomavirus i…
Cdkl1	0.000155134	-0.822211	Down	cyclin dependent kinase like 1	GO:0005634,GO:0005654,GO:0005737,GO:0006468,GO:0007507,GO:0043231,GO:0051726,GO:0003674,GO:0004693,GO:0005524	nucleus|nucleoplasm|cytoplasm|protein phosphorylation|heart development|intracellular membrane-bounded organelle|regulation of cell cycle|molecular_function|cyclin-dependent protein serine/threonine kinase activity|ATP binding
Cdkl4	0.0157233	-0.615411	Down	cyclin-dependent kinase-like 4	GO:0004693,GO:0005634,GO:0006468	cyclin-dependent protein serine/threonine kinase activity|nucleus|protein phosphorylation
Cdkl5	0.00856317	-0.597291	Down	cyclin-dependent kinase-like 5	GO:0050773,GO:0032839,GO:0004693,GO:0043547,GO:0005515,GO:0050775,GO:0044294,GO:0005524,GO:0060999,GO:0005634,GO:0005654,GO:0045202,GO:0005829,GO:0045773,GO:0006468,GO:0046777,GO:0016301,GO:0001764,GO:0048365,GO:0032587,GO:0004672,GO:0048471	regulation of dendrite development|dendrite cytoplasm|cyclin-dependent protein serine/threonine kinase activity|positive regulation of GTPase activity|protein binding|positive regulation of dendrite morphogenesis|dendritic growth cone|ATP binding|positive regulation of dendritic spine development|nucleus|nucleoplasm|synapse|cytosol|positive regulation of axon extension|protein phosphorylation|pro…
Cdkn1a	1.65649e-08	0.838692	Up	cyclin-dependent kinase inhibitor 1A	GO:0005634,GO:0005654,GO:0005730,GO:0005737,GO:0005829,GO:0006974,GO:0014070,GO:0006977,GO:0016310,GO:0006978,GO:0016604,GO:0007050,GO:0019901,GO:0019912,GO:0030308,GO:0044877,GO:0030332,GO:0030890,GO:0031100,GO:0045736,GO:0045860,GO:0046685,GO:0048146,GO:0000079,GO:1904030,GO:0048471,GO:0000082,GO:1904031,GO:0051384,GO:0000086,GO:2000134,GO:0051412,GO:0000307,GO:2000278,GO:0004693,GO:2000379,GO:…	nucleus|nucleoplasm|nucleolus|cytoplasm|cytosol|cellular response to DNA damage stimulus|response to organic cyclic compound|DNA damage response, signal transduction by p53 class mediator resulting in cell cycle arrest|phosphorylation|DNA damage response, signal transduction by p53 class mediator resulting in transcription of p21 class mediator|nuclear body|cell cycle arrest|protein kinase bindin…	rno04012,rno04630,rno04066,rno04068,rno04151,rno04110,rno04115,rno04218,rno04921,rno05200,rno05202,rno05206,rno05205,rno05203,rno05210,rno05212,rno05225,rno05226,rno05214,rno05216,rno05220,rno05217,rno05218,rno05211,rno05219,rno05215,rno05213,rno05224,rno05222,rno05223,rno04934,rno05166,rno05161,rno05160,rno05167,rno05169,rno05165,rno01524,rno01522	ErbB signaling pathway|Jak-STAT signaling pathway|HIF-1 signaling pathway|FoxO signaling pathway|PI3K-Akt signaling pathway|Cell cycle|p53 signaling pathway|Cellular senescence|Oxytocin signaling pathway|Pathways in cancer|Transcriptional misregulation in cancers|MicroRNAs in cancer|Proteoglycans in cancer|Viral carcinogenesis|Colorectal cancer|Pancreatic cancer|Hepatocellular carcinoma|Gastric c…
Cdkn2b	0.000731042	1.24765	Up	cyclin-dependent kinase inhibitor 2B	GO:0005634,GO:0005737,GO:0007050,GO:0030858,GO:0031668,GO:0007093,GO:0031670,GO:0034097,GO:0042326,GO:0048536,GO:0050680,GO:0000079,GO:0000086,GO:0001889,GO:0003674,GO:0004861,GO:0007568,GO:0008285,GO:0014070,GO:0019901,GO:0030219,GO:0060253,GO:0071560,GO:0030511,GO:0071901,GO:1902807,GO:2000134	nucleus|cytoplasm|cell cycle arrest|positive regulation of epithelial cell differentiation|cellular response to extracellular stimulus|mitotic cell cycle checkpoint|cellular response to nutrient|response to cytokine|negative regulation of phosphorylation|spleen development|negative regulation of epithelial cell proliferation|regulation of cyclin-dependent protein serine/threonine kinase activity|…	rno04350,rno04068,rno04110,rno04218,rno05200,rno05203,rno05226,rno05222,rno04934,rno05166	TGF-beta signaling pathway|FoxO signaling pathway|Cell cycle|Cellular senescence|Pathways in cancer|Viral carcinogenesis|Gastric cancer|Small cell lung cancer|Cushing's syndrome|HTLV-I infection
Cdkn2c	0.000366921	1.09682	Up	cyclin-dependent kinase inhibitor 2C	GO:0048709,GO:0004861,GO:0005634,GO:0005737,GO:0007050,GO:0008285,GO:0016301,GO:0016310,GO:0019901,GO:0030308,GO:0000079,GO:0042326,GO:0000082,GO:0045736	oligodendrocyte differentiation|cyclin-dependent protein serine/threonine kinase inhibitor activity|nucleus|cytoplasm|cell cycle arrest|negative regulation of cell proliferation|kinase activity|phosphorylation|protein kinase binding|negative regulation of cell growth|regulation of cyclin-dependent protein serine/threonine kinase activity|negative regulation of phosphorylation|G1/S transition of m…	rno04110,rno05202,rno04934,rno05166,rno01522	Cell cycle|Transcriptional misregulation in cancers|Cushing's syndrome|HTLV-I infection|Endocrine resistance
Cdkn3	0.011557	1.12208	Up	cyclin-dependent kinase inhibitor 3	GO:0048471,GO:0004722,GO:0004725,GO:0005634,GO:0005737,GO:0005829,GO:0007050,GO:0008138,GO:0008150,GO:0000082,GO:0035335,GO:0003674	perinuclear region of cytoplasm|protein serine/threonine phosphatase activity|protein tyrosine phosphatase activity|nucleus|cytoplasm|cytosol|cell cycle arrest|protein tyrosine/serine/threonine phosphatase activity|biological_process|G1/S transition of mitotic cell cycle|peptidyl-tyrosine dephosphorylation|molecular_function
Cdr2	1.31649e-05	-0.722672	Down	cerebellar degeneration-related protein 2	GO:0005737	cytoplasm
Cds1	2.42152e-05	-0.759899	Down	CDP-diacylglycerol synthase 1	GO:0005783,GO:0005789,GO:0006655,GO:0006661,GO:0016020,GO:0016021,GO:0016024,GO:0004605	endoplasmic reticulum|endoplasmic reticulum membrane|phosphatidylglycerol biosynthetic process|phosphatidylinositol biosynthetic process|membrane|integral component of membrane|CDP-diacylglycerol biosynthetic process|phosphatidate cytidylyltransferase activity	rno00564,rno04070	Glycerophospholipid metabolism|Phosphatidylinositol signaling system
Cdt1	0.000765094	0.8791	Up	chromatin licensing and DNA replication factor 1	GO:0072708,GO:0031334,GO:0000278,GO:1902426,GO:0033044,GO:0000776,GO:1902595,GO:0033262,GO:0003677,GO:1905341,GO:0003682,GO:0005634,GO:0005737,GO:0035563,GO:0006260,GO:1905342,GO:0051276,GO:0007059,GO:2000105,GO:0051301,GO:0016604,GO:2001178,GO:0051315,GO:0000076,GO:0051383,GO:0030174,GO:0071163	response to sorbitol|positive regulation of protein complex assembly|mitotic cell cycle|deactivation of mitotic spindle assembly checkpoint|regulation of chromosome organization|kinetochore|regulation of DNA replication origin binding|regulation of nuclear cell cycle DNA replication|DNA binding|negative regulation of protein localization to kinetochore|chromatin binding|nucleus|cytoplasm|positive…
Ceacam16	0.0226211	-1.27318	Down	carcinoembryonic antigen-related cell adhesion molecule 16	GO:0005615,GO:0007605,GO:0008150,GO:0032426,GO:0042802,GO:0003674,GO:0005575	extracellular space|sensory perception of sound|biological_process|stereocilium tip|identical protein binding|molecular_function|cellular_component
Cebpa	1.99146e-21	2.30578	Up	CCAAT/enhancer binding protein alpha	GO:0045944,GO:0045945,GO:0001077,GO:0046982,GO:0048469,GO:0001228,GO:0071356,GO:0001889,GO:0071407,GO:0048839,GO:0071548,GO:0005634,GO:0071837,GO:0001892,GO:0080184,GO:0005654,GO:0090575,GO:0005667,GO:2000144,GO:0005730,GO:0007219,GO:0007584,GO:0006351,GO:0007613,GO:0006355,GO:0008134,GO:0008203,GO:0000050,GO:0030324,GO:0008285,GO:0000122,GO:0030851,GO:0000978,GO:0031100,GO:0032991,GO:0001013,GO:…	positive regulation of transcription by RNA polymerase II|positive regulation of transcription by RNA polymerase III|transcriptional activator activity, RNA polymerase II proximal promoter sequence-specific DNA binding|protein heterodimerization activity|cell maturation|transcriptional activator activity, RNA polymerase II transcription regulatory region sequence-specific DNA binding|cellular res…	rno05200,rno05202,rno05221,rno04932	Pathways in cancer|Transcriptional misregulation in cancers|Acute myeloid leukemia|Non-alcoholic fatty liver disease (NAFLD)
Cebpb	1.56388e-14	1.61815	Up	CCAAT/enhancer binding protein beta	GO:0001078,GO:0001541,GO:0001889,GO:0001892,GO:0002432,GO:0006355,GO:0003677,GO:0006366,GO:0007613,GO:0003682,GO:0008134,GO:0016363,GO:0019900,GO:0042130,GO:0030182,GO:0042742,GO:0032496,GO:0032753,GO:0042803,GO:0042826,GO:0000122,GO:0045893,GO:0043524,GO:0000779,GO:0045944,GO:0043565,GO:0000790,GO:0000977,GO:0046982,GO:0000978,GO:0000979,GO:0000981,GO:0050873,GO:0001077,GO:1990440,GO:0060644,GO:…	transcriptional repressor activity, RNA polymerase II proximal promoter sequence-specific DNA binding|ovarian follicle development|liver development|embryonic placenta development|granuloma formation|regulation of transcription, DNA-templated|DNA binding|transcription by RNA polymerase II|memory|chromatin binding|transcription factor binding|nuclear matrix|kinase binding|negative regulation of T …	rno04668,rno04657,rno05202,rno05152	TNF signaling pathway|IL-17 signaling pathway|Transcriptional misregulation in cancers|Tuberculosis
Cebpd	2.33784e-20	2.03635	Up	CCAAT/enhancer binding protein delta	GO:0045669,GO:0001077,GO:0045892,GO:0002244,GO:0045944,GO:0003677,GO:0005634,GO:0005654,GO:0006357,GO:0046982,GO:0006366,GO:0048839,GO:0042803,GO:0043565,GO:0000978,GO:0044212,GO:0045444	positive regulation of osteoblast differentiation|transcriptional activator activity, RNA polymerase II proximal promoter sequence-specific DNA binding|negative regulation of transcription, DNA-templated|hematopoietic progenitor cell differentiation|positive regulation of transcription by RNA polymerase II|DNA binding|nucleus|nucleoplasm|regulation of transcription by RNA polymerase II|protein he…
Cebpg	0.000335158	0.688345	Up	CCAAT/enhancer binding protein gamma	GO:0005634,GO:0005654,GO:0006355,GO:0006357,GO:0006366,GO:0006955,GO:0043565,GO:0008134,GO:0044377,GO:0045078,GO:0045739,GO:0045944,GO:0046982,GO:0000978,GO:0001077,GO:0001889,GO:0003677,GO:0003690,GO:0003700,GO:0005515,GO:0016071,GO:0030183,GO:0042267,GO:0042803,GO:0043353,GO:0043433	nucleus|nucleoplasm|regulation of transcription, DNA-templated|regulation of transcription by RNA polymerase II|transcription by RNA polymerase II|immune response|sequence-specific DNA binding|transcription factor binding|RNA polymerase II proximal promoter sequence-specific DNA binding, bending|positive regulation of interferon-gamma biosynthetic process|positive regulation of DNA repair|positiv…	rno05152	Tuberculosis
Cecr6	0.0291802	-0.773515	Down	cat eye syndrome chromosome region, candidate 6
Cela1	7.87518e-09	2.28981	Up	chymotrypsin-like elastase family, member 1	GO:0046872,GO:0035264,GO:0004252,GO:0048771,GO:0042127,GO:0005615,GO:0006508,GO:0055123,GO:0006954,GO:0009791,GO:0045595,GO:0060309,GO:0016055,GO:0045766,GO:0061113,GO:0031017,GO:0000122,GO:0045944	metal ion binding|multicellular organism growth|serine-type endopeptidase activity|tissue remodeling|regulation of cell proliferation|extracellular space|proteolysis|digestive system development|inflammatory response|post-embryonic development|regulation of cell differentiation|elastin catabolic process|Wnt signaling pathway|positive regulation of angiogenesis|pancreas morphogenesis|exocrine panc…
Celf4	0.000368658	-0.714494	Down	CUGBP, Elav-like family member 4	GO:0005634,GO:0005737,GO:0006376,GO:0036002,GO:0048025,GO:0048026,GO:0090394,GO:1902866,GO:0000380,GO:0000381,GO:0003729	nucleus|cytoplasm|mRNA splice site selection|pre-mRNA binding|negative regulation of mRNA splicing, via spliceosome|positive regulation of mRNA splicing, via spliceosome|negative regulation of excitatory postsynaptic potential|regulation of retina development in camera-type eye|alternative mRNA splicing, via spliceosome|regulation of alternative mRNA splicing, via spliceosome|mRNA binding
Celf5	0.000150267	-0.743481	Down	CUGBP, Elav-like family member 5	GO:0000381,GO:0003723	regulation of alternative mRNA splicing, via spliceosome|RNA binding
Celsr1	4.14557e-14	1.45259	Up	cadherin, EGF LAG seven-pass G-type receptor 1	GO:0048105,GO:0008150,GO:0001942,GO:0060488,GO:0009952,GO:0003674,GO:0060489,GO:0016020,GO:0004930,GO:0060490,GO:0005509,GO:0005575,GO:0005654,GO:0016021,GO:0005886,GO:0090179,GO:0032956,GO:0090251,GO:0042060,GO:0007156,GO:0042249,GO:0007186,GO:0001736,GO:0042472,GO:0007266,GO:0001764,GO:0045176,GO:0007626,GO:0001843	establishment of body hair planar orientation|biological_process|hair follicle development|orthogonal dichotomous subdivision of terminal units involved in lung branching morphogenesis|anterior/posterior pattern specification|molecular_function|planar dichotomous subdivision of terminal units involved in lung branching morphogenesis|membrane|G-protein coupled receptor activity|lateral sprouting i…
Celsr2	0.00021048	-0.623639	Down	cadherin, EGF LAG seven-pass G-type receptor 2	GO:0021999,GO:0005509,GO:0022407,GO:0005737,GO:0032880,GO:0005886,GO:0006355,GO:0007156,GO:0033326,GO:0007166,GO:0048813,GO:0007186,GO:0060271,GO:0007283,GO:0016021,GO:0001764,GO:0016055,GO:0003341,GO:0021591,GO:0004930	neural plate anterior/posterior regionalization|calcium ion binding|regulation of cell-cell adhesion|cytoplasm|regulation of protein localization|plasma membrane|regulation of transcription, DNA-templated|homophilic cell adhesion via plasma membrane adhesion molecules|cerebrospinal fluid secretion|cell surface receptor signaling pathway|dendrite morphogenesis|G-protein coupled receptor signaling …
Celsr3	0.00287698	-0.692661	Down	cadherin, EGF LAG seven-pass G-type receptor 3	GO:0005509,GO:0005886,GO:0007156,GO:0007186,GO:0007413,GO:0016021,GO:0032880,GO:0036514,GO:0036515,GO:0060271,GO:1904938,GO:0001764,GO:0001932,GO:0004930	calcium ion binding|plasma membrane|homophilic cell adhesion via plasma membrane adhesion molecules|G-protein coupled receptor signaling pathway|axonal fasciculation|integral component of membrane|regulation of protein localization|dopaminergic neuron axon guidance|serotonergic neuron axon guidance|cilium assembly|planar cell polarity pathway involved in axon guidance|neuron migration|regulation …
Cemip	1.00243e-18	2.23205	Up	cell migration-inducing hyaluronan binding protein	GO:1900020,GO:0045334,GO:0030214,GO:0005540,GO:0046923,GO:0005737,GO:0005783,GO:0030335,GO:0005886,GO:0051281,GO:0030665,GO:0090314,GO:0007605,GO:0004415,GO:0032050,GO:0010800	positive regulation of protein kinase C activity|clathrin-coated endocytic vesicle|hyaluronan catabolic process|hyaluronic acid binding|ER retention sequence binding|cytoplasm|endoplasmic reticulum|positive regulation of cell migration|plasma membrane|positive regulation of release of sequestered calcium ion into cytosol|clathrin-coated vesicle membrane|positive regulation of protein targeting to…
Cend1	0.00583633	-0.80974	Down	cell cycle exit and neuronal differentiation 1	GO:0021686,GO:0021702,GO:0021933,GO:0021941,GO:0030182,GO:0031982,GO:0005739,GO:0007628,GO:0016021	cerebellar granular layer maturation|cerebellar Purkinje cell differentiation|radial glia guided migration of cerebellar granule cell|negative regulation of cerebellar granule cell precursor proliferation|neuron differentiation|vesicle|mitochondrion|adult walking behavior|integral component of membrane
Cenpa	0.00851111	1.51633	Up	centromere protein A	GO:0051382,GO:0000778,GO:0071459,GO:0000780,GO:0000786,GO:0000788,GO:0000939,GO:0005634,GO:0005654,GO:0006334,GO:0031492,GO:0000132,GO:0031618,GO:0000281,GO:0046982,GO:0000775	kinetochore assembly|condensed nuclear chromosome kinetochore|protein localization to chromosome, centromeric region|condensed nuclear chromosome, centromeric region|nucleosome|nuclear nucleosome|condensed chromosome inner kinetochore|nucleus|nucleoplasm|nucleosome assembly|nucleosomal DNA binding|establishment of mitotic spindle orientation|nuclear pericentric heterochromatin|mitotic cytokinesis…
Cenpe	0.00653258	0.734775	Up	centromere protein E	GO:0005634,GO:0005654,GO:0005694,GO:0005828,GO:0005829,GO:0008608,GO:0005871,GO:0015630,GO:0005874,GO:0016887,GO:0019901,GO:0030071,GO:0030496,GO:0043515,GO:0045184,GO:0045842,GO:0045860,GO:0000278,GO:0000775,GO:0000776,GO:0000778,GO:0000779,GO:0000940,GO:0003777,GO:0005524,GO:0007018,GO:0007052,GO:0007059,GO:0007079,GO:0007080,GO:0007088,GO:0050793,GO:0007094,GO:0051310,GO:0008017,GO:0051315,GO:…	nucleus|nucleoplasm|chromosome|kinetochore microtubule|cytosol|attachment of spindle microtubules to kinetochore|kinesin complex|microtubule cytoskeleton|microtubule|ATPase activity|protein kinase binding|regulation of mitotic metaphase/anaphase transition|midbody|kinetochore binding|establishment of protein localization|positive regulation of mitotic metaphase/anaphase transition|positive regula…
Cenpf	1.02527e-07	1.7268	Up	centromere protein F	GO:0042803,GO:0008022,GO:0000776,GO:0045120,GO:0008134,GO:0000922,GO:0045892,GO:0010389,GO:0000940,GO:0051310,GO:0001822,GO:0005634,GO:0005635,GO:0005654,GO:0015031,GO:0070840,GO:0016202,GO:0005737,GO:0097539,GO:0016363,GO:0005813,GO:0021591,GO:0005819,GO:0000278,GO:0030496,GO:0005930,GO:0000775,GO:0036064,GO:0007059	protein homodimerization activity|protein C-terminus binding|kinetochore|pronucleus|transcription factor binding|spindle pole|negative regulation of transcription, DNA-templated|regulation of G2/M transition of mitotic cell cycle|condensed chromosome outer kinetochore|metaphase plate congression|kidney development|nucleus|nuclear envelope|nucleoplasm|protein transport|dynein complex binding|regul…
Cenph	0.017362	1.21547	Up	centromere protein H	GO:0005730,GO:0043515,GO:0051382,GO:0000776,GO:0005634	nucleolus|kinetochore binding|kinetochore assembly|kinetochore|nucleus
Cenpo	0.00162001	0.970353	Up	centromere protein O	GO:0000776,GO:0034508	kinetochore|centromere complex assembly
Cenpt	0.000389632	1.49531	Up	centromere protein T	GO:0051276,GO:0000775,GO:0000776,GO:0051301,GO:0000777,GO:0000788,GO:0003677,GO:0005634,GO:0051382,GO:0007059,GO:1903394,GO:0016604,GO:0000278,GO:0042393,GO:0046982	chromosome organization|chromosome, centromeric region|kinetochore|cell division|condensed chromosome kinetochore|nuclear nucleosome|DNA binding|nucleus|kinetochore assembly|chromosome segregation|protein localization to kinetochore involved in kinetochore assembly|nuclear body|mitotic cell cycle|histone binding|protein heterodimerization activity
Cenpu	0.0180451	2.24964	Up	centromere protein U	GO:0005815,GO:0006351,GO:0006355,GO:0043009,GO:0000777,GO:0005634,GO:0005737	microtubule organizing center|transcription, DNA-templated|regulation of transcription, DNA-templated|chordate embryonic development|condensed chromosome kinetochore|nucleus|cytoplasm
Cenpw	0.00154819	1.80669	Up	centromere protein W	GO:0051276,GO:0000775,GO:0051301,GO:0000776,GO:0051382,GO:0000777,GO:0003677,GO:0005654,GO:0005730,GO:0007059,GO:0016363,GO:0000278,GO:0046982	chromosome organization|chromosome, centromeric region|cell division|kinetochore|kinetochore assembly|condensed chromosome kinetochore|DNA binding|nucleoplasm|nucleolus|chromosome segregation|nuclear matrix|mitotic cell cycle|protein heterodimerization activity
Cep170b	0.000197458	-0.695302	Down	centrosomal protein 170B
Cers6	0.000137614	0.944668	Up	ceramide synthase 6	GO:0005783,GO:0006629,GO:0016021,GO:0016410,GO:0030148,GO:0046513,GO:0050291,GO:0003677,GO:0005634	endoplasmic reticulum|lipid metabolic process|integral component of membrane|N-acyltransferase activity|sphingolipid biosynthetic process|ceramide biosynthetic process|sphingosine N-acyltransferase activity|DNA binding|nucleus	rno00600,rno04071	Sphingolipid metabolism|Sphingolipid signaling pathway
Cetn3	0.00503058	4.76378	Up	centrin 3	GO:0008017,GO:0031683,GO:0032391,GO:0035869,GO:0036064,GO:0005509,GO:0005813,GO:0005814	microtubule binding|G-protein beta/gamma-subunit complex binding|photoreceptor connecting cilium|ciliary transition zone|ciliary basal body|calcium ion binding|centrosome|centriole
Cfap100	0.0344323	-0.623245	Down	cilia and flagella associated protein 100
Cfap126	0.00743171	0.891144	Up	cilia and flagella associated protein 126	GO:0036064,GO:0044782,GO:0005929,GO:0016324	ciliary basal body|cilium organization|cilium|apical plasma membrane
Cfap44	8.11329e-05	1.52739	Up	cilia and flagella associated protein 44	GO:0060285	cilium-dependent cell motility
Cfb	2.21669e-05	0.764706	Up	complement factor B	GO:0006508,GO:0006956,GO:0006957,GO:0032496,GO:0097066,GO:0003674,GO:0004252,GO:0005615	proteolysis|complement activation|complement activation, alternative pathway|response to lipopolysaccharide|response to thyroid hormone|molecular_function|serine-type endopeptidase activity|extracellular space	rno04610,rno05150	Complement and coagulation cascades|Staphylococcus aureus infection
Cfd	7.2996e-20	1.82439	Up	complement factor D	GO:0005615,GO:0006508,GO:0006957,GO:0007219,GO:0004175,GO:0004252	extracellular space|proteolysis|complement activation, alternative pathway|Notch signaling pathway|endopeptidase activity|serine-type endopeptidase activity	rno04610,rno05150	Complement and coagulation cascades|Staphylococcus aureus infection
Cfh	1.16581e-15	2.12766	Up	complement factor H	GO:0071346,GO:0005615,GO:0005634,GO:0005737,GO:0005886,GO:0006956,GO:0008201,GO:0030449,GO:0043395,GO:0045919,GO:0001851,GO:0070301,GO:0003674,GO:0071222	cellular response to interferon-gamma|extracellular space|nucleus|cytoplasm|plasma membrane|complement activation|heparin binding|regulation of complement activation|heparan sulfate proteoglycan binding|positive regulation of cytolysis|complement component C3b binding|cellular response to hydrogen peroxide|molecular_function|cellular response to lipopolysaccharide	rno04610,rno05150	Complement and coagulation cascades|Staphylococcus aureus infection
Cfp	7.12551e-06	1.00631	Up	complement factor properdin	GO:0031012,GO:0003674,GO:0005575,GO:0008150	extracellular matrix|molecular_function|cellular_component|biological_process	rno05168	Herpes simplex infection
Cgn	3.91463e-05	-0.964392	Down	cingulin	GO:0005886,GO:0005903,GO:0005923,GO:0008017,GO:0016459,GO:0030054,GO:0043296,GO:0045296,GO:0070830,GO:0000226,GO:0003382,GO:0003774	plasma membrane|brush border|bicellular tight junction|microtubule binding|myosin complex|cell junction|apical junction complex|cadherin binding|bicellular tight junction assembly|microtubule cytoskeleton organization|epithelial cell morphogenesis|motor activity	rno04530	Tight junction
Ch25h	1.92335e-13	1.99877	Up	cholesterol 25-hydroxylase	GO:0035754,GO:0005506,GO:0055114,GO:0005789,GO:0006629,GO:0008203,GO:0008395,GO:0016020,GO:0016021,GO:0016126,GO:0000254,GO:0016491,GO:0001567	B cell chemotaxis|iron ion binding|oxidation-reduction process|endoplasmic reticulum membrane|lipid metabolic process|cholesterol metabolic process|steroid hydroxylase activity|membrane|integral component of membrane|sterol biosynthetic process|C-4 methylsterol oxidase activity|oxidoreductase activity|cholesterol 25-hydroxylase activity	rno00120	Primary bile acid biosynthesis
Chac1	0.00411498	-0.593715	Down	ChaC glutathione-specific gamma-glutamylcyclotransferase 1	GO:0045746,GO:0005737,GO:0070059,GO:0005802,GO:0005829,GO:0006751,GO:0006986,GO:0007219,GO:0010955,GO:0016829,GO:0022008,GO:0003839,GO:0005112	negative regulation of Notch signaling pathway|cytoplasm|intrinsic apoptotic signaling pathway in response to endoplasmic reticulum stress|trans-Golgi network|cytosol|glutathione catabolic process|response to unfolded protein|Notch signaling pathway|negative regulation of protein processing|lyase activity|neurogenesis|gamma-glutamylcyclotransferase activity|Notch binding
Chad	0.00275173	1.12998	Up	chondroadherin	GO:0005737,GO:0006469,GO:0016021,GO:0019221,GO:0046426,GO:0060348,GO:1900155,GO:0001502,GO:0004860,GO:0005578	cytoplasm|negative regulation of protein kinase activity|integral component of membrane|cytokine-mediated signaling pathway|negative regulation of JAK-STAT cascade|bone development|negative regulation of bone trabecula formation|cartilage condensation|protein kinase inhibitor activity|proteinaceous extracellular matrix	rno04151,rno04512,rno04510,rno05165	PI3K-Akt signaling pathway|ECM-receptor interaction|Focal adhesion|Human papillomavirus infection
Chadl	3.69743e-05	0.672148	Up	chondroadherin-like	GO:0098633,GO:1904027,GO:0005518,GO:0031012,GO:0032331	collagen fibril binding|negative regulation of collagen fibril organization|collagen binding|extracellular matrix|negative regulation of chondrocyte differentiation
Chat	0.00767666	-0.594359	Down	choline O-acetyltransferase	GO:0043179,GO:0016746,GO:0004102,GO:0045471,GO:0030182,GO:0030424,GO:0005737,GO:0007268,GO:0007274,GO:0007517,GO:0007529,GO:0033265,GO:0007584,GO:0042136,GO:0007613,GO:0042493,GO:0007622,GO:0043005,GO:0007628,GO:0001547,GO:0008292,GO:0001666,GO:0043025,GO:0016358	rhythmic excitation|transferase activity, transferring acyl groups|choline O-acetyltransferase activity|response to ethanol|neuron differentiation|axon|cytoplasm|chemical synaptic transmission|neuromuscular synaptic transmission|muscle organ development|establishment of synaptic specificity at neuromuscular junction|choline binding|response to nutrient|neurotransmitter biosynthetic process|memory…	rno00564,rno04725	Glycerophospholipid metabolism|Cholinergic synapse
Chchd10	0.0014804	-0.66483	Down	coiled-coil-helix-coiled-coil-helix domain containing 10	GO:0005758,GO:0006119,GO:0006754,GO:0007005,GO:2000984,GO:0005634,GO:0005739	mitochondrial intermembrane space|oxidative phosphorylation|ATP biosynthetic process|mitochondrion organization|negative regulation of ATP citrate synthase activity|nucleus|mitochondrion
Chd1l	0.00482948	0.601427	Up	chromodomain helicase DNA binding protein 1-like	GO:0005634,GO:0005654,GO:0005829,GO:0005886,GO:0006281,GO:0006338,GO:0006974,GO:0016887,GO:0000166,GO:0032508,GO:0004003,GO:0005524	nucleus|nucleoplasm|cytosol|plasma membrane|DNA repair|chromatin remodeling|cellular response to DNA damage stimulus|ATPase activity|nucleotide binding|DNA duplex unwinding|ATP-dependent DNA helicase activity|ATP binding
Chd5	5.58266e-06	-0.970302	Down	chromodomain helicase DNA binding protein 5	GO:0005634,GO:0005654,GO:0005829,GO:0006366,GO:0008150,GO:0008285,GO:0060850,GO:0016581,GO:0016607,GO:0061628,GO:0098532,GO:1901798,GO:0000785,GO:0000792,GO:0003677,GO:0003682,GO:0004386,GO:0005524,GO:0021895,GO:0035093,GO:0042826,GO:0043967,GO:0045595,GO:0046872	nucleus|nucleoplasm|cytosol|transcription by RNA polymerase II|biological_process|negative regulation of cell proliferation|regulation of transcription involved in cell fate commitment|NuRD complex|nuclear speck|H3K27me3 modified histone binding|histone H3-K27 trimethylation|positive regulation of signal transduction by p53 class mediator|chromatin|heterochromatin|DNA binding|chromatin binding|he…
Chdh	9.43e-10	1.51821	Up	choline dehydrogenase	GO:0050660,GO:0055114,GO:0005743,GO:0008812,GO:0019285	flavin adenine dinucleotide binding|oxidation-reduction process|mitochondrial inner membrane|choline dehydrogenase activity|glycine betaine biosynthetic process from choline	rno00260	Glycine, serine and threonine metabolism
Chek2	0.00452674	0.869376	Up	checkpoint kinase 2	GO:0004674,GO:0005515,GO:0005524,GO:0005634,GO:0005654,GO:0005794,GO:0018105,GO:0006302,GO:0018107,GO:0006355,GO:0019901,GO:0031625,GO:0035690,GO:0042176,GO:0072428,GO:0042770,GO:0090307,GO:1903416,GO:0042771,GO:1903926,GO:2000002,GO:2000210,GO:0000077,GO:0000086,GO:0000781,GO:0001302,GO:0001934,GO:0004672,GO:0006468,GO:0006915,GO:0006974,GO:0006975,GO:0006978,GO:0008630,GO:0042802,GO:0010332,GO:…	protein serine/threonine kinase activity|protein binding|ATP binding|nucleus|nucleoplasm|Golgi apparatus|peptidyl-serine phosphorylation|double-strand break repair|peptidyl-threonine phosphorylation|regulation of transcription, DNA-templated|protein kinase binding|ubiquitin protein ligase binding|cellular response to drug|regulation of protein catabolic process|signal transduction involved in int…	rno04110,rno04115,rno04218,rno05166	Cell cycle|p53 signaling pathway|Cellular senescence|HTLV-I infection
Chga	3.66979e-06	-0.947206	Down	chromogranin A	GO:0030658,GO:0030816,GO:0032762,GO:0033604,GO:0050829,GO:0050830,GO:0042583,GO:0042629,GO:0060452,GO:0086030,GO:0097756,GO:1900738,GO:1901215,GO:1901899,GO:0002026,GO:0002551,GO:0005515,GO:0005615,GO:0006996,GO:0030141,GO:0042698,GO:0043303,GO:0045576,GO:0048471,GO:2000707	transport vesicle membrane|positive regulation of cAMP metabolic process|mast cell cytokine production|negative regulation of catecholamine secretion|defense response to Gram-negative bacterium|defense response to Gram-positive bacterium|chromaffin granule|mast cell granule|positive regulation of cardiac muscle contraction|adenylate cyclase-activating adrenergic receptor signaling pathway involve…
Chgb	4.3467e-06	-0.825329	Down	chromogranin B	GO:0005576,GO:0030141	extracellular region|secretory granule
Chi3l1	5.94055e-07	0.837637	Up	chitinase 3 like 1	GO:0005737,GO:0005783,GO:0005975,GO:0006032,GO:0006915,GO:0030324,GO:0006954,GO:0034612,GO:0007250,GO:0045766,GO:0048471,GO:0051897,GO:0070374,GO:0003674,GO:0004568,GO:0005576,GO:0005615,GO:0008061,GO:0009612,GO:0010800,GO:0070555,GO:0030246,GO:0070741,GO:0071347,GO:0071356,GO:0072606	cytoplasm|endoplasmic reticulum|carbohydrate metabolic process|chitin catabolic process|apoptotic process|lung development|inflammatory response|response to tumor necrosis factor|activation of NF-kappaB-inducing kinase activity|positive regulation of angiogenesis|perinuclear region of cytoplasm|positive regulation of protein kinase B signaling|positive regulation of ERK1 and ERK2 cascade|molecula…
Chic1	0.00441982	-0.722842	Down	cysteine-rich hydrophobic domain 1	GO:0016021	integral component of membrane
Chl1	0.000271099	0.646547	Up	cell adhesion molecule L1-like	GO:0007411,GO:0008344,GO:0030425,GO:0031103,GO:0031175,GO:0035640,GO:0043524,GO:0045177,GO:0050890,GO:0001764,GO:0002020,GO:0007156	axon guidance|adult locomotory behavior|dendrite|axon regeneration|neuron projection development|exploration behavior|negative regulation of neuron apoptotic process|apical part of cell|cognition|neuron migration|protease binding|homophilic cell adhesion via plasma membrane adhesion molecules
Chmp4c	0.000996165	1.38594	Up	charged multivesicular body protein 4C	GO:0050792,GO:0031902,GO:0006997,GO:0090543,GO:0032466,GO:0007034,GO:0090611,GO:0007080,GO:0008218,GO:0009838,GO:0042803,GO:1901673,GO:0010824,GO:0044878,GO:0000920,GO:1902188,GO:0015031,GO:0030496,GO:0005829	regulation of viral process|late endosome membrane|nucleus organization|Flemming body|negative regulation of cytokinesis|vacuolar transport|ubiquitin-independent protein catabolic process via the multivesicular body sorting pathway|mitotic metaphase plate congression|bioluminescence|abscission|protein homodimerization activity|regulation of mitotic spindle assembly|regulation of centrosome duplic…	rno04144,rno04217	Endocytosis|Necroptosis
Chodl	6.09166e-05	-0.901177	Down	chondrolectin	GO:0016021,GO:0048471,GO:0005540,GO:0005737,GO:0010975	integral component of membrane|perinuclear region of cytoplasm|hyaluronic acid binding|cytoplasm|regulation of neuron projection development
Chrdl1	0.0432562	0.597625	Up	chordin-like 1	GO:0001709,GO:0005576,GO:0030182,GO:0030514,GO:0048749,GO:0001503,GO:0001654	cell fate determination|extracellular region|neuron differentiation|negative regulation of BMP signaling pathway|compound eye development|ossification|eye development
Chrm2	1.77271e-05	-1.09678	Down	cholinergic receptor, muscarinic 2	GO:0043679,GO:0016907,GO:0005887,GO:0045202,GO:0006940,GO:0045211,GO:1990763,GO:0007197,GO:0007207,GO:0007213,GO:0007271,GO:0030054,GO:0008016,GO:0030425,GO:0008144,GO:0032279,GO:0009615,GO:0005886,GO:0032280,GO:0016020,GO:0043025,GO:0016021	axon terminus|G-protein coupled acetylcholine receptor activity|integral component of plasma membrane|synapse|regulation of smooth muscle contraction|postsynaptic membrane|arrestin family protein binding|adenylate cyclase-inhibiting G-protein coupled acetylcholine receptor signaling pathway|phospholipase C-activating G-protein coupled acetylcholine receptor signaling pathway|G-protein coupled ace…	rno04020,rno04024,rno04151,rno04080,rno04810,rno04725	Calcium signaling pathway|cAMP signaling pathway|PI3K-Akt signaling pathway|Neuroactive ligand-receptor interaction|Regulation of actin cytoskeleton|Cholinergic synapse
Chrm3	0.000416604	-0.883542	Down	cholinergic receptor, muscarinic 3	GO:0043679,GO:0016907,GO:0005886,GO:0045202,GO:0045211,GO:0005887,GO:0045987,GO:0006939,GO:0007197,GO:0007207,GO:0007213,GO:0019229,GO:0030054,GO:0007271,GO:0046541,GO:0030425,GO:0032279,GO:0008144,GO:0003056,GO:0042166,GO:0016323,GO:0005515	axon terminus|G-protein coupled acetylcholine receptor activity|plasma membrane|synapse|postsynaptic membrane|integral component of plasma membrane|positive regulation of smooth muscle contraction|smooth muscle contraction|adenylate cyclase-inhibiting G-protein coupled acetylcholine receptor signaling pathway|phospholipase C-activating G-protein coupled acetylcholine receptor signaling pathway|G-…	rno04020,rno04080,rno04810,rno04911,rno04970,rno04971,rno04972,rno04725,rno04742	Calcium signaling pathway|Neuroactive ligand-receptor interaction|Regulation of actin cytoskeleton|Insulin secretion|Salivary secretion|Gastric acid secretion|Pancreatic secretion|Cholinergic synapse|Taste transduction
Chrna2	0.0205866	-1.23089	Down	cholinergic receptor nicotinic alpha 2 subunit	GO:0045211,GO:0030054,GO:0005892,GO:0050877,GO:0034220,GO:0051291,GO:0007165,GO:0060079,GO:0007268,GO:0007271,GO:0007274,GO:0035094,GO:0008144,GO:0071944,GO:0042166,GO:0015464,GO:0042391,GO:0016020,GO:0005230,GO:0043005,GO:0022848,GO:0005887,GO:0045202	postsynaptic membrane|cell junction|acetylcholine-gated channel complex|nervous system process|ion transmembrane transport|protein heterooligomerization|signal transduction|excitatory postsynaptic potential|chemical synaptic transmission|synaptic transmission, cholinergic|neuromuscular synaptic transmission|response to nicotine|drug binding|cell periphery|acetylcholine binding|acetylcholine recep…	rno04080	Neuroactive ligand-receptor interaction
Chrna4	2.0534e-07	-1.25422	Down	cholinergic receptor nicotinic alpha 4 subunit	GO:0005887,GO:0005892,GO:0006281,GO:0007585,GO:0006816,GO:0007626,GO:0008144,GO:0009897,GO:0022848,GO:0014059,GO:0015464,GO:0030054,GO:0030425,GO:0033603,GO:0034220,GO:0001508,GO:0043005,GO:0043025,GO:0035094,GO:0001666,GO:0045202,GO:0045211,GO:0004888,GO:0046982,GO:0005216,GO:0050877,GO:0005230,GO:0005515,GO:0050890,GO:0005886,GO:0051291,GO:0006979,GO:0007165,GO:0007268,GO:0007271,GO:0007274,GO:…	integral component of plasma membrane|acetylcholine-gated channel complex|DNA repair|respiratory gaseous exchange|calcium ion transport|locomotory behavior|drug binding|external side of plasma membrane|acetylcholine-gated cation-selective channel activity|regulation of dopamine secretion|acetylcholine receptor activity|cell junction|dendrite|positive regulation of dopamine secretion|ion transmemb…	rno04080,rno04725,rno05033	Neuroactive ligand-receptor interaction|Cholinergic synapse|Nicotine addiction
Chrna5	0.0108058	-0.865516	Down	cholinergic receptor nicotinic alpha 5 subunit	GO:0005892,GO:0007165,GO:0007268,GO:0007271,GO:0007274,GO:0015464,GO:0042166,GO:0042391,GO:0016021,GO:0043005,GO:0043025,GO:0045202,GO:0045211,GO:0046982,GO:0050877,GO:0060079,GO:0004888,GO:0005230,GO:0005515,GO:0005886,GO:0005887,GO:0022848,GO:0030054,GO:0030425,GO:0034220,GO:0035094,GO:0035095	acetylcholine-gated channel complex|signal transduction|chemical synaptic transmission|synaptic transmission, cholinergic|neuromuscular synaptic transmission|acetylcholine receptor activity|acetylcholine binding|regulation of membrane potential|integral component of membrane|neuron projection|neuronal cell body|synapse|postsynaptic membrane|protein heterodimerization activity|nervous system proce…	rno04080	Neuroactive ligand-receptor interaction
Chrna7	1.52186e-05	-0.961465	Down	cholinergic receptor nicotinic alpha 7 subunit	GO:0042803,GO:0043005,GO:0043025,GO:0043197,GO:0005216,GO:0043198,GO:0044853,GO:0005230,GO:0045121,GO:0005515,GO:0050893,GO:0045202,GO:0005737,GO:0045211,GO:0005886,GO:0045471,GO:0051117,GO:0007165,GO:0005887,GO:0051247,GO:0007268,GO:0005892,GO:0060079,GO:0007271,GO:0060112,GO:1900273,GO:1901214,GO:0070374,GO:0007611,GO:1902004,GO:0014061,GO:0007613,GO:0014069,GO:1902430,GO:0015464,GO:1902991,GO:…	protein homodimerization activity|neuron projection|neuronal cell body|dendritic spine|ion channel activity|dendritic shaft|plasma membrane raft|extracellular ligand-gated ion channel activity|membrane raft|protein binding|sensory processing|synapse|cytoplasm|postsynaptic membrane|plasma membrane|response to ethanol|ATPase binding|signal transduction|integral component of plasma membrane|positive…	rno04020,rno04080,rno04725,rno05204,rno05033	Calcium signaling pathway|Neuroactive ligand-receptor interaction|Cholinergic synapse|Chemical carcinogenesis|Nicotine addiction
Chrnb2	0.00426612	-0.674344	Down	cholinergic receptor nicotinic beta 2 subunit	GO:0005892,GO:0006816,GO:0006939,GO:0007165,GO:0014059,GO:0007268,GO:0015464,GO:0007271,GO:0016020,GO:0019233,GO:0021562,GO:0021631,GO:0033603,GO:0021771,GO:0034220,GO:0021952,GO:0021955,GO:0035094,GO:0035095,GO:0001508,GO:0045202,GO:0035176,GO:0001661,GO:0045211,GO:0042053,GO:0001666,GO:0045471,GO:0042113,GO:0005230,GO:0045759,GO:0005515,GO:0046982,GO:0005886,GO:0048814,GO:0050877,GO:0005887,GO:…	acetylcholine-gated channel complex|calcium ion transport|smooth muscle contraction|signal transduction|regulation of dopamine secretion|chemical synaptic transmission|acetylcholine receptor activity|synaptic transmission, cholinergic|membrane|sensory perception of pain|vestibulocochlear nerve development|optic nerve morphogenesis|positive regulation of dopamine secretion|lateral geniculate nucle…	rno04080,rno04725,rno05033	Neuroactive ligand-receptor interaction|Cholinergic synapse|Nicotine addiction
Chst14	7.89258e-05	1.06613	Up	carbohydrate sulfotransferase 14	GO:0016051,GO:0050655,GO:0000139,GO:0001537,GO:0016021	carbohydrate biosynthetic process|dermatan sulfate proteoglycan metabolic process|Golgi membrane|N-acetylgalactosamine 4-O-sulfotransferase activity|integral component of membrane	rno00532	Glycosaminoglycan biosynthesis - chondroitin sulfate / dermatan sulfate
Chst4	4.87938e-06	-1.12958	Down	carbohydrate sulfotransferase 4	GO:0005802,GO:0005975,GO:0006044,GO:0006477,GO:0006790,GO:0016021,GO:0018146,GO:0050901,GO:0000139,GO:0001517	trans-Golgi network|carbohydrate metabolic process|N-acetylglucosamine metabolic process|protein sulfation|sulfur compound metabolic process|integral component of membrane|keratan sulfate biosynthetic process|leukocyte tethering or rolling|Golgi membrane|N-acetylglucosamine 6-O-sulfotransferase activity	rno00533	Glycosaminoglycan biosynthesis - keratan sulfate
Chst9	0.000126261	1.15538	Up	carbohydrate sulfotransferase 9	GO:0016021,GO:0016051,GO:0000139,GO:0001537,GO:0006790	integral component of membrane|carbohydrate biosynthetic process|Golgi membrane|N-acetylgalactosamine 4-O-sulfotransferase activity|sulfur compound metabolic process
Chsy1	2.32284e-11	1.27632	Up	chondroitin sulfate synthase 1	GO:0005576,GO:0009954,GO:0016757,GO:0030206,GO:0030279,GO:0031667,GO:0032580,GO:0045880,GO:0047238,GO:0051216,GO:0051923,GO:0002063,GO:0060349,GO:0003674,GO:0005575	extracellular region|proximal/distal pattern formation|transferase activity, transferring glycosyl groups|chondroitin sulfate biosynthetic process|negative regulation of ossification|response to nutrient levels|Golgi cisterna membrane|positive regulation of smoothened signaling pathway|glucuronosyl-N-acetylgalactosaminyl-proteoglycan 4-beta-N-acetylgalactosaminyltransferase activity|cartilage dev…	rno00532	Glycosaminoglycan biosynthesis - chondroitin sulfate / dermatan sulfate
Cib1	1.3276e-08	0.886764	Up	calcium and integrin binding 1	GO:0071944,GO:0090050,GO:0090314,GO:0005509,GO:1900026,GO:0005515,GO:0005634,GO:1903078,GO:1990090,GO:0005654,GO:0006974,GO:0007026,GO:0005737,GO:0007113,GO:0007155,GO:0007286,GO:0019901,GO:0030027,GO:0008022,GO:0008284,GO:0030220,GO:0030291,GO:0030307,GO:0001525,GO:0033630,GO:0001933,GO:0038163,GO:0030335,GO:0001934,GO:0042127,GO:0001954,GO:0042383,GO:0043005,GO:0002931,GO:0048471,GO:0051092,GO:…	cell periphery|positive regulation of cell migration involved in sprouting angiogenesis|positive regulation of protein targeting to membrane|calcium ion binding|positive regulation of substrate adhesion-dependent cell spreading|protein binding|nucleus|positive regulation of protein localization to plasma membrane|cellular response to nerve growth factor stimulus|nucleoplasm|cellular response to D…
[truncated: 3,555 more rows]
